# Supplementary material for: Single-cell RNA cap and tail sequencing (scRCAT-seq) reveals subtype-specific isoforms differing in transcript demarcation
Source: Nat Commun. 2020 Oct 13;11:5148. doi: 10.1038/s41467-020-18976-7 (PMC7555861; doi:10.1038/s41467-020-18976-7)
Supplement: Supplementary file 4 — Supplementary Software 1 [file 41467_2020_18976_MOESM4_ESM.zip]

Archive with 79 entries (67 files):
- Supplementary Software/
- Supplementary Software/software_checklist/
- Supplementary Software/software_checklist/bin/
- Supplementary Software/software_checklist/bin/SCCAT.sh
- Supplementary Software/software_checklist/bin/SCCAT_customized_model.sh
- Supplementary Software/software_checklist/customized_model_training_threshold3/
- Supplementary Software/software_checklist/customized_model_training_threshold3/tes/
- Supplementary Software/software_checklist/customized_model_training_threshold3/tes/metrics.csv
- Supplementary Software/software_checklist/customized_model_training_threshold3/tes/model/
- Supplementary Software/software_checklist/customized_model_training_threshold3/tes/model/tc_hESCnofiltersccatUMI3_3tail_final_gene_rf_model.m
- Supplementary Software/software_checklist/customized_model_training_threshold3/tes/model/tc_hESCnofiltersccatUMI3_3tail_final_gene_rf_prediction.csv
- Supplementary Software/software_checklist/customized_model_training_threshold3/tes/model/tc_hESCnofiltersccatUMI3_3tail_final_intergenic_rf_prediction.csv
- Supplementary Software/software_checklist/customized_model_training_threshold3/tss/
- Supplementary Software/software_checklist/customized_model_training_threshold3/tss/metrics.csv
- Supplementary Software/software_checklist/customized_model_training_threshold3/tss/model/
- Supplementary Software/software_checklist/customized_model_training_threshold3/tss/model/tc_hESCnofiltersccatUMI5_5cap_final_gene_rf_model.m
- Supplementary Software/software_checklist/customized_model_training_threshold3/tss/model/tc_hESCnofiltersccatUMI5_5cap_final_gene_rf_prediction.csv
- Supplementary Software/software_checklist/customized_model_training_threshold3/tss/model/tc_hESCnofiltersccatUMI5_5cap_final_intergenic_rf_prediction.csv
- Supplementary Software/software_checklist/install/
- Supplementary Software/software_checklist/install/install_R_packages.R
- Supplementary Software/software_checklist/install/scCAT_seq.yml
- Supplementary Software/software_checklist/output/
- Supplementary Software/software_checklist/output/accuracy.pdf
- Supplementary Software/software_checklist/output/combine_result.tsv
- Supplementary Software/software_checklist/output/distance.pdf
- Supplementary Software/software_checklist/output/novel.pdf
- Supplementary Software/software_checklist/output/novelgene.tsv
- Supplementary Software/software_checklist/output/pieTES.pdf
- Supplementary Software/software_checklist/output/pieTSS.pdf
- Supplementary Software/software_checklist/output/tc_hESCnofiltersccatUMI3_3tail_prediction.tsv
- Supplementary Software/software_checklist/output/tc_hESCnofiltersccatUMI5_5cap_prediction.tsv
- Supplementary Software/software_checklist/output_customized/
- Supplementary Software/software_checklist/output_customized/accuracy.pdf
- Supplementary Software/software_checklist/output_customized/combine_result.tsv
- Supplementary Software/software_checklist/output_customized/distance.pdf
- Supplementary Software/software_checklist/output_customized/novel.pdf
- Supplementary Software/software_checklist/output_customized/novelgene.tsv
- Supplementary Software/software_checklist/output_customized/pieTES.pdf
- Supplementary Software/software_checklist/output_customized/pieTSS.pdf
- Supplementary Software/software_checklist/output_customized/tc_hESCnofiltersccatUMI3_3tail_prediction.tsv
- Supplementary Software/software_checklist/output_customized/tc_hESCnofiltersccatUMI5_5cap_prediction.tsv
- Supplementary Software/software_checklist/README.txt
- Supplementary Software/software_checklist/script/
- Supplementary Software/software_checklist/script/annotate_UMI_v1.py
- Supplementary Software/software_checklist/script/CAGE_dominant_TES.R
- Supplementary Software/software_checklist/script/CAGE_dominant_TSS.R
- Supplementary Software/software_checklist/script/callpeak_correction_TES.sh
- Supplementary Software/software_checklist/script/callpeak_correction_TSS.sh
- Supplementary Software/software_checklist/script/cmpfastq_pe.pl
- Supplementary Software/software_checklist/script/collapse_UMI_TES.R
- Supplementary Software/software_checklist/script/collapse_UMI_TSS.R
- Supplementary Software/software_checklist/script/combine.R
- Supplementary Software/software_checklist/script/distance.R
- Supplementary Software/software_checklist/script/download.sh
- Supplementary Software/software_checklist/script/FANTOM.R
- Supplementary Software/software_checklist/script/find_A10_and_trim.py
- Supplementary Software/software_checklist/script/find_internal_TES.py
- Supplementary Software/software_checklist/script/find_internal_TES.sh
- Supplementary Software/software_checklist/script/find_internal_TES_1.R
- Supplementary Software/software_checklist/script/find_internal_TES_2.R
- Supplementary Software/software_checklist/script/find_internal_TSS.py
- Supplementary Software/software_checklist/script/find_internal_TSS.sh
- Supplementary Software/software_checklist/script/find_internal_TSS_1.R
- Supplementary Software/software_checklist/script/find_internal_TSS_2.R
- Supplementary Software/software_checklist/script/find_motif_re_TES.py
- Supplementary Software/software_checklist/script/find_motif_re_TSS.py
- Supplementary Software/software_checklist/script/fq2bed10xTES.sh
- Supplementary Software/software_checklist/script/fq2bed10xTSS.sh
- Supplementary Software/software_checklist/script/fq2bedSCCATTES.sh
- Supplementary Software/software_checklist/script/fq2bedSCCATTSS.sh
- Supplementary Software/software_checklist/script/novel_temp.R
- Supplementary Software/software_checklist/script/pie.R
- Supplementary Software/software_checklist/script/plot.R
- Supplementary Software/software_checklist/script/polydb.R
- Supplementary Software/software_checklist/script/read_distribution_TES.R
- Supplementary Software/software_checklist/script/read_distribution_TSS.R
- Supplementary Software/software_checklist/script/run_ml.py
- Supplementary Software/software_checklist/script/unfold_TES.R
- Supplementary Software/software_checklist/script/unfold_TSS.R
