# Supplementary material for: Single-cell RNA cap and tail sequencing (scRCAT-seq) reveals subtype-specific isoforms differing in transcript demarcation
Source: Nat Commun. 2020 Oct 13;11:5148. doi: 10.1038/s41467-020-18976-7 (PMC7555861; doi:10.1038/s41467-020-18976-7)
Supplement: Supplementary file 4 — Supplementary Software 1 [file 41467_2020_18976_MOESM4_ESM.zip › Supplementary Software/software_checklist/customized_model_training_threshold3/tes/metrics.csv]

train_f1_score	test_f1_score	train_accuracy	test_accuracy	train_recall	test_recall	train_precision	test_precision	train_roc	test_roc	accuracy_BM	method	feature	type
0.9415789923873065	0.870265914585012	0.9267795883361921	0.8389597399349837	0.9130723291307233	0.8404669260700389	0.9719230090058273	0.9022556390977443	0.9324452554744525	0.8383580256662302	0.6426606651662916	rf	all	tes
