# Supplementary material for: Single-cell RNA cap and tail sequencing (scRCAT-seq) reveals subtype-specific isoforms differing in transcript demarcation
Source: Nat Commun. 2020 Oct 13;11:5148. doi: 10.1038/s41467-020-18976-7 (PMC7555861; doi:10.1038/s41467-020-18976-7)
Supplement: Supplementary file 4 — Supplementary Software 1 [file 41467_2020_18976_MOESM4_ESM.zip › Supplementary Software/software_checklist/customized_model_training_threshold3/tss/metrics.csv]

train_f1_score	test_f1_score	train_accuracy	test_accuracy	train_recall	test_recall	train_precision	test_precision	train_roc	test_roc	accuracy_BM	method	feature	type
0.9181191730847182	0.8825739783936121	0.9064598286640426	0.8649378714208535	0.9290401968826907	0.8981835564053537	0.9074519230769231	0.8674976915974146	0.9031165896694157	0.8599613434200682	0.5650999459751486	rf	all	tss
