# Supplementary material for: Single-cell RNA cap and tail sequencing (scRCAT-seq) reveals subtype-specific isoforms differing in transcript demarcation
Source: Nat Commun. 2020 Oct 13;11:5148. doi: 10.1038/s41467-020-18976-7 (PMC7555861; doi:10.1038/s41467-020-18976-7)
Supplement: Supplementary file 4 — Supplementary Software 1 [file 41467_2020_18976_MOESM4_ESM.zip › Supplementary Software/software_checklist/install/scCAT_seq.yml]

name: scCAT_seq
channels:
  - r
  - anaconda
  - bioconda
  - conda-forge
  - defaults
dependencies:
  - _libgcc_mutex=0.1=main
  - _r-mutex=1.0.1=anacondar_1
  - bedtools=2.27.1=he860b03_3
  - binutils_impl_linux-64=2.33.1=he1b5a44_7
  - binutils_linux-64=2.33.1=h9595d00_17
  - bioconductor-annotate=1.64.0=r36_0
  - bioconductor-annotationdbi=1.48.0=r36_0
  - bioconductor-biobase=2.46.0=r36h516909a_0
  - bioconductor-biocgenerics=0.32.0=r36_0
  - bioconductor-genefilter=1.68.0=r36hc99cbb1_0
  - bioconductor-iranges=2.20.0=r36h516909a_0
  - bioconductor-s4vectors=0.24.0=r36h516909a_0
  - blas=2.14=openblas
  - bwidget=1.9.14=0
  - bz2file=0.98=py37_1
  - bzip2=1.0.8=h516909a_2
  - ca-certificates=2020.4.5.1=hecc5488_0
  - cairo=1.16.0=hcf35c78_1003
  - certifi=2020.4.5.1=py37hc8dfbb8_0
  - colormath=3.0.0=py_2
  - curl=7.69.1=hbc83047_0
  - cutadapt=1.18=py37h14c3975_1
  - cycler=0.10.0=py_2
  - dbus=1.13.6=he372182_0
  - decorator=4.4.2=py_0
  - descartes=1.1.0=py_3
  - expat=2.2.9=he1b5a44_2
  - fontconfig=2.13.1=h86ecdb6_1001
  - freetype=2.10.2=he06d7ca_0
  - fribidi=1.0.9=h516909a_0
  - gcc_impl_linux-64=7.3.0=habb00fd_1
  - gcc_linux-64=7.3.0=h553295d_17
  - gettext=0.19.8.1=hc5be6a0_1002
  - gfortran_impl_linux-64=7.3.0=hdf63c60_5
  - gfortran_linux-64=7.3.0=h553295d_17
  - glib=2.64.2=h6f030ca_1
  - gmp=6.2.0=he1b5a44_2
  - graphite2=1.3.13=he1b5a44_1001
  - gsl=2.6=h294904e_0
  - gst-plugins-base=1.14.5=h0935bb2_2
  - gstreamer=1.14.5=h36ae1b5_2
  - gxx_impl_linux-64=7.3.0=hdf63c60_1
  - gxx_linux-64=7.3.0=h553295d_17
  - harfbuzz=2.4.0=h9f30f68_3
  - icu=64.2=he1b5a44_1
  - joblib=0.15.1=py_0
  - jpeg=9c=h14c3975_1001
  - kiwisolver=1.2.0=py37h99015e2_0
  - krb5=1.17.1=h173b8e3_0
  - ld_impl_linux-64=2.33.1=h53a641e_7
  - libblas=3.8.0=14_openblas
  - libcblas=3.8.0=14_openblas
  - libcurl=7.69.1=h20c2e04_0
  - libedit=3.1.20181209=hc058e9b_0
  - libffi=3.2.1=he1b5a44_1007
  - libgcc-ng=9.1.0=hdf63c60_0
  - libgfortran-ng=7.5.0=hdf63c60_6
  - libiconv=1.15=h516909a_1006
  - liblapack=3.8.0=14_openblas
  - liblapacke=3.8.0=14_openblas
  - libopenblas=0.3.7=h5ec1e0e_6
  - libpng=1.6.37=hed695b0_1
  - libssh2=1.9.0=h1ba5d50_1
  - libstdcxx-ng=9.1.0=hdf63c60_0
  - libtiff=4.1.0=hc7e4089_6
  - libuuid=2.32.1=h14c3975_1000
  - libwebp-base=1.1.0=h516909a_3
  - libxcb=1.13=h14c3975_1002
  - libxml2=2.9.10=hee79883_0
  - lz4-c=1.9.2=he1b5a44_1
  - make=4.3=h516909a_0
  - matplotlib=3.2.1=0
  - matplotlib-base=3.2.1=py37h30547a4_0
  - mizani=0.5.4=py_0
  - ncurses=6.2=he6710b0_1
  - networkx=2.4=py_1
  - numpy=1.18.4=py37h8960a57_0
  - openssl=1.1.1g=h516909a_0
  - palettable=3.3.0=py_0
  - pandas=0.24.1=py37hf484d3e_0
  - pango=1.42.4=h7062337_4
  - patsy=0.5.1=py_0
  - pcre=8.44=he1b5a44_0
  - perl=5.26.2=h14c3975_0
  - pigz=2.4=h84994c4_0
  - pip=20.0.2=py37_3
  - pixman=0.38.0=h516909a_1003
  - plotnine=0.5.1=py_0
  - proj=7.0.0=h966b41f_4
  - pthread-stubs=0.4=h14c3975_1001
  - pyparsing=2.4.7=pyh9f0ad1d_0
  - pyqt=5.9.2=py37hcca6a23_4
  - python=3.7.6=h8356626_5_cpython
  - python-dateutil=2.8.1=py_0
  - python-levenshtein=0.12.0=py37h516909a_1001
  - python_abi=3.7=1_cp37m
  - pytz=2020.1=pyh9f0ad1d_0
  - qt=5.9.7=h0c104cb_3
  - r-abind=1.4_5=r36h6115d3f_1003
  - r-ape=5.3=r36h51c796c_3
  - r-ash=1.0_15=r36h9bbef5b_1005
  - r-askpass=1.1=r36hcdcec82_2
  - r-assertthat=0.2.1=r36h6115d3f_0
  - r-backports=1.1.7=r36hcdcec82_0
  - r-base=3.6.3=h316533a_2
  - r-base64enc=0.1_3=r36hcdcec82_1004
  - r-basictrendline=2.0.3=r36h6115d3f_1
  - r-bh=1.69.0_1=r36h6115d3f_0
  - r-bibtex=0.4.2.2=r36hcdcec82_1
  - r-bit=1.1_14=r36h96ca727_0
  - r-bit64=0.9_7=r36h96ca727_0
  - r-bitops=1.0_6=r36h96ca727_4
  - r-blob=1.1.1=r36h6115d3f_0
  - r-boot=1.3_25=r36h6115d3f_1
  - r-broom=0.5.2=r36h6115d3f_0
  - r-callr=3.4.3=r36h6115d3f_1
  - r-car=3.0_7=r36h6115d3f_1
  - r-cardata=3.0_3=r36h6115d3f_1
  - r-catools=1.18.0=r36h0357c0b_1
  - r-cellranger=1.1.0=r36h6115d3f_1003
  - r-cli=2.0.2=r36h6115d3f_1
  - r-clipr=0.7.0=r36h6115d3f_1
  - r-cluster=2.1.0=r36h9bbef5b_3
  - r-codetools=0.2_16=r36h6115d3f_1002
  - r-colorspace=1.4_1=r36hcdcec82_2
  - r-corrplot=0.84=r36_1003
  - r-cowplot=1.0.0=r36h6115d3f_2
  - r-crayon=1.3.4=r36h6115d3f_1003
  - r-crosstalk=1.1.0.1=r36h6115d3f_1
  - r-curl=4.3=r36hcdcec82_1
  - r-data.table=1.12.8=r36hcdcec82_1
  - r-dbi=1.0.0=r36h6115d3f_0
  - r-desc=1.2.0=r36h6115d3f_1003
  - r-devtools=2.0.2=r36h6115d3f_0
  - r-dichromat=2.0_0=r36h6115d3f_4
  - r-digest=0.6.18=r36h96ca727_0
  - r-dplyr=0.8.5=r36h0357c0b_1
  - r-dqrng=0.2.1=r36h0357c0b_2
  - r-ellipsis=0.3.1=r36hcdcec82_0
  - r-evaluate=0.14=r36h6115d3f_2
  - r-extrafont=0.17=r36_1002
  - r-extrafontdb=1.0=r36h6115d3f_1003
  - r-fansi=0.4.1=r36hcdcec82_1
  - r-farver=2.0.3=r36h0357c0b_1
  - r-fitdistrplus=1.1_1=r36h6115d3f_0
  - r-fnn=1.1.3=r36h0357c0b_2
  - r-forcats=0.5.0=r36h6115d3f_1
  - r-foreign=0.8_71=r36h96ca727_0
  - r-fs=1.4.1=r36h0357c0b_1
  - r-furrr=0.1.0=r36h6115d3f_1002
  - r-future=1.17.0=r36h6115d3f_1
  - r-future.apply=1.5.0=r36h6115d3f_1
  - r-gbrd=0.4_11=r36h6115d3f_1002
  - r-gdata=2.18.0=r36h6115d3f_1003
  - r-generics=0.0.2=r36h6115d3f_1003
  - r-ggalt=0.4.0=r36_2
  - r-ggplot2=3.3.0=r36h6115d3f_1
  - r-ggpubr=0.3.0=r36h6115d3f_0
  - r-ggrepel=0.8.2=r36h0357c0b_1
  - r-ggridges=0.5.2=r36h6115d3f_2
  - r-ggsci=2.9=r36h6115d3f_1003
  - r-ggsignif=0.6.0=r36h6115d3f_1
  - r-gh=1.1.0=r36h6115d3f_1
  - r-git2r=0.27.1=r36h7253d3a_0
  - r-globals=0.12.5=r36h6115d3f_1
  - r-glue=1.4.1=r36hcdcec82_0
  - r-gplots=3.0.3=r36h6115d3f_1
  - r-gridextra=2.3=r36h6115d3f_1003
  - r-gtable=0.3.0=r36h6115d3f_3
  - r-gtools=3.8.2=r36hcdcec82_1
  - r-haven=2.2.0=r36hde08347_2
  - r-heatmap.plus=1.3=r36h6115d3f_1003
  - r-hexbin=1.28.1=r36h9bbef5b_1
  - r-hms=0.5.3=r36h6115d3f_1
  - r-htmltools=0.4.0=r36h0357c0b_1
  - r-htmlwidgets=1.5.1=r36h6115d3f_1
  - r-httr=1.4.1=r36h6115d3f_2
  - r-ica=1.0_2=r36h6115d3f_2
  - r-igraph=1.2.5=r36hd626d4e_1
  - r-ini=0.3.1=r36h6115d3f_1003
  - r-investr=1.4.0=r36h6115d3f_1
  - r-irlba=2.3.3=r36h7fa42b6_3
  - r-isoband=0.2.1=r36h0357c0b_1
  - r-jsonlite=1.6.1=r36hcdcec82_1
  - r-kernsmooth=2.23_17=r36hfa343cc_1
  - r-labeling=0.3=r36h6115d3f_1003
  - r-later=1.0.0=r36h0357c0b_1
  - r-lattice=0.20_38=r36h96ca727_0
  - r-lazyeval=0.2.2=r36hcdcec82_2
  - r-leiden=0.3.3=r36h6115d3f_1
  - r-lifecycle=0.2.0=r36h6115d3f_1
  - r-listenv=0.8.0=r36h6115d3f_1
  - r-lme4=1.1_23=r36h0357c0b_1
  - r-lmesplines=1.1_10=r36h6115d3f_1
  - r-lmtest=0.9_37=r36h9bbef5b_3
  - r-lsei=1.2_0.1=r36h6e990d7_0
  - r-magrittr=1.5=r36h6115d3f_4
  - r-maps=3.3.0=r36hcdcec82_1004
  - r-maptools=1.0_1=r36hcdcec82_0
  - r-mass=7.3_51.6=r36hcdcec82_2
  - r-matrix=1.2_17=r36h96ca727_0
  - r-matrixmodels=0.4_1=r36h6115d3f_1003
  - r-memoise=1.1.0=r36h6115d3f_0
  - r-metap=1.1=r36h6115d3f_2
  - r-mgcv=1.8_31=r36h7fa42b6_1
  - r-mime=0.9=r36hcdcec82_1
  - r-minqa=1.2.4=r36h6786f55_1005
  - r-munsell=0.5.0=r36h6115d3f_1003
  - r-nlme=3.1_147=r36h9bbef5b_1
  - r-nloptr=1.2.2.1=r36h0357c0b_1
  - r-nlstools=1.0_2=r36h6115d3f_0
  - r-nnet=7.3_14=r36hcdcec82_1
  - r-npsurv=0.4_0.1=r36h6115d3f_0
  - r-openssl=1.4.1=r36he5c4762_1
  - r-openxlsx=4.1.5=r36h0357c0b_0
  - r-patchwork=1.0.0=r36h6115d3f_1
  - r-pbapply=1.4_2=r36h6115d3f_1
  - r-pbkrtest=0.4_7=r36h6115d3f_1003
  - r-pheatmap=1.0.12=r36h6115d3f_2
  - r-pillar=1.4.4=r36h6115d3f_0
  - r-pkgbuild=1.0.8=r36h6115d3f_0
  - r-pkgconfig=2.0.2=r36h6115d3f_0
  - r-pkgload=1.0.2=r36h0357c0b_1002
  - r-plogr=0.2.0=r36h6115d3f_0
  - r-plotly=4.9.2.1=r36h6115d3f_1
  - r-plyr=1.8.6=r36h0357c0b_1
  - r-png=0.1_7=r36hcdcec82_1004
  - r-polynom=1.4_0=r36h6115d3f_2
  - r-praise=1.0.0=r36h6115d3f_1004
  - r-prettyunits=1.0.2=r36h6115d3f_0
  - r-processx=3.4.2=r36hcdcec82_1
  - r-progress=1.2.2=r36h6115d3f_2
  - r-proj4=1.0_10=r36hd01ca82_2
  - r-promises=1.1.0=r36h0357c0b_1
  - r-ps=1.3.3=r36hcdcec82_0
  - r-purrr=0.3.4=r36hcdcec82_1
  - r-quantreg=5.55=r36hbf399a0_2
  - r-r6=2.4.1=r36h6115d3f_1
  - r-rann=2.6.1=r36h0357c0b_2
  - r-rappdirs=0.3.1=r36hcdcec82_1004
  - r-rcmdcheck=1.3.3=r36h6115d3f_3
  - r-rcolorbrewer=1.1_2=r36h6115d3f_0
  - r-rcpp=1.0.1=r36h29659fb_0
  - r-rcppannoy=0.0.16=r36h0357c0b_1
  - r-rcppeigen=0.3.3.7.0=r36h51c796c_2
  - r-rcppparallel=5.0.1=r36h0357c0b_0
  - r-rcppprogress=0.4.2=r36h6115d3f_1
  - r-rcurl=1.95_4.12=r36h96ca727_0
  - r-rdpack=0.11_1=r36h6115d3f_1
  - r-readr=1.3.1=r36h0357c0b_1004
  - r-readxl=1.3.1=r36hde08347_4
  - r-rematch=1.0.1=r36h6115d3f_1003
  - r-rematch2=2.1.2=r36h6115d3f_1
  - r-remotes=2.1.1=r36h6115d3f_1
  - r-reshape=0.8.8=r36hcdcec82_2
  - r-reshape2=1.4.4=r36h0357c0b_1
  - r-reticulate=1.15=r36h0357c0b_1
  - r-rio=0.5.16=r36h6115d3f_1002
  - r-rlang=0.4.6=r36hcdcec82_0
  - r-rlist=0.4.6.1=r36h6115d3f_1003
  - r-rmisc=1.5=r36h6115d3f_1
  - r-rocr=1.0_11=r36h6115d3f_1
  - r-rprojroot=1.3_2=r36h6115d3f_1003
  - r-rsample=0.0.5=r36h6115d3f_1
  - r-rspectra=0.16_0=r36h51c796c_3
  - r-rsqlite=2.1.1=r36h29659fb_0
  - r-rstatix=0.5.0=r36h6115d3f_1
  - r-rstudioapi=0.11=r36h6115d3f_1
  - r-rsvd=1.0.3=r36h6115d3f_1
  - r-rtsne=0.15=r36hc8faad4_3
  - r-rttf2pt1=1.3.8=r36hcdcec82_1
  - r-scales=1.0.0=r36h29659fb_0
  - r-sctransform=0.2.1=r36h0357c0b_1
  - r-sessioninfo=1.1.1=r36h6115d3f_1002
  - r-seurat=3.1.5=r36h0357c0b_1
  - r-sitmo=2.0.1=r36h0357c0b_2
  - r-sp=1.4_2=r36hcdcec82_0
  - r-sparsem=1.78=r36h9bbef5b_1
  - r-statmod=1.4.34=r36h6e990d7_1
  - r-stringi=1.4.6=r36h0e574ca_2
  - r-stringr=1.4.0=r36h6115d3f_0
  - r-survival=2.44_1.1=r36h96ca727_0
  - r-sys=3.3=r36hcdcec82_1
  - r-testthat=2.3.2=r36h0357c0b_1
  - r-tibble=3.0.1=r36hcdcec82_1
  - r-tidyr=1.1.0=r36h0357c0b_0
  - r-tidyselect=1.1.0=r36h6115d3f_0
  - r-tsne=0.1_3=r36_1003
  - r-usethis=1.6.1=r36h6115d3f_1
  - r-utf8=1.1.4=r36hcdcec82_1003
  - r-uwot=0.1.8=r36h0357c0b_1
  - r-vctrs=0.3.0=r36hcdcec82_0
  - r-viridislite=0.3.0=r36h6115d3f_1003
  - r-whisker=0.4=r36h6115d3f_1
  - r-withr=2.2.0=r36h6115d3f_1
  - r-xml=3.98_1.19=r36h96ca727_0
  - r-xopen=1.0.0=r36h6115d3f_1003
  - r-xtable=1.8_4=r36h6115d3f_0
  - r-yaml=2.2.1=r36hcdcec82_1
  - r-zeallot=0.1.0=r36h6115d3f_1002
  - r-zip=2.0.4=r36hcdcec82_1
  - r-zoo=1.8_8=r36hcdcec82_0
  - readline=8.0=h7b6447c_0
  - regex=2020.5.14=py37h8f50634_0
  - samtools=1.3.1=h0592bc0_6
  - scikit-learn=0.22.1=py37h22eb022_0
  - scipy=1.4.1=py37ha3d9a3c_3
  - sed=4.7=h1bed415_1000
  - setuptools=46.4.0=py37_0
  - sip=4.19.8=py37hf484d3e_1000
  - six=1.14.0=py_1
  - spectra=0.0.11=py_1
  - sqlite=3.31.1=h62c20be_1
  - star=2.7.3a=0
  - statsmodels=0.11.1=py37h8f50634_1
  - tk=8.6.10=hed695b0_0
  - tktable=2.10=h555a92e_3
  - tornado=6.0.4=py37h8f50634_1
  - wheel=0.34.2=py37_0
  - xopen=0.7.3=py_0
  - xorg-kbproto=1.0.7=h14c3975_1002
  - xorg-libice=1.0.10=h516909a_0
  - xorg-libsm=1.2.3=h84519dc_1000
  - xorg-libx11=1.6.9=h516909a_0
  - xorg-libxau=1.0.9=h14c3975_0
  - xorg-libxdmcp=1.1.3=h516909a_0
  - xorg-libxext=1.3.4=h516909a_0
  - xorg-libxrender=0.9.10=h516909a_1002
  - xorg-renderproto=0.11.1=h14c3975_1002
  - xorg-xextproto=7.3.0=h14c3975_1002
  - xorg-xproto=7.0.31=h14c3975_1007
  - xz=5.2.5=h7b6447c_0
  - zlib=1.2.11=h7b6447c_3
  - zstd=1.4.4=h6597ccf_3
prefix: /home/xyh/anaconda3/envs/scCAT_seq
