# Supplementary material for: Single-cell RNA cap and tail sequencing (scRCAT-seq) reveals subtype-specific isoforms differing in transcript demarcation
Source: Nat Commun. 2020 Oct 13;11:5148. doi: 10.1038/s41467-020-18976-7 (PMC7555861; doi:10.1038/s41467-020-18976-7)
Supplement: Supplementary file 4 — Supplementary Software 1 [file 41467_2020_18976_MOESM4_ESM.zip › Supplementary Software/software_checklist/output/combine_result.tsv]

gene	chr	strand	Num_TSS	Num_TES	TSS_pos	TES_pos
A1BG	chr19	-	1	1	58347625	58346867
A2MP1	chr12	-	1	1	9240497	9239324
AAAS	chr12	-	1	1	53321610	53307461
AAGAB	chr15	-	1	1	67254661	67201674
AAMP	chr2	-	1	1	218270137	218264130
AAR2	chr20	+	1	1	36236478	36256931
AARSD1	chr17	-	1	1	42964454	42950528
AASDHPPT	chr11	+	1	1	106077662	106096986
AASS	chr7	-	1	2	122144249	122073546
AATF	chr17	+	1	1	36948978	37056870
ABCA7	chr19	+	1	1	1038997	1065567
ABCD4	chr14	-	1	1	74302934	74285973
ABCF1	chr6	+	1	5	30571451	30591311
ABCF2	chr7	-	1	1	151227192	151213511
ABCF3	chr3	+	1	1	184186199	184194005
ABHD10	chr3	+	1	1	111979034	111991967
ABHD12	chr20	-	1	1	25390835	25300214
ABHD14A-ACY1	chr3	+	2	1	51983535	51989195
ABRACL	chr6	+	4	2	139028745	139043296
ABT1	chr6	+	1	1	26596976	26599143
AC000120.2	chr7	-	1	1	92134450	92112161
AC002094.1	chr17	+	2	1	28357647	28361466
AC002116.1	chr19	-	2	1	36014207	36009141
AC002985.1	chr19	-	1	1	18919385	18929205
AC003688.1	chr17	-	1	1	7262478	7260141
AC004148.2	chr17	-	1	2	5433768	5432779
AC004475.1	chr19	-	1	1	19320509	19276517
AC004687.2	chr17	-	1	2	58352169	58345912
AC004832.3	chr22	+	2	1	30425789	30429052
AC004922.1	chr7	+	3	3	99325910	99366259
AC004967.2	chr7	-	1	1	97972321	97966596
AC005154.5	chr7	-	1	1	30504829	30496625
AC005258.1	chr19	+	3	3	2269525	2273239
AC005324.4	chr17	+	1	1	15699752	15720782
AC005363.1	chr16	-	1	1	1964826	1962063
AC005726.1	chr17	-	3	4	28552626	28546710
AC005833.1	chr12	+	1	1	4649117	4687231
AC005943.1	chr19	-	1	5	1605434	1598049
AC006059.2	chr3	-	1	2	42804480	42784303
AC006064.6	chr12	-	2	3	6581113	6556873
AC006329.1	chr7	+	2	1	101308325	101311334
AC006538.2	chr19	-	2	1	2740017	2732527
AC007192.1	chr19	+	1	4	18173813	18178118
AC007969.1	chr2	-	1	1	171517738	171517236
AC007998.2	chr18	-	2	1	35497929	35468336
AC008012.1	chr12	+	4	2	4321247	4305350
AC008038.1	chr7	-	1	1	133035941	133034526
AC008575.1	chr5	+	1	1	112861287	112867906
AC008695.1	chr5	-	1	1	131516105	131641715
AC008763.2	chr19	+	1	1	7629818	7631617
AC008763.3	chr19	+	3	1	7680857	7682854
AC008764.4	chr19	-	1	2	16660132	16646569
AC008770.4	chr19	+	1	1	11987644	12003809
AC008982.1	chr19	-	1	2	38831789	38836403
AC009052.1	chr16	+	1	1	57462679	57461265
AC009070.1	chr16	-	1	3	81006886	80975805
AC009133.6	chr16	+	2	1	29816476	29820111
AC009163.4	chr16	-	1	3	75433470	75414610
AC009446.1	chr8	+	2	1	71675283	71703675
AC009779.3	chr12	+	4	1	55716068	55719701
AC009879.2	chr8	+	1	1	66429030	66430718
AC010132.3	chr7	-	2	2	42932174	42917413
AC010197.2	chr12	-	4	3	21657839	21635344
AC010323.1	chr19	-	2	2	8308310	8311361
AC010422.5	chr19	-	1	1	12669411	12668073
AC010422.8	chr19	-	2	2	12669411	12668073
AC010463.1	chr19	+	1	1	17267443	17279333
AC010616.2	chr19	-	1	1	41959321	41956686
AC010618.1	chr19	+	1	1	17511652	17521286
AC010642.2	chr19	-	1	1	58326885	58314789
AC011447.3	chr19	-	1	1	20238441	20220600
AC011448.1	chr19	+	1	1	19516225	19528198
AC011455.2	chr19	-	1	1	38930758	38915269
AC011462.2	chr19	+	1	1	41397818	41425001
AC011479.1	chr19	+	2	3	38304251	38292448
AC011481.1	chr19	+	1	1	44891263	44903678
AC011481.4	chr19	+	2	1	44914708	44909392
AC011511.1	chr19	-	1	1	10315880	10310217
AC011511.4	chr19	-	1	1	10315880	10316215
AC012146.1	chr17	+	1	1	5111957	5114375
AC012184.2	chr16	+	1	1	70299194	70333823
AC012254.2	chr18	-	3	3	47176362	47156033
AC012313.3	chr19	-	1	1	58347625	58346867
AC012645.1	chr16	+	1	1	30097084	30104113
AC013394.1	chr15	+	1	1	92900324	92898082
AC013489.1	chr15	-	1	1	88467388	88459480
AC013717.1	chr2	+	1	1	44168887	44231462
AC015813.2	chr17	-	1	1	58007246	58003495
AC016596.2	chr5	+	1	1	55944615	55945031
AC016876.2	chr17	+	2	4	7572826	7578623
AC017002.6	chr2	-	1	1	111494935	111429323
AC018523.2	chr11	-	2	2	14520353	14504877
AC018630.2	chr12	-	1	1	11171609	10880967
AC018738.1	chr2	+	1	1	231256066	231256446
AC020915.1	chr19	+	1	2	58305393	58315203
AC020915.5	chr19	+	2	4	58305393	58315203
AC021087.5	chr5	+	3	2	271646	314973
AC022400.8	chr10	-	1	1	73744265	73742965
AC022506.1	chr12	-	1	1	57520511	57516594
AC023055.1	chr12	-	1	1	55817722	55757291
AC023509.1	chr12	+	2	1	53441762	53446637
AC024592.3	chr19	-	1	1	5903734	5894677
AC025165.3	chr12	+	1	1	57782787	57796736
AC026362.1	chr12	+	2	2	122980703	122982907
AC026461.1	chr16	+	1	1	56682470	56684194
AC026464.6	chr16	-	1	1	69330588	69328621
AC026954.2	chr17	-	2	3	7315351	7312661
AC034102.2	chr12	+	2	2	56104566	56106694
AC036214.3	chr8	-	1	3	80030263	79918719
AC037459.1	chr8	+	1	1	22589290	22594290
AC040162.1	chr16	-	1	1	67935673	67934511
AC048338.1	chr12	-	2	2	122226024	122207778
AC058822.1	chr4	+	1	1	53377641	53459614
AC068533.4	chr7	+	1	1	66114847	66092953
AC068547.1	chr2	-	2	1	151828474	151802619
AC068580.4	chr11	-	3	1	1763927	1752755
AC069257.3	chr3	-	2	1	196318240	196291223
AC069288.1	chr7	-	1	2	2242186	2234293
AC069503.2	chr12	+	1	1	121888840	121916641
AC073283.3	chr2	-	2	4	47176511	47160166
AC073508.2	chr17	-	1	3	40647840	40628807
AC073610.2	chr12	-	2	3	48925520	48936210
AC073610.3	chr12	-	4	3	48957473	48936210
AC073896.1	chr12	-	3	3	56315988	56310439
AC074032.1	chr12	+	1	2	50112236	50120451
AC074091.1	chr2	+	2	1	27629052	27623091
AC078778.1	chr12	+	3	4	54280748	54284879
AC078927.1	chr12	-	3	4	66130750	66137928
AC079447.1	chr2	+	2	4	99181194	99194862
AC079781.5	chr7	-	4	2	97872427	97852132
AC084337.2	chr11	+	2	2	6481501	6483057
AC087289.4	chr17	-	2	1	75904883	75898644
AC087632.1	chr15	-	1	1	64381444	64365593
AC087721.2	chr15	+	2	3	41332883	41381043
AC090360.1	chr18	+	1	1	80034478	80046387
AC091133.2	chr17	-	1	1	48997730	48997384
AC091167.2	chr15	+	1	1	90265690	90272209
AC091167.6	chr15	+	1	1	90265690	90272209
AC091959.3	chr5	+	2	1	146203634	146286113
AC092073.1	chr19	+	1	2	34404412	34400327
AC092143.1	chr16	+	1	1	89923342	89936089
AC092587.1	chr2	+	2	3	99181194	99194862
AC092647.5	chr7	+	1	3	55951906	55955336
AC092755.1	chr15	-	2	2	59657517	59662865
AC093152.1	chr1	+	1	1	222815058	222837380
AC093512.2	chr16	+	7	1	30065821	30070413
AC093525.1	chr16	+	2	1	2513972	2520215
AC093525.2	chr16	+	2	1	2513972	2520215
AC093673.1	chr7	-	1	1	143380989	143379696
AC098934.1	chr1	-	1	1	202861526	202852888
AC099329.1	chr3	-	1	2	42804480	42784303
AC099811.2	chr17	-	1	1	42154989	42124982
AC104109.3	chr5	-	3	2	134176950	134197100
AC104257.1	chr8	+	1	1	131310462	131317881
AC104452.1	chr3	-	1	3	49422460	49416779
AC104461.1	chr1	+	1	1	200411801	200415548
AC104581.2	chr17	-	1	1	7931946	7930351
AC109460.3	chr16	+	1	1	28974792	28984540
AC112504.2	chr3	+	3	4	141738319	141745700
AC117378.1	chr12	-	1	1	56725287	56712785
AC120057.2	chr17	-	2	2	7242420	7240423
AC120114.4	chr16	+	2	1	29816476	29820111
AC124312.1	chr15	+	3	2	24954989	24978572
AC124319.1	chr17	+	1	1	80260852	80273404
AC126283.2	chr4	-	1	1	109730021	109713922
AC131160.1	chr3	-	1	1	183884852	183829392
AC133644.3	chr2	+	1	1	87455595	87521505
AC135050.2	chr16	-	2	1	31094783	31090857
AC135178.2	chr17	-	2	2	8383193	8377526
AC138811.2	chr16	-	3	3	18790334	18791671
AC139530.3	chr17	+	2	2	81703470	81707516
AC233728.1	chrX	-	1	1	53434370	53431264
AC242426.2	chr1	+	1	1	147242681	147295760
ACAA1	chr3	-	1	1	38137094	38122718
ACAA2	chr18	-	2	1	49813521	49783507
ACADM	chr1	+	2	1	75786256	75763496
ACADVL	chr17	+	1	2	7219914	7225263
ACAT1	chr11	+	2	1	108121567	108147591
ACAT2	chr6	+	1	3	159762066	159779048
ACBD6	chr1	-	2	2	180502577	180288231
ACD	chr16	-	1	1	67660245	67657533
ACLY	chr17	-	1	1	41918951	41866919
ACO2	chr22	+	1	1	41469128	41528973
ACOT13	chr6	+	2	2	24667057	24701710
ACOT7	chr1	-	1	1	6393354	6264273
ACOT8	chr20	-	1	1	45857392	45841722
ACOT9	chrX	-	2	1	23702552	23703679
ACP1	chr2	+	1	2	264947	277505
ACSL3	chr2	+	2	1	222861036	222941821
ACTA1	chr1	-	2	2	229434094	229431249
ACTB	chr7	-	25	7	5530601	5527355
ACTC1	chr15	-	5	1	34795549	34790232
ACTG1	chr17	-	15	2	81512799	81509973
ACTG2	chr2	+	1	1	73893008	73919650
ACTL6A	chr3	+	1	1	179562964	179588398
ACTN1	chr14	-	2	2	68979302	68874682
ACTN4	chr19	+	3	1	38730070	38730090
ACTR10	chr14	+	1	1	58200151	58234789
ACTR1A	chr10	-	1	2	102502712	102479232
ACTR2	chr2	+	1	1	65227831	65271251
ACTR6	chr12	+	1	1	100200796	100224423
ACY1	chr3	+	2	1	51983535	51989195
AD000671.1	chr19	+	2	2	35745651	35747002
ADH5	chr4	-	1	1	99088717	99072159
ADI1	chr2	-	1	3	3519531	3498456
ADIPOR1	chr1	-	2	1	202958291	202940835
ADK	chr10	+	1	1	74151220	74708538
ADM	chr11	+	1	1	10305073	10307394
ADPRHL2	chr1	+	1	1	36088897	36093929
ADRM1	chr20	+	1	1	62303007	62308860
ADSL	chr22	+	1	1	40346529	40366552
ADSS	chr1	-	2	1	244451909	244408496
AEN	chr15	+	1	1	88621355	88632279
AF196969.1	chrX	+	1	1	48521837	48528713
AFG3L2	chr18	-	2	1	12377209	12329118
AFMID	chr17	+	1	1	78187362	78207701
AFP	chr4	+	2	1	73450657	73455775
AGPAT2	chr9	-	1	1	136687409	136673145
AGTRAP	chr1	+	2	1	11736166	11750767
AHCY	chr20	-	2	1	34303355	34280270
AHRR	chr5	+	1	2	271646	314973
AHSA1	chr14	+	2	1	77458094	77469462
AIF1L	chr9	+	2	3	131096531	131121221
AIG1	chr6	+	1	2	143060900	143340300
AIMP1	chr4	+	1	1	106316550	106347759
AIMP2	chr7	+	1	1	6009275	6023828
AIP	chr11	+	1	1	67483135	67491101
AK1	chr9	-	1	1	127877675	127867842
AK2	chr1	-	1	1	33036845	33013045
AK6	chr5	-	1	2	69369520	69364744
AKAP12	chr6	+	1	1	151240410	151356772
AKAP13	chr15	+	1	1	85380605	85684870
AKAP8L	chr19	-	1	1	15418988	15380053
AKIP1	chr11	+	1	2	8911199	8919548
AKIRIN1	chr1	+	2	2	38991297	39005885
AKIRIN2	chr6	-	1	2	87702232	87674928
AKR1A1	chr1	+	2	1	45550826	45570047
AKR1B1	chr7	-	2	1	134459098	134442359
AKR7A2	chr1	-	1	1	19312110	19303970
AL021546.1	chr12	+	1	1	120438118	120440727
AL022238.4	chr22	+	1	2	40346529	40366552
AL022311.1	chr22	+	1	1	37886810	37888628
AL022318.4	chr22	+	1	1	39014257	39020351
AL022718.1	chrX	-	1	1	124326196	124326129
AL031727.1	chr1	+	1	1	19608091	19608619
AL031847.2	chr1	-	1	1	6199596	6186220
AL035078.4	chr11	+	1	2	32091123	32105535
AL035458.2	chr20	-	1	1	34280849	34280270
AL049779.1	chr14	-	1	1	67674613	67677393
AL049844.1	chr6	+	3	2	143843367	143830828
AL080251.1	chr1	-	1	1	18902550	18871434
AL096870.2	chr14	-	2	2	24213466	24209617
AL110118.2	chr14	+	1	1	93207256	93187084
AL117348.2	chr1	-	2	2	225889146	225886284
AL121594.1	chr14	+	2	2	35292392	35317467
AL121900.2	chr20	+	5	1	18567432	18569557
AL132780.2	chr14	+	1	1	22982916	22983294
AL133215.1	chr10	-	2	1	100987470	100981379
AL133352.1	chr10	-	2	1	100529879	100523743
AL133410.3	chr9	-	1	1	35815042	35812964
AL135905.2	chr6	+	2	1	63572559	63581455
AL136295.1	chr14	-	1	2	24213466	24209617
AL136531.2	chr20	-	1	1	1393083	1368981
AL137129.1	chr14	+	1	2	61762421	61748258
AL137782.1	chr13	+	1	1	75549791	75605928
AL138752.2	chr9	-	2	3	37592582	37588417
AL139011.2	chr1	-	1	2	160285133	160278482
AL139260.2	chr1	-	1	1	38873348	38864496
AL139260.3	chr1	-	1	1	38873348	38864496
AL139300.1	chr14	+	2	2	103562987	103590527
AL139353.1	chr14	-	1	1	31420550	31400270
AL157778.1	chrX	+	2	2	98573870	98865562
AL157935.2	chr9	-	1	2	127877675	127867842
AL159163.1	chr6	-	1	2	166956585	166929525
AL353747.4	chr6	+	2	2	167228310	167237510
AL355338.1	chr13	-	1	1	100088943	100086233
AL355987.3	chr9	+	1	1	136791344	136793256
AL358113.1	chr9	+	2	1	69035751	69073097
AL358472.6	chr1	-	2	4	153977674	153981964
AL358472.7	chr1	-	2	2	153977674	153974513
AL358613.3	chr10	+	1	1	93073893	93077495
AL359762.3	chr1	-	2	1	84506183	84498325
AL360181.3	chr10	+	4	3	133394157	133420480
AL365205.1	chr6	+	1	1	41787695	41789894
AL392023.1	chr14	+	1	1	38190983	38202923
AL392172.1	chr1	+	1	1	222815058	222837380
AL441992.2	chr9	-	1	1	128829787	128822072
AL445423.2	chr1	+	1	1	220786873	220814387
AL512356.1	chr14	-	1	1	105181296	105172940
AL513165.2	chr9	-	1	2	37592582	37588417
AL591030.1	chr6	+	1	1	76561321	76562653
AL591742.2	chr1	+	1	1	114032378	114033411
AL591806.3	chr1	-	2	3	161038964	161037636
AL603832.3	chr1	-	2	2	112707102	112701133
AL662899.2	chr6	+	1	1	31666106	31670066
AL671762.1	chr6	+	1	1	31834916	31839758
AL691442.1	chr1	+	1	1	155063740	155069551
AL713999.1	chr1	-	1	1	155173257	155169410
ALDH16A1	chr19	+	1	2	49453273	49471047
ALDH18A1	chr10	-	1	1	95656711	95605945
ALDH1B1	chr9	+	2	1	38392743	38398658
ALDH4A1	chr1	-	1	1	18902550	18871434
ALDH7A1	chr5	-	2	1	126595219	126544758
ALDH9A1	chr1	-	1	1	165698582	165662225
ALDOA	chr16	+	7	1	30065821	30070413
ALDOC	chr17	-	1	1	28576891	28573121
ALG1	chr16	+	1	2	5071843	5085390
ALG2	chr9	-	1	1	99221942	99217370
ALG3	chr3	-	2	1	184248962	184242425
ALG5	chr13	-	1	1	36999342	36949849
ALG8	chr11	-	1	1	78139609	78100947
ALKBH2	chr12	-	1	2	109093472	109088191
ALKBH3	chr11	+	1	1	43880849	43920264
ALKBH4	chr7	-	1	1	102464857	102456848
ALKBH6	chr19	-	1	1	36014207	36009141
ALKBH7	chr19	+	2	1	6372792	6375029
ALPL	chr1	+	3	1	21509426	21578395
ALYREF	chr17	-	1	1	81891586	81887845
AMD1	chr6	+	1	2	110874785	110895708
AMT	chr3	-	1	2	49422460	49416779
ANAPC10	chr4	-	2	1	145098189	145098322
ANAPC11	chr17	+	1	2	81891735	81900253
ANAPC13	chr3	-	1	1	134485985	134477708
ANAPC15	chr11	-	3	1	72112695	72109588
ANAPC16	chr10	+	1	4	72216035	72233294
ANAPC5	chr12	-	2	1	121352408	121308360
ANKRD1	chr10	-	1	1	90921087	90912100
ANKRD10	chr13	-	1	2	110915048	110892700
ANKRD11	chr16	-	1	2	89288536	89298879
ANKRD23	chr2	-	1	1	96857999	96848043
ANKRD39	chr2	-	1	1	96857999	96848043
ANKRD46	chr8	-	1	1	100559759	100520776
ANP32A	chr15	-	1	3	68820868	68779874
ANP32B	chr9	+	2	1	97983359	98015811
ANP32E	chr1	-	1	3	150236112	150218555
ANXA1	chr9	+	1	1	73151865	73170391
ANXA11	chr10	-	1	1	80205537	80155600
ANXA2	chr15	-	1	1	60397986	60347339
ANXA3	chr4	+	1	1	78551770	78610443
ANXA5	chr4	-	2	2	121696975	121667999
ANXA7	chr10	-	1	2	73414028	73375784
AP000311.1	chr21	-	2	3	33915781	33903459
AP000317.2	chr21	+	1	2	34073578	34143028
AP000350.4	chr22	+	5	1	23894395	23895221
AP000721.1	chr11	+	2	1	63974614	63976540
AP001267.5	chr11	+	3	2	118401619	118409193
AP001324.1	chr11	-	1	1	74745749	74745688
AP001453.5	chr11	+	2	1	64241095	64244082
AP001458.2	chr11	-	2	2	62665186	62662820
AP001931.1	chr11	+	2	1	57741589	57743037
AP002856.2	chr11	+	1	1	131253433	131300771
AP002884.3	chr11	+	1	1	112086899	112095772
AP002990.1	chr11	-	3	2	62573863	62559605
AP003108.2	chr11	+	1	1	61430134	61446720
AP003419.1	chr11	-	1	1	67353546	67351550
AP005263.1	chr18	+	2	1	9102718	9134334
AP1M1	chr19	+	1	1	16197911	16235336
AP1M2	chr19	-	2	1	10587306	10572673
AP1S2	chrX	-	1	3	15854813	15826073
AP2M1	chr3	+	1	1	184174882	184184090
AP2S1	chr19	-	2	2	46850811	46838167
AP3S2	chr15	-	2	1	89893977	89834306
APEH	chr3	+	1	1	49674390	49683502
APELA	chr4	+	5	2	164877155	164879163
APEX1	chr14	+	1	1	20455233	20457764
APLP2	chr11	+	1	1	130069898	130144804
APMAP	chr20	-	2	1	24992751	24962945
APOBEC3C	chr22	+	1	1	39014257	39020351
APOC1	chr19	+	2	1	44914708	44919340
APOE	chr19	+	1	1	44905796	44909392
APOLD1	chr12	+	1	1	12813361	12829980
APOO	chrX	-	2	1	23907732	23833366
APOPT1	chr14	+	1	1	103562987	103590527
APP	chr21	-	2	1	26170770	25880551
APRT	chr16	-	1	1	88811928	88809471
APTX	chr9	-	3	1	33001608	32973379
ARCN1	chr11	+	1	2	118572424	118602927
ARF1	chr1	+	1	3	228082722	228099209
ARF3	chr12	-	3	2	48957473	48936210
ARF4	chr3	-	3	2	57597378	57571366
ARF5	chr7	+	1	1	127588437	127591699
ARF6	chr14	+	1	1	49893099	49897053
ARFGAP2	chr11	-	1	1	47176879	47164305
ARFIP2	chr11	-	1	1	6481323	6476520
ARFRP1	chr20	-	1	2	63707900	63699456
ARG2	chr14	+	2	1	67619920	67651184
ARGLU1	chr13	-	1	2	106568137	106543330
ARHGAP4	chrX	-	1	1	153935019	153929930
ARHGAP8	chr22	+	2	1	44752558	44862712
ARHGDIA	chr17	-	2	1	81871337	81867722
ARHGEF39	chr9	-	1	1	35675294	35661437
ARID3A	chr19	+	1	1	972758	972204
ARID4B	chr1	-	2	1	235161241	235131650
ARIH2	chr3	+	1	1	48918865	48983606
ARL1	chr12	-	1	2	101407772	101395332
ARL10	chr5	+	2	1	176388760	176389757
ARL14EP	chr11	+	1	1	30323104	30336806
ARL16	chr17	-	2	1	81683763	81681187
ARL2	chr11	+	1	1	65014228	65022183
ARL2-SNX15	chr11	+	1	1	65014228	65022183
ARL3	chr10	-	2	1	102714310	102676667
ARL4A	chr7	+	1	1	12687633	12689174
ARL5A	chr2	-	2	2	151828474	151802619
ARL6IP1	chr16	-	1	2	18801544	18791671
ARL6IP4	chr12	+	1	2	122980703	122982907
ARL6IP5	chr3	+	1	2	69085022	69106064
ARMC6	chr19	+	1	1	19033760	19058169
ARMC9	chr2	+	1	1	231256066	231256446
ARMCX1	chrX	+	1	1	101550547	101554690
ARMCX2	chrX	-	1	1	101659850	101655286
ARMH4	chr14	-	1	2	58298115	58141592
ARMT1	chr6	+	2	1	151452524	151470095
ARPC1A	chr7	+	1	1	99325910	99366259
ARPC1B	chr7	+	2	2	99374730	99394698
ARPC2	chr2	+	2	3	218217189	218249896
ARPC3	chr12	-	1	1	110450317	110434902
ARPC4	chr3	+	1	1	9793108	9807097
ARPC4-TTLL3	chr3	+	1	1	9793108	9807097
ARPC5	chr1	-	1	2	183635768	183626199
ARPC5L	chr9	+	2	1	124869205	124877412
ARPIN-AP3S2	chr15	-	2	1	89893977	89834306
ARPP19	chr15	-	2	1	52569030	52551189
ART5	chr11	-	1	1	3641991	3638513
ASB1	chr2	+	1	1	238427043	238446730
ASCC2	chr22	-	1	1	29838269	29788614
ASF1A	chr6	+	2	1	118894220	118907798
ASF1B	chr19	-	1	1	14136587	14119514
ASL	chr7	+	1	1	66075819	66092953
ASNA1	chr19	+	2	1	12737492	12748323
ASNS	chr7	-	3	1	97872427	97852132
ASPSCR1	chr17	+	1	1	81977629	82017402
ASRGL1	chr11	+	1	2	62337457	62392568
ASS1	chr9	+	1	1	130444962	130501252
ATAD3A	chr1	+	1	1	1512165	1534684
ATF3	chr1	+	1	1	212608761	212620772
ATF4	chr22	+	2	1	39520559	39522680
ATF7IP	chr12	+	1	1	14365682	14461125
ATG101	chr12	+	2	1	52070007	52077483
ATG12	chr5	-	1	2	115841565	115831582
ATG14	chr14	-	1	1	55411830	55366392
ATG3	chr3	-	2	2	112561662	112532511
ATG4B	chr2	+	1	1	241637694	241672628
ATG5	chr6	-	1	1	106325678	106185915
ATIC	chr2	+	1	1	215312081	215349763
ATOX1	chr5	-	1	1	151758608	151742823
ATP1A1	chr1	+	2	1	116373244	116404772
ATP1B1	chr1	+	1	1	169106695	169132718
ATP1B3	chr3	+	2	1	141876641	141926191
ATP2A1-AS1	chr16	-	1	1	28879897	28878958
ATP5F1A	chr18	-	1	2	46098285	46084150
ATP5F1B	chr12	-	3	2	56645984	56638181
ATP5F1C	chr10	+	1	1	7788179	7807790
ATP5F1D	chr19	+	2	1	1241784	1244822
ATP5F1E	chr20	-	1	3	59032305	59028752
ATP5IF1	chr1	+	2	1	28236154	28238096
ATP5MC1	chr17	+	2	1	48892817	48895867
ATP5MC2	chr12	-	1	1	53676078	53665171
ATP5MC3	chr2	-	1	1	175181709	175178148
ATP5MD	chr10	-	1	1	103396453	103389054
ATP5ME	chr4	-	1	1	674265	672439
ATP5MF	chr7	-	1	1	99466164	99458196
ATP5MF-PTCD1	chr7	-	1	1	99466164	99458196
ATP5MG	chr11	+	3	2	118401619	118409193
ATP5MPL	chr14	-	1	2	103921529	103912517
ATP5PB	chr1	+	1	3	111449476	111461325
ATP5PD	chr17	-	1	3	75046957	75038989
ATP5PF	chr21	-	2	2	25734904	25724503
ATP5PO	chr21	-	2	3	33915781	33903459
ATP6AP1	chrX	+	1	1	154428677	154436512
ATP6AP2	chrX	+	1	1	40580970	40606634
ATP6V0B	chr1	+	1	1	43974960	43978292
ATP6V0C	chr16	+	2	1	2513972	2520215
ATP6V0D1	chr16	-	1	1	67481157	67438021
ATP6V0E1	chr5	+	3	1	172983831	173034889
ATP6V1B2	chr8	+	1	1	20197381	20220534
ATP6V1C1	chr8	+	1	1	103021102	103069282
ATP6V1D	chr14	-	1	2	67359804	67338074
ATP6V1E1	chr22	-	2	1	17628747	17592170
ATP6V1F	chr7	+	2	1	128862861	128865846
ATP6V1G1	chr9	+	1	2	114587818	114598372
ATP6V1G2-DDX39B	chr6	-	1	1	31542003	31530246
ATPAF2	chr17	-	1	1	18039168	18018268
ATRAID	chr2	+	3	1	27212360	27217150
ATRX	chrX	-	1	1	77786216	77599735
ATXN10	chr22	+	1	1	45671834	45843986
ATXN7L3B	chr12	+	2	1	74537855	74541451
AUP1	chr2	-	1	1	74529688	74526654
AURKA	chr20	-	1	1	56392215	56369392
AURKAIP1	chr1	-	3	1	1375182	1373737
AURKB	chr17	-	1	1	8210581	8204739
AZIN1	chr8	-	1	3	102864163	102828006
B2M	chr15	+	1	1	44711513	44718142
B3GNT2	chr2	+	1	1	62196125	62224729
B4GALT4-AS1	chr3	+	1	1	119255886	119256165
BABAM1	chr19	+	1	1	17267443	17279333
BABAM2	chr2	+	2	1	27890802	28338896
BAD	chr11	-	1	1	64284654	64269833
BAG1	chr9	-	2	1	33264738	33255025
BAIAP2	chr17	+	1	1	81035151	81116224
BAK1	chr6	-	1	1	33580259	33572553
BAMBI	chr10	+	1	1	28677522	28682703
BANF1	chr11	+	2	1	66002516	66004145
BASP1	chr5	+	2	2	17217634	17276728
BAX	chr19	+	1	1	48954903	48961797
BCAP31	chrX	-	1	2	153724385	153700499
BCAS2	chr1	-	1	2	114581615	114567562
BCAS4	chr20	+	1	1	50795061	50877176
BCAT2	chr19	-	1	1	48811029	48795067
BCCIP	chr10	+	1	1	125823548	125836542
BCKDHA	chr19	+	1	1	41397818	41425001
BCKDHB	chr6	+	1	1	80106671	80346268
BCKDK	chr16	+	2	1	31108429	31112566
BCL11A	chr2	-	1	1	60550907	60452159
BCL2L12	chr19	+	2	3	49665970	49673914
BCL2L2-PABPN1	chr14	+	3	2	23321462	23325334
BCLAF1	chr6	-	2	1	136289781	136258591
BCS1L	chr2	+	1	1	218659714	218663441
BECN1	chr17	-	1	1	42824260	42810141
BET1	chr7	-	1	1	94004355	93994228
BET1L	chr11	-	1	1	207383	202926
BEX1	chrX	-	2	2	103064171	103062653
BEX2	chrX	-	1	1	103310990	103309347
BEX3	chrX	+	1	1	103376538	103378071
BEX4	chrX	+	2	1	103215137	103217190
BFAR	chr16	+	1	1	14632951	14650585
BID	chr22	-	1	1	17774469	17735374
BIRC5	chr17	+	1	4	78214253	78224696
BLCAP	chr20	-	2	1	37527873	37517420
BLMH	chr17	-	1	1	30291976	30248205
BLOC1S1	chr12	+	4	1	55716068	55719701
BLOC1S2	chr10	-	1	1	100286674	100274701
BLOC1S4	chr4	+	1	1	6716189	6717361
BLVRA	chr7	+	1	1	43758712	43807337
BMS1	chr10	+	1	1	42782804	42831399
BNIP3L	chr8	+	1	1	26383037	26410913
BOD1	chr5	-	1	1	173616618	173607541
BOLA3	chr2	-	1	2	74147905	74135419
BOP1	chr8	-	1	1	144291416	144262105
BORCS8	chr19	-	1	1	19192130	19176910
BORCS8-MEF2B	chr19	-	1	1	19192130	19176910
BPHL	chr6	+	1	1	3118711	3153028
BRD3	chr9	-	1	1	134067998	134032882
BRD8	chr5	-	1	2	138178629	138170831
BRD9	chr5	-	1	1	892782	863741
BRIX1	chr5	+	1	2	34915731	34925678
BRK1	chr3	+	1	2	10115681	10126915
BRMS1	chr11	-	1	1	66345101	66337340
BSCL2	chr11	-	2	1	62706291	62690277
BSG	chr19	+	3	2	572596	583462
BST2	chr19	-	1	1	17405592	17402942
BTBD10	chr11	-	1	1	13463263	13388024
BTD	chr3	+	1	1	15601745	15642234
BTF3	chr5	+	2	2	73498448	73505494
BTF3L4	chr1	+	1	1	52056304	52086982
BTG1	chr12	-	1	1	92145843	92143945
BTG3	chr21	-	1	1	17612897	17593657
BUB3	chr10	+	1	2	123154402	123165361
BUD23	chr7	+	2	4	73683601	73698136
BUD31	chr7	+	2	1	99408969	99419615
BYSL	chr6	+	1	1	41921499	41933042
BZW2	chr7	+	1	2	16646181	16706512
C11orf24	chr11	-	1	3	68271973	68267121
C11orf49	chr11	+	1	1	46936778	47162245
C11orf58	chr11	+	1	3	16738647	16755889
C11orf98	chr11	-	1	2	62665186	62662820
C12orf10	chr12	+	1	1	53299767	53307170
C12orf43	chr12	-	1	1	121016487	121003045
C12orf45	chr12	+	1	1	104986338	104994710
C12orf57	chr12	+	2	1	6944046	6945999
C12orf75	chr12	+	1	2	105330705	105371252
C14orf119	chr14	+	1	3	23095525	23098488
C16orf87	chr16	-	2	1	46831180	46802047
C16orf91	chr16	-	1	1	1420740	1419786
C17orf49	chr17	+	3	2	7012634	7014531
C17orf75	chr17	-	1	1	32342170	32331597
C18orf21	chr18	+	2	1	35972710	35979047
C18orf32	chr18	-	1	1	49487234	49481659
C19orf24	chr19	+	2	1	1275542	1279227
C19orf25	chr19	-	1	1	1479185	1474174
C19orf33	chr19	+	2	1	38304251	38305006
C19orf48	chr19	-	1	1	50804594	50797705
C19orf53	chr19	+	1	1	13774470	13778461
C1orf109	chr1	-	1	1	37690518	37681571
C1orf198	chr1	-	1	1	230868521	230837120
C1orf43	chr1	-	2	3	154220569	154206730
C1orf52	chr1	-	1	1	85259642	85251971
C1QBP	chr17	-	2	4	5439126	5432779
C20orf27	chr20	-	1	2	3767776	3753511
C21orf59-TCP10L	chr21	-	2	3	32612372	32601676
C22orf39	chr22	-	2	2	19447692	19441500
C3orf14	chr3	+	2	1	62319022	62333641
C3orf38	chr3	+	1	1	88149987	88157961
C4orf3	chr4	-	2	1	119300617	119298493
C4orf48	chr4	+	1	1	2042006	2043963
C6orf48	chr6	+	1	1	31834916	31839758
C7orf50	chr7	-	2	1	1138247	997007
C8orf33	chr8	+	1	2	145052475	145056027
C8orf59	chr8	-	1	1	85220356	85214504
C8orf76	chr8	-	1	1	123241366	123219975
C8orf88	chr8	-	1	2	90985217	90958639
C9orf116	chr9	-	1	1	135499869	135495184
C9orf135	chr9	+	1	1	69820817	69906224
C9orf16	chr9	+	3	1	128160334	128163923
C9orf78	chr9	-	1	1	129835275	129827292
CABYR	chr18	+	1	1	24139062	24161597
CACUL1	chr10	-	1	2	118754970	118685959
CACYBP	chr1	+	1	3	174999959	175010263
CALB1	chr8	-	1	2	90082879	90059379
CALD1	chr7	+	5	6	134779637	134933194
CALM1	chr14	+	2	5	90397029	90404785
CALM2	chr2	-	2	4	47176511	47160166
CALM3	chr19	+	4	2	46601279	46609303
CALR	chr19	+	2	5	12938609	12944487
CALU	chr7	+	1	2	128739371	128771473
CAMKK2	chr12	-	1	1	121296709	121240538
CAMKV	chr3	-	1	1	49869906	49857989
CAMTA1	chr1	+	2	3	6785454	6872010
CANX	chr5	+	2	2	179698977	179730923
CAP1	chr1	+	1	3	40040758	40072252
CAPG	chr2	-	2	1	85414016	85394754
CAPRIN1	chr11	+	2	2	34052300	34099056
CAPZA1	chr1	+	1	1	112619832	112671611
CAPZB	chr1	-	2	4	19485477	19339359
CARD19	chr9	+	1	1	93096218	93113280
CARHSP1	chr16	-	1	2	8869005	8854914
CARS	chr11	-	1	1	3057418	3000932
CASP3	chr4	-	1	1	184649447	184627699
CAV1	chr7	+	3	4	116526362	116559614
CAVIN3	chr11	-	1	1	6320501	6318949
CBR1	chr21	+	1	2	36070024	36073164
CBR4	chr4	-	1	1	169010255	168990002
CBX1	chr17	-	2	1	48101462	48076020
CBX3	chr7	+	2	3	26201749	26213354
CBX5	chr12	-	2	3	54280122	54241624
CBY1	chr22	+	2	1	38656660	38673848
CCAR1	chr10	+	1	1	68721239	68786219
CCDC106	chr19	+	1	2	55643649	55645622
CCDC12	chr3	-	1	1	46976757	46921731
CCDC124	chr19	+	1	1	17933016	17943984
CCDC137	chr17	+	1	1	81666749	81673893
CCDC142	chr2	-	1	1	74472670	74471986
CCDC144NL-AS1	chr17	+	1	1	20868584	20930039
CCDC167	chr6	-	1	1	37499883	37482941
CCDC34	chr11	-	1	2	27363215	27350423
CCDC43	chr17	-	1	1	44689762	44677440
CCDC47	chr17	-	1	1	63773569	63752101
CCDC58	chr3	-	1	1	122383231	122359882
CCDC85B	chr11	+	1	1	65890673	65891634
CCDC86	chr11	+	1	2	60842113	60851080
CCDC90B	chr11	-	1	2	83285978	83261767
CCN1	chr1	+	1	1	85580761	85583703
CCN2	chr6	-	2	1	131951372	131948182
CCNA2	chr4	-	1	2	121823895	121816447
CCNB1	chr5	+	1	3	69167150	69177694
CCNB1IP1	chr14	-	1	1	20333273	20311373
CCNB2	chr15	+	1	1	59105146	59125044
CCNC	chr6	-	2	1	99568628	99542388
CCND1	chr11	+	1	2	69641156	69651488
CCND2	chr12	+	3	2	4273762	4305350
CCNDBP1	chr15	+	1	1	43185437	43195193
CCNE1	chr19	+	1	1	29811993	29824309
CCNG1	chr5	+	1	1	163437595	163445014
CCNI	chr4	-	1	3	77075992	77047159
CCNK	chr14	+	1	1	99481417	99511514
CCS	chr11	+	1	1	66593185	66606018
CCT2	chr12	+	2	1	69585459	69601567
CCT3	chr1	-	2	2	156338248	156308969
CCT4	chr2	-	2	4	61888616	61868431
CCT5	chr5	+	2	5	10250288	10265011
CCT6A	chr7	+	1	2	56051788	56063401
CCT7	chr2	+	1	1	73234318	73253002
CCT8	chr21	-	1	2	29073647	29056331
CD151	chr11	+	2	1	832958	838828
CD164	chr6	-	2	1	109382467	109366520
CD200	chr3	+	1	1	112333156	112362809
CD24	chr6	-	1	2	106974729	106971299
CD2BP2	chr16	-	2	1	30355281	30352849
CD320	chr19	-	1	1	8308310	8302127
CD3EAP	chr19	+	1	2	45406644	45410731
CD59	chr11	-	1	3	33736422	33709998
CD63	chr12	-	2	1	55729009	55725474
CD74	chr5	-	1	1	150412751	150401641
CD9	chr12	+	2	1	6200400	6238259
CDC123	chr10	+	1	1	12196214	12250584
CDC20	chr1	+	2	1	43358981	43363185
CDC34	chr19	+	1	1	532098	542086
CDC37	chr19	-	1	2	10403514	10391135
CDC42	chr1	+	1	4	22052717	22092940
CDC42SE1	chr1	-	1	2	151059573	151050989
CDC5L	chr6	+	1	1	44387710	44404027
CDC6	chr17	+	2	2	40287883	40302918
CDCA3	chr12	-	1	1	6851271	6848830
CDCA4	chr14	-	1	1	105021072	105009944
CDCA7	chr2	+	1	2	173354885	173368901
CDCA7L	chr7	-	1	1	21945899	21900902
CDK1	chr10	+	2	2	60778478	60794850
CDK10	chr16	+	1	1	89686690	89696351
CDK16	chrX	+	1	2	47218712	47228988
CDK2AP2	chr11	-	2	1	67508162	67506500
CDK4	chr12	-	1	1	57752296	57748251
CDK5RAP1	chr20	-	1	1	33401519	33358843
CDKN2AIPNL	chr5	-	1	2	134411881	134402114
CDKN3	chr14	+	1	1	54396992	54420214
CDO1	chr5	-	1	1	115816659	115804735
CEBPG	chr19	+	1	1	33373741	33379990
CEBPZ	chr2	-	1	1	37231574	37212335
CENPF	chr1	+	2	1	214603214	214613844
CENPH	chr5	+	1	1	69189614	69210354
CENPK	chr5	-	1	1	65563149	65517768
CENPM	chr22	-	1	1	41947134	41938738
CENPN	chr16	+	1	2	81007214	81022871
CENPT	chr16	-	1	1	67833881	67828159
CENPU	chr4	-	1	3	184734072	184695006
CENPV	chr17	-	2	1	16353450	16342542
CENPW	chr6	+	2	1	126340120	126348605
CENPX	chr17	-	1	1	82022878	82018704
CERS4	chr19	+	1	1	8209371	8262418
CERS5	chr12	-	1	1	50167309	50129799
CETN2	chrX	-	1	1	152830734	152827331
CFAP20	chr16	-	2	1	58129381	58113595
CFAP298	chr21	-	2	3	32612372	32601676
CFAP36	chr2	+	1	1	55519718	55545076
CFDP1	chr16	-	1	2	75433470	75414610
CFL1	chr11	-	4	2	65858180	65854837
CHAC1	chr15	+	1	1	40953471	40956509
CHAF1A	chr19	+	1	3	4402668	4422605
CHCHD1	chr10	+	1	1	73782057	73783369
CHCHD10	chr22	-	1	1	23767951	23765837
CHCHD2	chr7	-	1	1	56106446	56101575
CHCHD3	chr7	-	2	2	133082088	132784873
CHCHD4	chr3	-	1	2	14124756	14112078
CHCHD5	chr2	+	1	1	112584595	112589040
CHCHD6	chr3	+	1	1	126704265	126960397
CHCHD7	chr8	+	1	2	56211789	56217463
CHD1L	chr1	+	1	1	147242681	147295760
CHD4	chr12	-	1	2	6581113	6578850
CHEK2	chr22	-	1	1	28741802	28687743
CHID1	chr11	-	1	1	910810	869765
CHMP1A	chr16	-	1	1	89657689	89644439
CHMP1B	chr18	+	2	1	11851414	11853121
CHMP2A	chr19	-	2	1	58554999	58551568
CHMP2B	chr3	+	1	1	87227327	87253914
CHMP4A	chr14	-	1	1	24213466	24209617
CHORDC1	chr11	-	2	1	90223042	90201451
CHRAC1	chr8	+	1	1	140511448	140516699
CHTOP	chr1	+	1	2	153634089	153645470
CHURC1	chr14	+	1	1	64914455	64932314
CHURC1-FNTB	chr14	+	1	1	64914455	64932314
CIAO1	chr2	+	1	1	96266244	96271558
CIAO2A	chr15	-	3	1	64093822	64072568
CIAO2B	chr16	-	1	1	66934382	66932059
CIAPIN1	chr16	-	2	2	57447386	57428553
CIB1	chr15	-	1	1	90233941	90230253
CIB2	chr15	-	1	1	78109329	78104650
CINP	chr14	-	1	1	102362870	102348286
CIRBP	chr19	+	1	2	1269332	1273168
CISD1	chr10	+	3	1	58269165	58287832
CISD2	chr4	+	1	1	102869041	102888566
CISD3	chr17	+	1	2	38730341	38733689
CKAP2	chr13	+	1	1	52455485	52460967
CKAP4	chr12	-	1	2	106248020	106238014
CKAP5	chr11	-	2	1	46846278	46743544
CKB	chr14	-	5	1	103522833	103519667
CKLF	chr16	+	1	2	66552575	66566067
CKLF-CMTM1	chr16	+	1	2	66552575	66566067
CKS1B	chr1	+	1	1	154974681	154979247
CKS2	chr9	+	1	1	89311198	89316702
CLDN10	chr13	+	1	1	95552719	95578237
CLDN6	chr16	-	2	1	3018186	3014713
CLDN7	chr17	-	1	1	7262478	7260141
CLIC1	chr6	-	3	1	31736512	31730604
CLIC4	chr1	+	1	3	24745385	24844317
CLK3	chr15	+	2	2	74615855	74630115
CLNS1A	chr11	-	1	1	77637794	77616154
CLPP	chr19	+	1	1	6361549	6368902
CLPTM1	chr19	+	1	1	44955380	44993332
CLTA	chr9	+	1	1	36190932	36212057
CLTB	chr5	-	1	1	176416536	176392520
CLU	chr8	-	1	1	27614700	27597997
CMAS	chr12	+	2	1	22046273	22065660
CMC1	chr3	+	1	1	28241620	28319770
CMC2	chr16	-	1	3	81006886	80975805
CMSS1	chr3	+	2	2	99817865	100160489
CMTM7	chr3	+	2	1	32391853	32454837
CNBP	chr3	-	1	3	129183922	129169578
CNDP2	chr18	+	1	1	74496374	74521121
CNIH1	chr14	-	1	1	54441337	54426938
CNIH4	chr1	+	1	1	224356887	224375988
CNMD	chr13	-	2	2	52739806	52703269
CNN1	chr19	+	1	1	11538851	11550321
CNN2	chr19	+	2	1	1026608	1039061
CNN3	chr1	-	1	3	94927133	94897209
CNOT1	chr16	-	1	2	58629826	58520699
CNOT2	chr12	+	1	2	70243445	70353912
CNOT7	chr8	-	1	2	17246857	17230542
CNOT9	chr2	+	1	2	218595952	218596423
CNP	chr17	+	1	1	41966795	41975172
CNPY2	chr12	-	3	3	56315988	56310439
CNPY3	chr6	+	1	1	42929497	42939260
CNTNAP2	chr7	+	1	1	148339461	148415780
COA1	chr7	-	1	1	43729497	43639259
COA3	chr17	-	1	2	42798704	42797635
COA4	chr11	-	1	2	73876836	73872670
COA5	chr2	-	3	1	98608491	98600487
COA6	chr1	+	3	2	234373456	234384044
COA7	chr1	-	1	1	52698347	52686839
COASY	chr17	+	1	1	42562151	42566272
COG4	chr16	-	1	1	70523548	70480572
COG8	chr16	-	2	2	69339567	69328621
COMMD1	chr2	+	1	1	61905674	62136056
COMMD10	chr5	+	1	1	116085035	116293281
COMMD2	chr3	-	1	1	149752489	149740749
COMMD4	chr15	+	1	1	75336053	75340271
COMMD5	chr8	-	1	2	144853029	144850456
COMMD6	chr13	-	1	1	75537841	75526438
COMMD7	chr20	-	1	1	32743455	32702703
COMMD9	chr11	-	1	1	36289424	36273960
COMTD1	chr10	-	1	1	75235947	75233972
COPB1	chr11	-	1	1	14499852	14457555
COPB2	chr3	-	1	1	139389648	139357595
COPE	chr19	-	1	1	18919385	18899517
COPRS	chr17	-	1	1	31859244	31851884
COPS2	chr15	-	1	1	49155590	49127346
COPS3	chr17	-	2	1	17281246	17246839
COPS4	chr4	+	1	1	83035211	83075789
COPS5	chr8	-	2	1	67062133	67043082
COPS6	chr7	+	1	3	100088982	100091907
COPS7B	chr2	+	1	1	231786445	231808722
COPS8	chr2	+	1	2	237085914	237098681
COPS9	chr2	-	1	1	240136303	240130831
COPZ1	chr12	+	1	3	54325139	54337019
COQ2	chr4	-	1	1	83284770	83263826
COQ4	chr9	+	1	2	128322845	128334068
COQ5	chr12	-	1	1	120529151	120503280
COQ9	chr16	+	1	1	57447479	57461265
CORO1B	chr11	-	1	1	67443467	67438056
CORO1C	chr12	-	1	1	108731518	108645113
CORO7-PAM16	chr16	-	3	2	4351299	4340252
COTL1	chr16	-	1	1	84618077	84565602
COX11	chr17	-	1	1	54968646	54961976
COX14	chr12	+	1	1	50112236	50120451
COX16	chr14	-	1	2	70359677	70326073
COX17	chr3	-	1	1	119677384	119669534
COX20	chr1	+	2	1	244835695	244843283
COX4I1	chr16	+	3	1	85799720	85806997
COX5A	chr15	-	2	2	74938044	74920280
COX5B	chr2	+	1	1	97646068	97648191
COX6A1	chr12	+	1	1	120438118	120440727
COX6B1	chr19	+	1	1	35648352	35658774
COX6C	chr8	-	2	1	99893681	99878154
COX7A2	chr6	-	1	1	75243798	75237787
COX7A2L	chr2	-	1	1	42361220	42350507
COX7B	chrX	+	1	1	77899480	77905382
COX7C	chr5	+	1	3	86617968	86620762
COX8A	chr11	+	1	1	63974614	63976540
CPNE1	chr20	-	1	1	35664907	35626046
CPSF3	chr2	+	2	1	9423651	9473098
CPSF4	chr7	+	1	1	99438966	99457371
CPSF6	chr12	+	3	2	69239607	69269939
CPVL	chr7	-	1	1	29146466	28995639
CRABP1	chr15	+	2	1	78340350	78348223
CRABP2	chr1	-	1	1	156705583	156699621
CRACR2B	chr11	+	1	1	830476	831985
CREB3	chr9	+	1	1	35732607	35736859
CREB5	chr7	+	1	1	28824357	28825888
CRELD2	chr22	+	1	1	49918680	49927536
CRIM1-DT	chr2	-	1	1	36355561	36354750
CRIP3	chr6	-	1	2	43308823	43305473
CRMP1	chr4	-	1	1	5888482	5820789
CRYBB2P1	chr22	+	1	1	25448105	25461221
CSDE1	chr1	-	1	2	114757964	114716918
CSE1L	chr20	+	1	3	49046317	49096584
CSKMT	chr11	+	1	1	62665312	62665708
CSNK1A1	chr5	-	2	3	149551386	149495995
CSNK1D	chr17	-	1	1	82273700	82242674
CSNK2A1	chr20	-	2	3	543790	482698
CSNK2B	chr6	+	1	1	31666106	31670066
CSRP1	chr1	-	1	1	201507123	201483532
CSRP2	chr12	-	1	1	76879018	76858718
CST3	chr20	-	2	1	23637955	23633657
CSTB	chr21	-	1	1	43776308	43773953
CSTF1	chr20	+	1	1	56392677	56404253
CSTF2	chrX	+	1	1	100820411	100840916
CSTF3	chr11	-	1	1	33161469	33141432
CTBP2	chr10	-	1	2	125161030	124988899
CTNNA1	chr5	+	2	2	138753447	138934711
CTNNA3	chr10	-	1	1	66329249	67663357
CTNNAL1	chr9	-	1	1	109013499	108942578
CTNNB1	chr3	+	1	2	41199505	41240441
CTNNBL1	chr20	+	2	1	37694063	37872117
CTPS1	chr1	+	2	1	40979755	41012559
CTSC	chr11	-	2	3	88337736	88326090
CTSD	chr11	-	3	1	1763927	1752755
CTSL	chr9	+	1	1	87726119	87731391
CTSV	chr9	-	1	1	97039142	97032663
CUEDC2	chr10	-	1	1	102432574	102423251
CUTA	chr6	-	4	1	33417906	33416550
CUTC	chr10	+	1	1	99732259	99756133
CWC15	chr11	-	1	1	94973556	94963348
CXADR	chr21	+	2	2	17513047	17566944
CXCL14	chr5	-	1	1	135578991	135571786
CXorf56	chrX	-	1	1	119565368	119538150
CXXC1	chr18	-	1	1	50287646	50282349
CYB5A	chr18	-	1	1	74291980	74253297
CYB5B	chr16	+	1	1	69424619	69463807
CYB5R2	chr11	-	1	1	7674249	7665105
CYB5R3	chr22	-	2	1	42649361	42618845
CYBA	chr16	-	1	1	88651053	88643291
CYBC1	chr17	-	1	1	82450752	82442646
CYC1	chr8	+	1	1	144095076	144097523
CYCS	chr7	-	1	2	25125260	25122829
CYP26A1	chr10	+	1	1	93073893	93077495
CYP2S1	chr19	+	1	1	41193240	41207538
CYP51A1	chr7	-	1	1	92134450	92112161
CYREN	chr7	-	1	1	135170707	135165785
CYSTM1	chr5	+	1	1	140175188	140243785
CYTOR	chr2	+	1	1	87455595	87521505
CYYR1	chr21	-	1	1	26573255	26467268
CZIB	chr1	-	1	4	53220604	53214475
DAD1	chr14	-	1	1	22589215	22564907
DAGLB	chr7	-	3	4	6484152	6461091
DALRD3	chr3	-	1	1	49018567	49015491
DANCR	chr4	+	3	2	52712504	52714136
DAP3	chr1	+	1	1	155689091	155738525
DAPK3	chr19	-	1	1	3971079	3958458
DARS	chr2	-	3	1	135985572	135906685
DAXX	chr6	-	1	1	33322942	33318626
DAZAP1	chr19	+	1	3	1407588	1435681
DBI	chr2	+	1	1	119366977	119372538
DBN1	chr5	-	1	3	177473626	177456926
DBNDD1	chr16	-	1	1	90019456	90004873
DBNL	chr7	+	1	2	44044706	44061714
DCAF11	chr14	+	1	1	24115275	24124029
DCAF13	chr8	+	1	2	103415419	103442972
DCP2	chr5	+	1	1	112976801	113020969
DCPS	chr11	+	1	1	126304062	126345748
DCTD	chr4	-	1	2	182917366	182891256
DCTN2	chr12	-	1	2	57547177	57530311
DCTN3	chr9	-	1	1	34620484	34613552
DCTN6	chr8	+	1	1	30156369	30183536
DCTPP1	chr16	-	1	2	30430030	30423700
DCUN1D5	chr11	-	1	2	103092185	103062085
DCXR	chr17	-	2	1	82037697	82035882
DDA1	chr19	+	2	2	17309568	17320288
DDAH2	chr6	-	1	2	31730227	31730604
DDB2	chr11	+	1	1	47215094	47239214
DDIT3	chr12	-	1	1	57520511	57516594
DDIT4	chr10	+	1	1	72273924	72276035
DDOST	chr1	-	1	2	20661379	20652188
DDRGK1	chr20	-	2	1	3204680	3190523
DDX1	chr2	+	1	3	15591868	15597434
DDX11	chr12	+	1	1	31073856	31104791
DDX17	chr22	-	1	1	38506311	38483443
DDX18	chr2	+	2	1	117814691	117817728
DDX19B	chr16	+	1	1	70299194	70333823
DDX21	chr10	+	2	3	68956170	68983697
DDX24	chr14	-	1	2	94081204	94050923
DDX27	chr20	+	1	1	49219425	49244063
DDX28	chr16	-	1	1	68023211	68021306
DDX39A	chr19	-	1	1	14419341	14408821
DDX39B	chr6	-	1	1	31542003	31530246
DDX3X	chrX	+	1	2	41334162	41350203
DDX41	chr5	-	1	1	177516961	177511578
DDX46	chr5	+	1	3	134758779	134770979
DDX47	chr12	+	1	1	12813361	12829980
DDX49	chr19	+	1	1	18919738	18928621
DDX5	chr17	-	1	2	64506289	64499624
DDX52	chr17	-	1	1	37643440	37619768
DDX56	chr7	-	1	1	44573905	44565805
DECR1	chr8	+	1	1	90001475	90051999
DEF8	chr16	+	1	1	89948795	89959365
DEGS1	chr1	+	1	2	224183240	224193436
DEK	chr6	-	2	3	18264524	18258383
DENND1A	chr9	-	1	1	123385462	123385182
DENR	chr12	+	1	2	122752824	122771060
DERL2	chr17	-	1	2	5486178	5474292
DESI1	chr22	-	1	1	41621029	41598032
DESI2	chr1	+	4	1	244653130	244709030
DFFA	chr1	-	1	1	10472490	10462470
DGCR6L	chr22	-	1	1	20320023	20314279
DGUOK	chr2	+	2	1	73926893	73958943
DHCR24	chr1	-	1	1	54887195	54849635
DHCR7	chr11	-	2	2	71448363	71434417
DHPS	chr19	-	1	1	12681877	12675718
DHRS7	chr14	-	1	1	60165384	60144784
DHX15	chr4	-	1	1	24584542	24527478
DHX29	chr5	-	1	1	55307673	55295379
DHX30	chr3	+	1	2	47803155	47850190
DHX35	chr20	+	1	2	38962360	38992417
DHX9	chr1	+	1	1	182839347	182887747
DIABLO	chr12	-	1	1	122226024	122207778
DIAPH2	chrX	+	1	2	97310613	97469835
DIMT1	chr5	-	1	2	62403882	62388626
DKC1	chrX	+	2	2	154762864	154777578
DLD	chr7	+	1	2	107891173	107919742
DLEU1	chr13	+	1	1	50082229	50105295
DLGAP1-AS2	chr18	+	1	2	3603972	3608463
DLGAP4	chr20	+	1	1	36461468	36528631
DLGAP5	chr14	-	1	1	55191585	55148137
DMAC1	chr9	-	1	2	7799773	7798347
DMAC2	chr19	-	1	1	41439910	41431321
DMAP1	chr1	+	1	1	44213471	44220672
DMKN	chr19	-	2	2	35510443	35503305
DMTF1	chr7	+	1	1	87152453	87196322
DNAAF2	chr14	-	1	2	49633979	49625177
DNAJA1	chr9	+	2	4	33025275	33039066
DNAJA2	chr16	-	1	2	46973671	46955364
DNAJA3	chr16	+	1	1	4425868	4456772
DNAJB1	chr19	-	1	2	14518394	14514772
DNAJB11	chr3	+	1	2	186570691	186585799
DNAJB6	chr7	+	1	1	157337013	157417438
DNAJC10	chr2	+	1	1	182716273	182778508
DNAJC11	chr1	-	1	1	6701822	6634171
DNAJC15	chr13	+	1	1	43023590	43107290
DNAJC19	chr3	-	1	1	180989710	180983712
DNAJC25-GNG10	chr9	+	1	1	111661608	111670222
DNAJC3	chr13	+	1	1	95677155	95794986
DNAJC7	chr17	-	3	2	42017431	41976472
DNAJC8	chr1	-	1	3	28233004	28200559
DNAJC9	chr10	-	1	2	73247255	73248850
DNM1L	chr12	+	1	1	32679301	32743615
DNMT1	chr19	-	1	3	10194953	10173118
DNMT3A	chr2	-	1	1	25252236	25232977
DNMT3B	chr20	+	1	1	32762385	32809354
DNPEP	chr2	-	1	1	219387929	219374195
DNPH1	chr6	-	1	1	43229481	43225632
DNTTIP1	chr20	+	1	1	45791971	45811417
DOLK	chr9	-	1	1	128947603	128945531
DPAGT1	chr11	-	1	1	119101836	119096513
DPCD	chr10	+	1	1	101588321	101609650
DPF2	chr11	+	2	1	65333867	65352979
DPH1	chr17	+	3	1	2042041	2043424
DPH2	chr1	+	1	1	43969997	43973369
DPH3	chr3	-	1	1	16264943	16260390
DPH5	chr1	-	1	1	101025773	100990066
DPM1	chr20	-	1	1	50958532	50934875
DPM2	chr9	-	1	1	127937834	127935101
DPM3	chr1	-	1	1	155140528	155139894
DPP3	chr11	+	1	1	66480438	66509656
DPPA4	chr3	-	3	3	109337517	109326358
DPY30	chr2	-	3	2	32039805	32023906
DPYSL3	chr5	-	2	3	147453683	147390810
DR1	chr1	+	2	3	93345907	93360931
DRAM2	chr1	-	1	1	111140085	111117908
DRAP1	chr11	+	2	1	65919437	65921525
DRG1	chr22	+	1	1	31399602	31434185
DRG2	chr17	+	1	1	18087965	18107969
DSTN	chr20	+	1	6	17570075	17608239
DTYMK	chr2	-	1	1	241686804	241675751
DUS3L	chr19	-	1	1	5791163	5785146
DUSP11	chr2	-	1	1	73780103	73762217
DUSP12	chr1	+	2	1	161749810	161757159
DUSP23	chr1	+	2	1	159780969	159782543
DUSP6	chr12	-	2	1	89352497	89348062
DUT	chr15	+	2	4	48332197	48342394
DYNC1H1	chr14	+	1	1	101964573	102050791
DYNC1I2	chr2	+	2	1	171687774	171748407
DYNC1LI1	chr3	-	2	1	32570804	32526757
DYNC1LI2	chr16	-	1	1	66751603	66720899
DYNLL1	chr12	+	2	2	120496113	120498491
DYNLRB1	chr20	+	1	1	34516422	34540955
DYNLT1	chr6	-	1	1	158644739	158636478
E2F4	chr16	+	1	1	67192204	67198916
EAPP	chr14	-	1	1	34539701	34516012
EBNA1BP2	chr1	-	1	2	43172279	43164418
EBP	chrX	+	1	1	48521837	48528713
EBPL	chr13	-	1	1	49691453	49660729
ECH1	chr19	-	1	1	38831789	38815433
ECHDC1	chr6	-	4	2	127343360	127288714
ECHS1	chr10	-	1	1	133373354	133362488
ECI2	chr6	-	1	1	4135574	4115708
ECSIT	chr19	-	1	1	11529134	11505930
EDF1	chr9	-	3	2	136866301	136862119
EED	chr11	+	2	1	86245213	86278735
EEF1A1	chr6	-	9	2	73521032	73517518
EEF1AKMT4	chr3	+	1	1	184249678	184258750
EEF1AKMT4-ECE2	chr3	+	1	1	184249678	184258750
EEF1B2	chr2	+	2	2	206159895	206162925
EEF1D	chr8	-	3	1	143597413	143579728
EEF1E1	chr6	-	1	2	8102548	8079605
EEF1E1-BLOC1S5	chr6	-	1	2	8102548	8079605
EEF1G	chr11	-	3	1	62573863	62559605
EEF2	chr19	-	4	3	3985463	3976059
EFNA4	chr1	+	1	1	155063740	155069551
EFTUD2	chr17	-	2	2	44899403	44850916
EGFL7	chr9	+	2	1	136665768	136672675
EGLN2	chr19	+	2	1	40799191	40808431
EGLN3	chr14	-	2	1	34462240	33925216
EHD4	chr15	-	1	1	41972554	41899445
EHMT2	chr6	-	1	2	31897699	31879762
EI24	chr11	+	4	2	125569477	125584229
EID1	chr15	+	2	2	48878134	48879803
EIF1	chr17	+	2	3	41688885	41690998
EIF1AX	chrX	-	1	2	20141838	20127237
EIF1B	chr3	+	2	3	40309707	40312399
EIF2AK1	chr7	-	1	1	6059175	6023836
EIF2AK4	chr15	+	1	1	39934176	39953936
EIF2B1	chr12	-	1	1	123633662	123621028
EIF2B2	chr14	+	1	1	75002934	75009589
EIF2B3	chr1	-	1	1	44986595	44850841
EIF2B4	chr2	-	1	1	27370338	27364363
EIF2B5	chr3	+	1	1	184135375	184145302
EIF2S1	chr14	+	1	1	67360353	67383856
EIF2S2	chr20	-	2	2	34112214	34089443
EIF2S3	chrX	+	2	5	24054956	24077969
EIF3A	chr10	-	1	2	119080810	119038350
EIF3D	chr22	-	1	1	36529166	36510857
EIF3E	chr8	-	2	2	108248719	108201879
EIF3G	chr19	-	1	1	10119895	10115015
EIF3H	chr8	-	1	1	116755823	116644835
EIF3I	chr1	+	1	3	32222407	32231601
EIF3J	chr15	+	2	1	44537091	44562084
EIF3K	chr19	+	2	1	38619186	38636951
EIF3L	chr22	+	2	1	37849416	37888628
EIF3M	chr11	+	1	1	32583853	32602465
EIF4A1	chr17	+	2	4	7572826	7578623
EIF4A2	chr3	+	1	1	186783577	186789892
EIF4A3	chr17	-	1	1	80147128	80135260
EIF4E	chr4	-	1	2	98929125	98880062
EIF4E2	chr2	+	1	1	232550696	232569209
EIF4EBP1	chr8	+	2	1	38030533	38060361
EIF4EBP2	chr10	+	2	3	70404141	70428616
EIF4G2	chr11	-	4	1	10808926	10797055
EIF5	chr14	+	1	3	103334237	103338347
EIF5A	chr17	+	4	1	7307658	7312451
EIF5B	chr2	+	2	4	99337423	99363661
EIF6	chr20	-	3	1	35284762	35278922
ELAVL1	chr19	-	1	2	8005641	7962275
ELOB	chr16	-	4	2	2777280	2771943
ELOC	chr8	-	2	3	73972129	73946403
ELOF1	chr19	-	1	1	11559230	11553047
ELOVL1	chr1	-	1	1	43368011	43363402
ELOVL4	chr6	-	1	1	79947551	79914820
ELOVL5	chr6	-	1	1	53348950	53267407
ELOVL6	chr4	-	1	2	110198585	110197568
ELP5	chr17	+	1	1	7252550	7259931
EMC2	chr8	+	1	1	108443634	108486917
EMC3	chr3	-	1	1	9986842	9963968
EMC4	chr15	+	1	1	34225016	34230147
EMC6	chr17	+	1	1	3668812	3669664
EMC7	chr15	-	1	2	34101871	34084027
EMC8	chr16	-	1	2	85799524	85779406
EMC9	chr14	-	3	1	24141591	24138968
EMD	chrX	+	3	1	154379344	154381521
EMG1	chr12	+	1	1	6970916	6975974
EMP3	chr19	+	2	2	48325564	48330530
ENO1	chr1	-	7	3	8878683	8861004
ENO2	chr12	+	1	1	6914580	6923696
ENOPH1	chr4	+	2	1	82430611	82461084
ENSA	chr1	-	1	2	150629577	150622168
ENTPD6	chr20	+	1	1	25195728	25226713
ENY2	chr8	+	1	4	109334374	109343667
EPB41L4A-AS1	chr5	+	1	1	112160864	112162306
EPCAM	chr2	+	3	2	47369311	47386914
EPRS	chr1	-	2	1	220046505	219968603
ERAL1	chr17	+	1	1	28855016	28861060
ERCC1	chr19	-	2	1	45423899	45409616
ERCC3	chr2	-	1	1	127294144	127257290
ERG28	chr14	-	2	1	75660834	75650903
ERGIC2	chr12	-	1	1	29381150	29340801
ERGIC3	chr20	+	2	2	35542078	35557633
ERH	chr14	-	1	1	69398299	69380133
ERI3	chr1	-	2	1	44355278	44221096
ERICH1	chr8	-	1	1	731181	673878
ERP29	chr12	+	1	1	112013452	112022981
ERVK3-1	chr19	+	1	2	58305393	58315203
ESCO2	chr8	+	1	1	27774554	27776897
ESD	chr13	-	1	2	46797161	46771349
ESRG	chr3	-	2	1	54639857	54632126
ESRP1	chr8	+	1	1	94641179	94707464
ESYT1	chr12	+	3	1	56116632	56144673
ETF1	chr5	-	3	1	138543236	138507445
ETFA	chr15	-	3	1	76311406	76216296
ETFB	chr19	-	2	1	51366353	51345173
ETHE1	chr19	-	1	1	43527198	43506722
ETV4	chr17	-	1	1	43528508	43527847
EWSR1	chr22	+	1	3	29268293	29300335
EXOSC1	chr10	-	1	1	97446006	97436236
EXOSC10	chr1	-	1	1	11099851	11066626
EXOSC2	chr9	+	1	2	130693771	130704533
EXOSC3	chr9	-	1	1	37785064	37780464
EXOSC4	chr8	+	1	2	144078698	144080643
EXOSC5	chr19	-	1	1	41397344	41386379
EXOSC7	chr3	+	1	2	44976260	45011469
EXOSC8	chr13	+	1	3	37000788	37009398
EXOSC9	chr4	+	1	2	121801341	121811661
EZR	chr6	-	4	4	158819364	158765749
F11R	chr1	-	1	2	161021140	160996195
FAAP20	chr1	-	2	1	2194772	2189553
FABP3	chr1	-	1	1	31373076	31365657
FABP5	chr8	+	1	1	81280536	81285026
FADD	chr11	+	2	1	70203323	70207384
FADS1	chr11	-	1	2	61816855	61801899
FADS2	chr11	+	2	2	61792927	61867353
FAHD1	chr16	+	1	1	1827219	1828908
FAHD2A	chr2	+	1	1	95402708	95413127
FAM104B	chrX	-	2	1	55161162	55145898
FAM118B	chr11	+	1	1	126211782	126262645
FAM133B	chr7	-	1	1	92590390	92566027
FAM136A	chr2	-	1	4	70302025	70295977
FAM162A	chr3	+	2	1	122384230	122409995
FAM177A1	chr14	+	1	2	35046369	35050361
FAM192A	chr16	-	1	2	57186039	57154139
FAM200B	chr4	+	1	1	15681835	15686603
FAM204A	chr10	-	1	1	118342307	118335561
FAM207A	chr21	+	1	1	44940039	44976972
FAM216A	chr12	+	1	1	110468845	110490383
FAM219B	chr15	-	1	1	74906816	74899994
FAM234A	chr16	+	1	2	234830	266089
FAM32A	chr19	+	1	2	16185430	16192044
FAM45A	chr10	+	1	1	119104117	119104984
FAM49B	chr8	-	2	1	129939773	129841473
FAM50A	chrX	+	2	1	154444141	154450648
FAM83D	chr20	+	1	1	38926417	38953046
FAM89B	chr11	+	1	1	65570477	65574190
FAM98A	chr2	-	1	2	33599236	33583662
FANCF	chr11	-	1	1	22625819	22623065
FANCI	chr15	+	1	1	89243979	89316479
FARSA	chr19	-	2	1	12933709	12922480
FARSB	chr2	-	1	2	222656092	222571747
FASN	chr17	-	1	2	82098236	82078339
FASTK	chr7	-	1	1	151080802	151076626
FASTKD2	chr2	+	1	1	206765605	206791874
FAU	chr11	-	2	1	65122134	65120633
FBL	chr19	-	2	1	39846349	39834460
FBLIM1	chr1	+	1	2	15758795	15786589
FBLN1	chr22	+	1	2	45502883	45563353
FBXL12	chr19	-	1	1	9818829	9810271
FBXL5	chr4	-	1	1	15681569	15667566
FBXO2	chr1	-	1	1	11654429	11648389
FBXO21	chr12	-	1	1	117190471	117145106
FBXO22	chr15	+	2	1	75903878	75933127
FBXW5	chr9	-	1	1	136944629	136940436
FCF1	chr14	+	1	1	74713170	74736711
FDFT1	chr8	+	2	5	11802774	11838663
FDPS	chr1	+	2	1	155308940	155320663
FDX2	chr19	-	1	1	10315880	10310217
FDXR	chr17	-	1	1	74872994	74862501
FEN1	chr11	+	1	1	61792927	61797236
FGFBP3	chr10	-	1	2	91909486	91907756
FGFR1OP	chr6	+	1	1	166999397	167040315
FHL2	chr2	-	1	1	105399025	105360828
FHL3	chr1	-	1	1	38005515	37996772
FIBP	chr11	-	1	1	65888471	65883922
FIP1L1	chr4	+	1	1	53377641	53459614
FIRRE	chrX	-	2	1	131830577	131795370
FIS1	chr7	-	2	1	101245091	101239614
FKBP10	chr17	+	2	1	41813004	41823211
FKBP11	chr12	-	1	1	48925520	48921996
FKBP1A	chr20	-	1	1	1393083	1368981
FKBP1B	chr2	+	1	1	24049741	24063678
FKBP2	chr11	+	2	1	64241095	64244082
FKBP3	chr14	-	2	2	45134481	45115905
FKBP4	chr12	+	2	1	2794969	2803938
FKBP8	chr19	-	2	1	18543530	18531764
FLAD1	chr1	+	2	2	154983351	154993109
FLNA	chrX	-	1	1	154371217	154348531
FLOT1	chr6	-	4	1	30742685	30727833
FMC1	chr7	+	1	1	139341360	139345791
FMC1-LUC7L2	chr7	+	2	1	139341360	139345791
FNBP1L	chr1	+	1	2	93448130	93524323
FNTA	chr8	+	1	1	43056323	43085779
FO393400.1	chr20	-	1	1	32743455	32702703
FOPNL	chr16	-	1	1	15888613	15865722
FOXD3-AS1	chr1	-	3	1	63321662	63320924
FOXH1	chr8	-	2	1	144475848	144473736
FOXN3	chr14	-	1	1	89161813	89161400
FRG1	chr4	+	2	1	189940845	189963197
FSCN1	chr7	+	1	1	5592816	5606648
FST	chr5	+	1	1	53480629	53486072
FSTL1	chr3	-	1	2	120450993	120394280
FTH1	chr11	-	7	4	61967631	61964563
FTL	chr19	+	6	1	48965309	48966878
FTSJ1	chrX	+	1	1	48476203	48486298
FTSJ3	chr17	-	1	1	63827080	63819435
FUBP1	chr1	-	2	2	77979080	77948405
FUCA2	chr6	-	1	2	143511720	143495488
FUNDC1	chrX	-	1	1	44542859	44523818
FUOM	chr10	-	1	1	133358019	133355168
FUS	chr16	+	1	2	31180139	31191600
FXN	chr9	+	2	1	69035751	69073097
FXR1	chr3	+	1	2	180912675	180976545
FXYD5	chr19	+	1	1	35154756	35169881
FXYD7	chr19	+	1	1	35143275	35154298
G3BP1	chr5	+	1	4	151771954	151805345
G3BP2	chr4	-	2	2	75673371	75642787
G6PC3	chr17	+	2	1	44070911	44076339
GABARAP	chr17	-	2	1	7242420	7240423
GABARAPL2	chr16	+	1	1	75566379	75577880
GADD45GIP1	chr19	-	1	2	12957223	12954162
GAL	chr11	+	1	1	68684544	68691172
GALK1	chr17	-	1	1	75765192	75757946
GALM	chr2	+	1	1	38666117	38734764
GAMT	chr19	-	1	1	1401534	1397094
GAPDH	chr12	+	12	2	6534517	6538370
GAR1	chr4	+	1	1	109815780	109824733
GARS	chr7	+	1	2	30594861	30634025
GART	chr21	-	1	2	33542112	33524012
GAS5	chr1	-	3	2	173867988	173863902
GATB	chr4	-	1	1	151760985	151670852
GATM	chr15	-	1	1	45378544	45361132
GCA	chr2	+	1	1	162344150	162361120
GCAT	chr22	+	1	1	37807938	37816896
GCDH	chr19	+	2	1	12891180	12899968
GCHFR	chr15	+	2	1	40764068	40767708
GDE1	chr16	-	1	1	19522076	19502994
GDF3	chr12	-	1	1	7695775	7689803
GDI2	chr10	-	1	1	5813430	5765224
GEMIN6	chr2	+	2	1	38778217	38781961
GEMIN7	chr19	+	3	1	45079282	45090914
GET4	chr7	+	2	2	876554	895689
GFER	chr16	+	1	2	1984193	1986113
GFPT2	chr5	-	1	1	180353337	180300700
GGCT	chr7	-	1	1	30504829	30496625
GGH	chr8	-	1	1	63038804	63015082
GGPS1	chr1	+	1	1	235328573	235343095
GGT1	chr22	+	1	3	24555996	24572134
GHITM	chr10	+	1	2	84139558	84152544
GID8	chr20	+	1	2	62938147	62948473
GIHCG	chr12	-	1	1	57936151	57931528
GINS2	chr16	-	1	2	85688953	85677675
GJA1	chr6	+	1	1	121435649	121449724
GLA	chrX	-	1	1	101407925	101397805
GLB1	chr3	-	1	1	33097115	32996736
GLIPR1L1	chr12	+	1	1	75366949	75370233
GLMP	chr1	-	1	1	156295672	156292690
GLO1	chr6	-	2	1	38703127	38675951
GLOD4	chr17	-	1	2	782280	759452
GLRX	chr5	-	1	1	95822727	95813979
GLRX2	chr1	-	1	1	193105411	193096472
GLRX3	chr10	+	1	3	130136405	130179606
GLRX5	chr14	+	2	2	95535050	95544603
GLUD1	chr10	-	1	1	87094843	87050490
GLUL	chr1	-	1	2	182391790	182382898
GLYR1	chr16	-	1	1	4847288	4803206
GMDS	chr6	-	1	1	2245574	1623807
GMNN	chr6	+	1	3	24774937	24786048
GMPPA	chr2	+	1	1	219498914	219506987
GMPPB	chr3	-	1	1	49723951	49721499
GMPR2	chr14	+	1	1	24232929	24239237
GNAI3	chr1	+	1	2	109548615	109593508
GNAL	chr18	+	2	1	11851414	11853121
GNAS	chr20	+	5	3	58891386	58911186
GNG10	chr9	+	1	1	111661608	111670222
GNG4	chr1	-	1	1	235649765	235550833
GNG5	chr1	-	2	1	84506183	84498325
GNL1	chr6	-	1	1	30556256	30545965
GNL2	chr1	-	1	2	37595935	37566817
GNL3	chr3	+	2	1	52686032	52687610
GNL3L	chrX	+	1	3	54530238	54562619
GNPAT	chr1	+	1	1	231241205	231277792
GNPDA1	chr5	-	1	1	142013053	142000679
GNPNAT1	chr14	-	2	1	52791607	52775194
GNPTG	chr16	+	1	1	1351948	1363350
GOLGA2	chr9	-	1	2	128275952	128266289
GOLGA7	chr8	+	1	1	41490582	41510978
GOLIM4	chr3	-	1	2	168095924	168008700
GORASP2	chr2	+	1	3	170929272	170966913
GOT1	chr10	-	2	2	99430624	99396874
GOT2	chr16	-	1	1	58734316	58707133
GPAA1	chr8	+	1	1	144082634	144086211
GPANK1	chr6	-	1	1	31665878	31662086
GPATCH4	chr1	-	1	1	156601472	156594490
GPBP1	chr5	+	2	2	57174085	57263082
GPC3	chrX	-	1	1	133985594	133535751
GPC4	chrX	-	1	2	133415485	133301034
GPI	chr19	+	1	2	34365196	34400327
GPM6B	chrX	-	2	1	13938638	13773980
GPN1	chr2	+	1	2	27629052	27650842
GPN2	chr1	-	1	1	26890274	26879382
GPR143	chrX	-	1	1	9765847	9725414
GPR176	chr15	-	1	2	39920263	39799145
GPS1	chr17	+	1	1	82051918	82057468
GPS2	chr17	-	2	2	7315351	7312661
GPT2	chr16	+	1	2	46884365	46929431
GPX1	chr3	-	3	1	49358325	49357180
GPX3	chr5	+	1	1	151020591	151028987
GPX4	chr19	+	1	2	1104057	1106779
GPX8	chr5	+	1	1	55160169	55167292
GRHPR	chr9	+	1	1	37422724	37436989
GRINA	chr8	+	1	1	143993066	143993415
GRIPAP1	chrX	-	1	1	49002262	48973725
GRN	chr17	+	1	1	44345302	44353102
GRPEL1	chr4	-	1	4	7068064	7060816
GRSF1	chr4	-	2	1	70839890	70819535
GRTP1	chr13	-	1	1	113364092	113324201
GRWD1	chr19	+	1	1	48446002	48453897
GSKIP	chr14	+	1	1	96363526	96387286
GSPT1	chr16	-	1	2	11915952	11872684
GSTO1	chr10	+	1	1	104254901	104267453
GSTP1	chr11	+	4	2	67583815	67586651
GTF2A2	chr15	-	2	1	59657517	59638869
GTF2B	chr1	-	1	1	88891567	88852936
GTF2F1	chr19	-	1	1	6393153	6380177
GTF2F2	chr13	+	1	1	45120535	45284102
GTF2H5	chr6	+	1	2	158168350	158192342
GTF3A	chr13	+	3	1	27424623	27435684
GTF3C1	chr16	-	1	1	27549899	27460676
GTF3C2	chr2	-	1	1	27356764	27325858
GTF3C5	chr9	+	2	1	133031000	133058501
GTF3C6	chr6	+	2	1	110958743	110967870
GTPBP3	chr19	+	1	1	17337588	17342730
GTPBP4	chr10	+	2	2	988437	1010517
GTSE1	chr22	+	1	2	46296915	46308628
GUK1	chr1	+	1	1	228140282	228148943
GULP1	chr2	+	1	1	188292826	188595059
GYG1	chr3	+	1	1	148991540	149027631
GYPC	chr2	+	1	1	126656167	126696666
H2AFJ	chr12	+	1	1	14774405	14775024
H2AFV	chr7	-	2	3	44848046	44834232
H2AFX	chr11	-	1	1	119095465	119093877
H2AFY	chr5	-	2	1	135399211	135334383
H2AFZ	chr4	-	3	2	99950275	99948091
H3F3B	chr17	-	1	7	75779779	75778251
HACD1	chr10	-	1	2	17617343	17590271
HACD3	chr15	+	1	2	65530486	65578345
HADH	chr4	+	1	2	107989847	108035167
HADHA	chr2	-	1	2	26244619	26190875
HAGH	chr16	-	1	1	1826802	1809107
HARS	chr5	-	1	1	140691341	140673906
HAT1	chr2	+	1	1	171922466	171983622
HAUS1	chr18	+	1	1	46104386	46128330
HAUS7	chrX	-	1	1	153470574	153447671
HAX1	chr1	+	2	1	154272629	154275872
HBS1L	chr6	-	1	1	135054819	134964635
HCCS	chrX	+	1	1	11111332	11121876
HCFC1R1	chr16	-	1	1	3023942	3022632
HDAC1	chr1	+	2	1	32292125	32333622
HDAC2	chr6	-	1	2	113971137	113940718
HDAC3	chr5	-	1	1	141636840	141620882
HDDC2	chr6	-	1	1	125301951	125275887
HDDC3	chr15	-	1	1	90932549	90930923
HDHD2	chr18	-	1	1	47150493	47107413
HDHD3	chr9	-	1	1	113376986	113373425
HDHD5	chr22	-	1	1	17159277	17137523
HDLBP	chr2	-	2	2	241272834	241229215
HEATR5A	chr14	-	1	1	31420550	31400270
HEBP1	chr12	-	1	1	13000262	12974882
HELLS	chr10	+	1	2	94545788	94613902
HERPUD1	chr16	+	1	1	56932142	56943881
HES6	chr2	-	1	1	238240037	238238271
HEXB	chr5	+	1	1	74685233	74721286
HEY2	chr6	+	1	1	125749630	125759935
HGS	chr17	+	1	1	81684021	81702120
HIF1A	chr14	+	1	2	61695520	61748258
HIF1AN	chr10	+	1	1	100535943	100549996
HIGD1A	chr3	-	1	2	42804480	42784303
HIGD2A	chr5	+	2	1	176388760	176389757
HIKESHI	chr11	+	2	1	86302247	86345662
HINT1	chr5	-	2	1	131165254	131159293
HINT2	chr9	-	1	1	35815042	35812964
HIRA	chr22	-	2	2	19447692	19441500
HIST1H1B	chr6	-	1	2	27867588	27866861
HIST1H1C	chr6	-	1	1	26056470	26055964
HIST1H1E	chr6	+	1	1	26156328	26156804
HIST1H2AH	chr6	+	1	1	27147106	27147529
HIST1H2AJ	chr6	-	1	1	27814777	27814343
HIST1H4C	chr6	+	1	1	26103933	26104290
HIST1H4E	chr6	+	1	1	26204610	26204992
HJURP	chr2	-	1	1	233854530	233837383
HK1	chr10	+	2	1	69318896	69401877
HLA-A	chr6	+	1	1	29942532	29945868
HLA-B	chr6	-	3	2	31272092	31268753
HLA-C	chr6	-	1	1	31272092	31268753
HLA-DPB2	chr6	+	1	1	33116679	33118782
HM13	chr20	+	1	1	31514452	31569542
HMBS	chr11	+	1	1	119084885	119093546
HMGA1	chr6	+	7	3	34236905	34246230
HMGB1	chr13	-	1	4	30465880	30460896
HMGB2	chr4	-	2	4	173334353	173332841
HMGB3	chrX	+	2	4	150983358	150987842
HMGCR	chr5	+	2	2	75337242	75362099
HMGCS1	chr5	-	1	1	43313412	43289396
HMGN1	chr21	-	3	1	39349054	39342324
HMGN2	chr1	+	3	1	26472506	26476640
HMGN3	chr6	-	1	2	79234640	79201249
HMGN4	chr6	+	1	1	26538399	26546932
HMMR	chr5	+	1	1	163460637	163474089
HMOX1	chr22	+	1	1	35381092	35394205
HMOX2	chr16	+	1	2	4476433	4509901
HNRNPA0	chr5	-	1	3	137754363	137753151
HNRNPA1	chr12	+	2	3	54280748	54284879
HNRNPA2B1	chr7	-	6	8	26200746	26191847
HNRNPAB	chr5	+	1	1	178204533	178211161
HNRNPC	chr14	-	1	2	21269428	21210556
HNRNPD	chr4	-	2	3	82373968	82353834
HNRNPDL	chr4	-	1	4	82429438	82424631
HNRNPF	chr10	-	3	2	43409182	43386024
HNRNPH1	chr5	-	1	3	179623671	179614179
HNRNPH2	chrX	+	1	1	101408226	101414127
HNRNPH3	chr10	+	3	1	68332067	68342273
HNRNPK	chr9	-	4	2	83980208	83968910
HNRNPM	chr19	+	4	3	8444975	8489110
HNRNPR	chr1	-	2	1	23344308	23309787
HNRNPU	chr1	-	2	7	244864543	244854135
HNRNPUL1	chr19	+	1	2	41262756	41307019
HNRNPUL2-BSCL2	chr11	-	2	1	62706291	62690277
HOOK2	chr19	-	2	2	12801800	12796825
HPF1	chr4	-	1	1	169757914	169729471
HPRT1	chrX	+	2	1	134460192	134500658
HSBP1	chr16	+	1	3	83807996	83811665
HSD17B10	chrX	-	1	1	53434370	53431264
HSD17B12	chr11	+	2	1	43680741	43856608
HSD17B4	chr5	+	1	2	119452494	119542332
HSF1	chr8	+	1	1	144291605	144314716
HSP90AA1	chr14	-	8	4	102087044	102084942
HSP90AB1	chr6	+	8	4	44247101	44253882
HSP90B1	chr12	+	2	1	103930411	103947921
HSPA14	chr10	+	1	1	14838316	14871698
HSPA1A	chr6	+	1	1	31815543	31817940
HSPA2	chr14	+	1	1	64540741	64543232
HSPA4	chr5	+	3	4	133052034	133104476
HSPA5	chr9	-	1	3	125241343	125236241
HSPA8	chr11	-	5	1	123062136	123059886
HSPA9	chr5	-	2	3	138575411	138555336
HSPB1	chr7	+	3	1	76303792	76304292
HSPB11	chr1	-	2	1	53945699	53921563
HSPBP1	chr19	-	1	2	55280071	55262358
HSPD1	chr2	-	1	8	197499840	197486588
HSPE1	chr2	+	4	2	197500381	197503382
HSPE1-MOB4	chr2	+	5	4	197500381	197503382
HSPH1	chr13	-	1	2	31161862	31136628
HTATIP2	chr11	+	1	2	20363714	20383774
HTATSF1	chrX	+	2	1	136497229	136512334
HTD2	chr3	+	1	1	58306262	58318075
HYAL2	chr3	-	2	1	50321473	50317809
HYOU1	chr11	-	1	1	119057202	119044191
HYPK	chr15	+	1	1	43800614	43801872
ICMT	chr1	-	2	2	6235936	6221197
ID1	chr20	+	1	1	31605289	31606508
ID3	chr1	-	1	1	23559499	23557928
IDH1	chr2	-	1	2	208255071	208236230
IDH2	chr15	-	1	1	90102468	90083982
IDH3A	chr15	+	1	1	78149377	78170539
IDH3B	chr20	-	1	1	2664197	2658397
IDH3G	chrX	-	2	1	153794375	153785769
IDI1	chr10	-	1	1	1048886	1040028
IER2	chr19	+	1	1	13153055	13154901
IER3	chr6	-	2	1	30744550	30743203
IER3IP1	chr18	-	2	2	47176362	47156033
IFI27L2	chr14	-	1	1	94129604	94127782
IFI30	chr19	+	1	1	18173813	18178118
IFITM1	chr11	+	1	2	314040	315269
IFITM2	chr11	+	3	3	314040	315269
IFITM3	chr11	-	1	1	320860	319677
IFRD1	chr7	+	1	1	112450460	112476187
IFRD2	chr3	-	3	1	50292429	50287743
IFT20	chr17	-	1	1	28335453	28328334
IFT27	chr22	-	1	1	36776117	36758211
IFT43	chr14	+	1	2	75985767	76083741
IGBP1	chrX	+	1	1	70133935	70166321
IGF2BP1	chr17	+	1	3	49045998	49049783
IGFBP2	chr2	+	2	1	216633420	216664433
IGFBP4	chr17	+	1	1	40443450	40457724
IK	chr5	+	2	1	140647831	140662478
IL12A-AS1	chr3	-	1	1	160032303	160032013
IL4I1	chr19	-	4	1	49929438	49906829
ILF2	chr1	-	1	1	153670972	153662036
ILF3	chr19	+	3	4	10654370	10681101
ILK	chr11	+	2	1	6603774	6610864
ILVBL	chr19	-	1	1	15125706	15114988
IMMP1L	chr11	-	1	1	31509578	31432404
IMMT	chr2	-	1	1	86195466	86143940
IMP3	chr15	-	2	2	75640224	75639095
IMP4	chr2	+	1	2	130342915	130346624
IMPACT	chr18	+	1	1	24426702	24451591
IMPDH2	chr3	-	1	1	49029398	49024331
INO80B-WBP1	chr2	+	1	1	74458478	74460883
INO80C	chr18	-	2	1	35497929	35468336
INSIG1	chr7	+	1	2	155297878	155308590
INTS11	chr1	-	2	2	1324660	1311606
INTS5	chr11	-	1	1	62653302	62646857
IP6K2	chr3	-	2	1	48717221	48688004
IPO5	chr13	+	1	3	97976678	98022480
IPO7	chr11	+	1	1	9384652	9425207
IRF3	chr19	-	1	1	49665779	49659573
ISCA1	chr9	-	1	1	86282535	86265768
ISCA2	chr14	+	1	1	74493765	74495358
ISCU	chr12	+	1	3	108562606	108569092
ISG15	chr1	+	2	1	1013497	1014537
ISOC2	chr19	-	1	1	55461642	55452987
IST1	chr16	+	1	1	71895519	71929003
ISYNA1	chr19	-	1	1	18438131	18434824
ITGA1	chr5	+	1	1	52800158	52802041
ITGAE	chr17	-	1	1	3723815	3714629
ITGB3BP	chr1	-	1	1	63523212	63440773
ITM2B	chr13	+	1	2	48233209	48261382
ITM2C	chr2	+	1	1	230864948	230879245
ITPA	chr20	+	1	1	3209477	3223856
IVNS1ABP	chr1	-	1	2	185317243	185296392
IWS1	chr2	-	1	1	127526471	127480814
JAGN1	chr3	+	1	1	9890616	9893848
JKAMP	chr14	+	1	1	59484517	59504703
JMJD1C	chr10	-	2	1	63215382	63167230
JPT1	chr17	-	1	6	75154512	75135991
JPT2	chr16	+	1	2	1678282	1701426
JPX	chrX	+	1	1	73944346	73947336
JTB	chr1	-	1	1	153977674	153974513
JUP	chr17	-	1	1	41786711	41754614
KARS	chr16	-	1	2	75647665	75627730
KAT14	chr20	+	2	2	18137873	18188033
KAT5	chr11	+	1	1	65712252	65719603
KAT7	chr17	+	1	1	49815038	49829092
KATNA1	chr6	-	1	1	149648633	149594879
KATNB1	chr16	+	1	1	57735781	57757242
KATNBL1	chr15	-	1	2	34210077	34141917
KCTD10	chr12	-	1	1	109477300	109448656
KDELR1	chr19	-	2	2	48391527	48382578
KDELR2	chr7	-	3	3	6484152	6461091
KHDRBS1	chr1	+	1	2	32013870	32043872
KHSRP	chr19	-	1	3	6413946	6413841
KIAA1143	chr3	-	1	1	44761615	44753037
KIAA1191	chr5	-	1	1	176361791	176346067
KIF1A	chr2	-	1	2	240820219	240713768
KIF1BP	chr10	+	1	1	68988816	69016973
KIF20A	chr5	+	2	1	138179112	138187660
KIF22	chr16	+	2	1	29790751	29805383
KIF2C	chr1	+	2	1	44739862	44767741
KLC1	chr14	+	2	3	103562987	103590527
KLHDC2	chr14	+	1	1	49768150	49783137
KLHDC3	chr6	+	1	1	43014253	43021290
KLHDC4	chr16	-	1	1	87765961	87707813
KLHL23	chr2	+	1	2	169694469	169750472
KLHL7	chr7	+	2	1	23105785	23126046
KNOP1	chr16	-	2	1	19718204	19706354
KPNA2	chr17	+	1	2	68035735	68046840
KPNB1	chr17	+	3	3	47683443	47683090
KRAS	chr12	-	1	1	25250927	25205246
KRT10	chr17	-	2	1	40818962	40818119
KRT18	chr12	+	2	1	52949117	52952900
KRT19	chr17	-	2	1	41528308	41523618
KRT8	chr12	-	2	1	52905057	52897193
KRTCAP2	chr1	-	1	1	155173257	155169410
KRTCAP3	chr2	+	2	1	27442392	27444296
KTN1	chr14	+	1	4	55580242	55612218
KXD1	chr19	+	2	1	18557870	18569374
KYAT3	chr1	-	1	1	88992629	88935783
L1TD1	chr1	+	1	4	62194870	62207268
L34079.1	chr19	-	1	1	43575492	43585938
L3MBTL2	chr22	+	1	1	41205312	41231267
LAD1	chr1	-	1	1	201399354	201381221
LAGE3	chrX	-	1	1	154478898	154477776
LAMP2	chrX	-	1	1	120469297	120430941
LAMTOR1	chr11	-	1	2	72103276	72097293
LAMTOR2	chr1	+	1	1	156054827	156058503
LAMTOR4	chr7	+	1	1	100148960	100154202
LAMTOR5	chr1	-	1	1	110407644	110401257
LAP3	chr4	+	1	1	17577497	17607968
LAPTM4A	chr2	-	1	1	20051653	20032653
LAPTM4B	chr8	+	1	2	97775809	97852594
LARP7	chr4	+	1	1	112637174	112657584
LARS	chr5	-	1	4	146182623	146168135
LAS1L	chrX	-	2	1	65534754	65512583
LBHD1	chr11	-	1	2	62665186	62662820
LBR	chr1	-	1	1	225428038	225401505
LCK	chr1	+	1	1	32274121	32286163
LCMT1	chr16	+	2	1	25111782	25178227
LDAH	chr2	-	1	1	20823074	20685059
LDHA	chr11	+	2	1	18394563	18407844
LDHB	chr12	-	4	3	21657839	21635344
LEFTY1	chr1	-	1	1	225889146	225886284
LEFTY2	chr1	-	1	1	225941220	225936606
LEO1	chr15	-	1	2	51971774	51938027
LEPROTL1	chr8	+	3	1	30095408	30106060
LGALS1	chr22	+	1	1	37675636	37679800
LGALS3BP	chr17	-	1	1	78979923	78971256
LGMN	chr14	-	1	1	92748627	92703812
LHPP	chr10	+	1	1	124461843	124614140
LIMD2	chr17	-	2	1	63700126	63697817
LIN28A	chr1	+	3	1	26410822	26429717
LIN37	chr19	+	1	1	35748576	35754516
LINC00665	chr19	-	3	2	36331699	36330373
LINC00678	chr11	-	2	3	27634512	27617630
LINC01356	chr1	-	1	1	112825765	112820174
LINC01405	chr12	+	1	1	110936585	110937444
LINC01618	chr4	+	4	3	52712504	52714136
LINC02001	chr17	+	1	1	35568114	35574272
LINC02570	chr6	-	1	1	30848253	30847048
LINGO1	chr15	-	1	1	77618607	77613027
LIPA	chr10	-	2	1	89251775	89213575
LITAF	chr16	-	2	1	11586919	11548001
LLPH	chr12	-	1	2	66130750	66123149
LMAN2	chr5	-	1	2	177351661	177331569
LMAN2L	chr2	-	1	1	96740064	96705932
LMNA	chr1	+	1	2	156114711	156137863
LMNB2	chr19	-	2	3	2427888	2426566
LNCPRESS1	chr7	+	2	1	101299643	101301341
LNCPRESS2	chr4	-	2	1	92277302	92270306
LPCAT3	chr12	-	2	1	7018476	6976186
LPP	chr3	+	1	1	188755810	188878744
LRPAP1	chr4	-	1	2	3532422	3512568
LRPPRC	chr2	-	1	1	43995989	43888503
LRR1	chr14	+	2	1	49598943	49614671
LRRC37A11P	chr17	+	1	1	39046151	39053212
LRRC41	chr1	-	1	1	46303277	46278403
LRRC47	chr1	-	2	1	3796494	3780220
LRRC59	chr17	-	2	2	50397500	50381239
LRRFIP1	chr2	+	1	4	237627595	237753465
LSM1	chr8	-	2	1	38176459	38163345
LSM10	chr1	-	1	1	36397888	36393439
LSM14A	chr19	+	1	2	34172525	34228093
LSM2	chr6	-	2	1	31806986	31797399
LSM3	chr3	+	1	1	14178856	14198343
LSM4	chr19	-	1	1	18323077	18306919
LSM5	chr7	-	1	3	32490385	32487039
LSM6	chr4	+	1	3	146175752	146189905
LSM7	chr19	-	1	1	2328586	2321523
LSM8	chr7	+	2	1	118184164	118192153
LSR	chr19	+	1	1	35249008	35267962
LTA4H	chr12	-	1	2	96035587	96000833
LTV1	chr6	+	3	2	143843367	143863808
LUC7L	chr16	-	1	2	229416	188991
LUC7L2	chr7	+	2	1	139341360	139345791
LUC7L3	chr17	+	5	4	50744743	50745810
LUZP1	chr1	-	1	1	23168856	23084965
LY6E	chr8	+	2	1	143018529	143022408
LYAR	chr4	-	1	1	4290120	4267704
LYPLA1	chr8	-	2	2	54101929	54046381
LYPLA2	chr1	+	1	1	23791178	23795535
LYRM4	chr6	-	2	1	5260933	5109073
M6PR	chr12	-	1	1	8949645	8940369
MAD2L1	chr4	-	1	1	120066827	120059439
MAD2L2	chr1	-	6	2	11681148	11674481
MAEA	chr4	+	1	2	1289906	1340136
MAF1	chr8	+	2	1	144104496	144107608
MAGED1	chrX	+	2	1	51803076	51902352
MAGED2	chrX	+	3	1	54807745	54816012
MAGEF1	chr3	-	2	1	184711989	184710365
MAGOH	chr1	-	2	1	53238493	53226928
MAGOHB	chr12	-	1	2	10613591	10606015
MAGT1	chrX	-	1	1	77895431	77826368
MALAT1	chr11	+	2	11	65499045	65499691
MALSU1	chr7	+	1	1	23299336	23309572
MAMDC4	chr9	+	1	1	136849410	136851024
MANBAL	chr20	+	1	1	37289661	37317256
MANF	chr3	+	1	1	51385289	51389336
MAP1B	chr5	+	3	4	72107477	72209520
MAP1LC3B	chr16	+	2	2	87392336	87403378
MAP1S	chr19	+	1	1	17719489	17734511
MAP3K13	chr3	+	2	1	185282992	185291903
MAP7D3	chrX	-	1	1	136251380	136246065
MAPK1IP1L	chr14	+	2	3	55051665	55065980
MAPK6	chr15	+	1	3	52019229	52045968
MAPKAPK5-AS1	chr12	-	1	1	111841917	111839773
MAPRE1	chr20	+	1	1	32819953	32849180
MARC1	chr1	+	1	1	220786873	220814387
MARCH6	chr5	+	1	2	10353892	10437847
MARCKSL1	chr1	-	1	2	32336233	32333843
MARK4	chr19	+	3	2	45079282	45090914
MARS	chr12	+	2	1	57488071	57516646
MAT2B	chr5	+	3	1	163505619	163519149
MATN1	chr1	-	1	1	30717952	30717670
MATR3	chr5	+	2	3	139293713	139330439
MBIP	chr14	-	1	1	36320624	36298565
MCFD2	chr2	-	2	1	46915761	46905230
MCL1	chr1	-	1	1	150579600	150574563
MCM3	chr6	-	2	1	52284742	52264021
MCM4	chr8	+	1	3	47960941	47977923
MCM5	chr22	+	1	1	35400142	35424501
MCM6	chr2	-	1	1	135876411	135840447
MCM7	chr7	-	2	2	100101379	100092783
MCRIP1	chr17	-	1	1	81833291	81822417
MCRIP2	chr16	+	1	1	641951	648474
MCRS1	chr12	-	1	1	49568121	49558305
MCTS1	chrX	+	1	1	120604127	120612382
MCU	chr10	+	1	1	72692147	72887692
MCUR1	chr6	-	2	1	13814557	13790791
MDH1	chr2	+	2	1	63588963	63607194
MDH2	chr7	+	2	2	76048085	76066587
MDK	chr11	+	2	2	46381712	46383799
MDP1	chr14	-	1	1	24215987	24213956
MEA1	chr6	-	1	2	43013921	43012231
MEAF6	chr1	-	1	2	37514754	37493314
MECR	chr1	-	1	1	29230924	29193822
MED10	chr5	-	1	1	6378525	6371929
MED16	chr19	-	1	1	893187	867964
MED18	chr1	+	1	1	28329037	28335964
MED19	chr11	-	1	1	57712215	57703741
MED20	chr6	-	1	1	41921119	41905357
MED21	chr12	+	1	2	27022566	27028578
MED27	chr9	-	1	1	132079866	131860114
MED28	chr4	+	1	3	17614646	17625622
MED4	chr13	-	1	1	48095104	48076580
MED6	chr14	-	1	1	70600655	70584241
MED8	chr1	-	1	1	43389800	43384727
MELK	chr9	+	1	1	36572895	36677681
MESD	chr15	-	1	3	80989800	80978967
MEST	chr7	+	2	1	130486333	130506288
METAP1	chr4	+	1	1	98995721	99062808
METAP2	chr12	+	2	2	95474152	95514340
METTL1	chr12	-	1	2	57772105	57768638
METTL21A	chr2	-	2	2	207625314	207612746
METTL23	chr17	+	1	1	76726839	76733878
METTL26	chr16	-	1	1	636319	634430
METTL3	chr14	-	1	1	21511329	21498141
METTL5	chr2	-	1	1	169824905	169811761
METTL8	chr2	-	1	1	171434772	171323788
METTL9	chr16	+	1	2	21599583	21655935
MFAP1	chr15	-	1	1	43824690	43804583
MFF	chr2	+	1	2	227325268	227357179
MFGE8	chr15	-	2	1	88898754	88898685
MFSD10	chr4	-	1	1	2934796	2930568
MFSD2B	chr2	+	1	1	24049741	24063678
MFSD3	chr8	+	2	1	144509072	144511204
MGME1	chr20	+	1	1	17969068	17991120
MGST1	chr12	+	1	1	16347652	16364407
MGST3	chr1	+	1	1	165631273	165655615
MICOS10	chr1	+	2	2	19597015	19626627
MICOS10-NBL1	chr1	+	2	2	19597015	19626627
MICOS13	chr19	-	1	1	5680516	5678422
MICU2	chr13	-	1	1	21604168	21492697
MIEN1	chr17	-	2	1	39730532	39729158
MIF	chr22	+	5	1	23894395	23895221
MIIP	chr1	+	1	1	12019479	12032038
MIR205HG	chr1	+	1	1	209432225	209432543
MIR302CHG	chr4	-	3	1	112648699	112646729
MIR4435-2HG	chr2	-	1	1	111494935	111429323
MIS18A	chr21	-	1	1	32279030	32268231
MKKS	chr20	-	1	1	10434198	10413711
MLEC	chr12	+	1	2	120687155	120701858
MLF1	chr3	+	2	1	158571194	158605395
MLF2	chr12	-	1	2	6753107	6748004
MLLT11	chr1	+	1	1	151060411	151068493
MLST8	chr16	+	1	1	2205477	2209396
MMAB	chr12	-	2	1	109573490	109556698
MMADHC	chr2	-	1	2	149587715	149569639
MNAT1	chr14	+	1	1	60734787	60808384
MND1	chr4	+	1	1	153344688	153414995
MOB4	chr2	+	1	2	197516078	197550909
MORF4L1	chr15	+	1	2	78872973	78897728
MORF4L2	chrX	-	3	1	103686699	103675500
MPC1	chr6	-	1	1	166382940	166364924
MPC2	chr1	-	3	1	167935995	167918074
MPDU1	chr17	+	1	1	7583852	7588186
MPG	chr16	+	1	1	78243	85842
MPHOSPH10	chr2	+	1	1	71130639	71150101
MPHOSPH6	chr16	-	1	2	82170195	82148165
MPLKIP	chr7	-	1	1	40134619	40132745
MPST	chr22	+	1	1	37019823	37029811
MPV17	chr2	-	1	1	27323080	27309496
MRFAP1	chr4	+	1	2	6640685	6642723
MRFAP1L1	chr4	-	1	2	6709865	6707704
MRM2	chr7	-	1	1	2242186	2234293
MRM3	chr17	+	1	1	782372	792498
MROH7-TTC4	chr1	+	1	2	54715885	54742305
MRPL1	chr4	+	1	1	77862830	77952781
MRPL10	chr17	-	1	1	47831541	47823454
MRPL11	chr11	-	1	1	66438843	66435841
MRPL12	chr17	+	2	1	81703470	81707516
MRPL13	chr8	-	1	1	120445150	120395845
MRPL14	chr6	-	2	3	44127420	44113697
MRPL15	chr8	+	1	1	54135241	54147896
MRPL16	chr11	-	1	1	59810758	59806141
MRPL17	chr11	-	1	2	6683313	6681938
MRPL18	chr6	+	2	1	159790500	159798426
MRPL19	chr2	+	1	1	75646785	75655730
MRPL20	chr1	-	2	3	1407247	1401913
MRPL21	chr11	-	2	1	68903820	68891279
MRPL22	chr5	+	1	1	154941095	154966968
MRPL23	chr11	+	1	1	1947360	1956595
MRPL24	chr1	-	2	1	156741088	156737303
MRPL27	chr17	-	2	1	50373184	50367868
MRPL28	chr16	-	1	1	370508	367396
MRPL3	chr3	-	2	3	131502971	131462379
MRPL30	chr2	+	2	3	99181194	99194862
MRPL32	chr7	+	1	1	42932377	42937852
MRPL33	chr2	+	3	1	27771744	27779732
MRPL34	chr19	+	2	3	17305872	17306843
MRPL35	chr2	+	1	1	86199481	86210819
MRPL36	chr5	-	1	1	1799814	1798389
MRPL37	chr1	+	1	1	54200194	54218377
MRPL38	chr17	-	2	1	75904883	75898644
MRPL39	chr21	-	1	2	25607481	25585658
MRPL4	chr19	+	3	1	10252240	10260052
MRPL40	chr22	+	1	1	19432545	19436069
MRPL41	chr9	+	1	1	137551893	137552553
MRPL42	chr12	+	1	2	93467517	93502645
MRPL43	chr10	-	2	3	100987470	100986279
MRPL44	chr2	+	1	2	223957463	223967705
MRPL45	chr17	+	1	1	38297173	38323197
MRPL46	chr15	-	1	1	88467388	88459480
MRPL47	chr3	-	1	2	179604634	179588833
MRPL48	chr11	+	1	1	73787891	73864603
MRPL49	chr11	+	1	1	65122321	65127361
MRPL50	chr9	-	1	1	101398599	101389967
MRPL51	chr12	-	4	1	6493262	6492152
MRPL52	chr14	+	1	2	22829900	22834346
MRPL53	chr2	-	1	1	74472670	74471986
MRPL54	chr19	+	1	1	3762687	3767557
MRPL55	chr1	-	1	1	228109299	228106687
MRPL57	chr13	+	1	2	21176667	21177355
MRPL58	chr17	+	1	1	75012667	75021258
MRPL9	chr1	-	1	2	151763496	151759651
MRPS10	chr6	-	1	2	42217861	42206802
MRPS11	chr15	+	1	1	88467708	88478263
MRPS12	chr19	+	1	1	38930969	38933017
MRPS14	chr1	-	1	2	175023418	175014411
MRPS15	chr1	-	1	1	36464360	36455775
MRPS16	chr10	-	1	2	73252644	73250744
MRPS17	chr7	+	1	3	55951906	55955336
MRPS18A	chr6	-	1	2	43687791	43671308
MRPS18B	chr6	+	1	2	30617858	30626390
MRPS18C	chr4	+	1	2	83456059	83461235
MRPS2	chr9	+	1	1	135500687	135504664
MRPS21	chr1	+	1	2	150293876	150308347
MRPS22	chr3	+	1	1	139344020	139357042
MRPS23	chr17	-	1	2	57850037	57839489
MRPS24	chr7	-	1	1	43869517	43866560
MRPS25	chr3	-	1	1	15065315	15052209
MRPS26	chr20	+	1	2	3046060	3048249
MRPS27	chr5	-	1	1	72320231	72219529
MRPS28	chr8	-	1	2	80030263	79918719
MRPS30	chr5	+	1	1	44808955	44815308
MRPS33	chr7	-	1	1	141014947	141006168
MRPS34	chr16	-	1	2	1773134	1771896
MRPS35	chr12	+	1	1	27710832	27756292
MRPS5	chr2	-	2	1	95121801	95087208
MRPS6	chr21	+	1	2	34073578	34143028
MRPS7	chr17	+	3	3	75261894	75266362
MRPS9	chr2	+	1	2	105038084	105099947
MRRF	chr9	+	2	1	122264894	122323460
MRTO4	chr1	+	1	5	19251805	19259264
MSH2	chr2	+	1	1	47403167	47483221
MSH6	chr2	+	2	1	47783145	47806950
MSMO1	chr4	+	1	2	165327720	165343067
MSRB1	chr16	-	1	1	1943217	1938244
MT-ATP6	chrM	+	19	1	7586	9600
MT-ATP8	chrM	+	15	1	7586	9600
MT-CO1	chrM	+	22	4	6366	7997
MT-CO2	chrM	+	18	4	7586	7997
MT-CO3	chrM	+	19	1	7586	9600
MT-CYB	chrM	+	26	4	15358	16569
MT-ND1	chrM	+	14	1	3305	5899
MT-ND2	chrM	+	21	2	3305	5899
MT-ND5	chrM	+	33	5	10471	14745
MT-TC	chrM	-	1	1	6421	5730
MT-TD	chrM	+	12	3	6366	7997
MT-TI	chrM	+	14	1	3305	5899
MT-TK	chrM	+	14	1	7586	9600
MT-TL2	chrM	+	25	1	10471	14323
MT-TM	chrM	+	14	2	3305	5899
MT-TP	chrM	-	1	7	16569	14743
MT-TS1	chrM	-	3	3	7956	6365
MT-TT	chrM	+	20	1	15358	16569
MT-TW	chrM	+	18	2	3655	5899
MT-TY	chrM	-	1	1	6421	5730
MT1F	chr16	+	1	1	56657959	56659300
MT1G	chr16	-	1	1	56668065	56666738
MT1X	chr16	+	1	1	56682470	56684194
MT2A	chr16	+	1	1	56608584	56609494
MTA3	chr2	+	2	1	42568679	42709210
MTCH1	chr6	-	1	1	36986147	36968142
MTCH2	chr11	-	2	1	47642485	47618718
MTFP1	chr22	+	2	1	30425789	30429052
MTG1	chr10	+	4	3	133394157	133420480
MTHFD1	chr14	+	1	1	64388353	64460004
MTHFD2	chr2	+	1	3	74198615	74215284
MTHFS	chr15	-	1	3	79897008	79845042
MTIF3	chr13	-	2	1	27450564	27435646
MTLN	chr2	-	1	1	110212545	110211531
MTMR14	chr3	+	1	1	9649504	9702392
MTPN	chr7	-	2	2	135977329	135929774
MTX2	chr2	+	1	1	176269442	176337933
MUTYH	chr1	-	1	1	45340120	45329245
MVB12A	chr19	+	1	1	17420064	17425332
MVD	chr16	-	1	1	88663091	88651940
MYBBP1A	chr17	-	1	1	4555384	4538906
MYBL2	chr20	+	1	1	43667114	43716480
MYC	chr8	+	2	2	127736069	127740657
MYCBP	chr1	-	1	1	38873348	38864496
MYDGF	chr19	-	1	1	4670342	4657547
MYH10	chr17	-	1	1	8630721	8474297
MYL12A	chr18	+	1	2	3247801	3256235
MYL12B	chr18	+	1	1	3262137	3278181
MYL6	chr12	+	4	1	56158359	56161574
MYL6B	chr12	+	2	2	56158359	56161574
MYL7	chr7	-	1	1	44141332	44138866
MYL9	chr20	+	2	1	36541529	36549821
MZT1	chr13	-	1	1	72727618	72708369
MZT2A	chr2	-	1	1	131492397	131483975
MZT2B	chr2	+	1	1	130182262	130190712
NAA10	chrX	-	1	1	153935019	153929930
NAA15	chr4	+	1	2	139301531	139390302
NAA20	chr20	+	1	1	20017346	20033623
NAA38	chr17	-	1	1	7857559	7856687
NAA50	chr3	-	2	1	113746195	113718994
NACA	chr12	-	2	2	56725287	56712433
NAE1	chr16	-	1	1	66830927	66802881
NAGK	chr2	+	1	1	71068648	71078639
NANS	chr9	+	1	1	98056739	98083075
NAP1L1	chr12	-	4	6	76084685	76056126
NAP1L4	chr11	-	2	1	2992291	2944438
NAPA	chr19	-	1	1	47515045	47487640
NAPRT	chr8	-	1	1	143578330	143574788
NARF	chr17	+	3	1	82458741	82488255
NARS	chr18	-	4	1	57621802	57600664
NASP	chr1	+	2	5	45584045	45607366
NAXE	chr1	+	1	3	156591791	156594128
NBDY	chrX	+	1	1	56729265	56817568
[truncated: 1,714 more rows]
