# Supplementary material for: Single-cell RNA cap and tail sequencing (scRCAT-seq) reveals subtype-specific isoforms differing in transcript demarcation
Source: Nat Commun. 2020 Oct 13;11:5148. doi: 10.1038/s41467-020-18976-7 (PMC7555861; doi:10.1038/s41467-020-18976-7)
Supplement: Supplementary file 4 — Supplementary Software 1 [file 41467_2020_18976_MOESM4_ESM.zip › Supplementary Software/software_checklist/output/tc_hESCnofiltersccatUMI3_3tail_prediction.tsv]

gene	chr	peak_position	strand	model_prediction
A1BG	chr19	58346867	-	1
A2ML1-AS1	chr12	8777241	-	1
A2MP1	chr12	9239324	-	1
AAAS	chr12	53307461	-	1
AACS	chr12	125143327	+	1
AAGAB	chr15	67201674	-	1
AAMDC	chr11	77872350	+	1
AAMP	chr2	218264130	-	1
AAR2	chr20	36256931	+	1
AARS	chr16	70252298	-	1
AARS	chr16	70252394	-	1
AARSD1	chr17	42950528	-	1
AASDHPPT	chr11	106096986	+	1
AASS	chr7	122073546	-	1
AASS	chr7	122143145	-	1
AATF	chr17	37056870	+	1
ABCA7	chr19	1065567	+	1
ABCB6	chr2	219209774	-	1
ABCC5	chr3	183983754	-	1
ABCC5	chr3	183927978	-	1
ABCD4	chr14	74285973	-	1
ABCF1	chr6	30580409	+	1
ABCF1	chr6	30580005	+	1
ABCF1	chr6	30582403	+	1
ABCF1	chr6	30591430	+	1
ABCF1	chr6	30591311	+	1
ABCF2	chr7	151213511	-	1
ABCF3	chr3	184194005	+	1
ABHD10	chr3	111991967	+	1
ABHD11	chr7	73736097	-	1
ABHD12	chr20	25300214	-	1
ABHD14A-ACY1	chr3	51989195	+	1
ABHD15-AS1	chr17	29614759	+	1
ABHD4	chr14	22612351	+	1
ABLIM1	chr10	114431114	-	1
ABRACL	chr6	139043114	+	1
ABRACL	chr6	139043296	+	1
ABT1	chr6	26599143	+	1
AC000120.2	chr7	92112161	-	1
AC002075.2	chr7	93669772	-	1
AC002094.1	chr17	28361466	+	1
AC002116.1	chr19	36009141	-	1
AC002116.2	chr19	36016326	+	1
AC002985.1	chr19	18929205	-	1
AC003688.1	chr17	7260141	-	1
AC004148.2	chr17	5432779	-	1
AC004148.2	chr17	5432637	-	1
AC004224.2	chr16	3486952	+	1
AC004448.2	chr17	19445931	-	1
AC004475.1	chr19	19276517	-	1
AC004687.2	chr17	58345178	-	1
AC004687.2	chr17	58345912	-	1
AC004754.1	chr16	266119	+	1
AC004754.1	chr16	266089	+	1
AC004812.2	chr12	120118365	+	1
AC004832.3	chr22	30429052	+	1
AC004922.1	chr7	99366259	+	1
AC004922.1	chr7	99394698	+	1
AC004922.1	chr7	99394779	+	1
AC004967.2	chr7	97966596	-	1
AC005076.1	chr7	87151424	-	1
AC005099.1	chr7	105820126	+	1
AC005154.5	chr7	30496625	-	1
AC005258.1	chr19	2273487	+	1
AC005258.1	chr19	2273239	+	1
AC005258.1	chr19	2273322	+	1
AC005324.4	chr17	15720782	+	1
AC005363.1	chr16	1962063	-	1
AC005726.1	chr17	28573121	-	1
AC005726.1	chr17	28553390	-	1
AC005726.1	chr17	28546710	-	1
AC005726.1	chr17	28577576	-	1
AC005833.1	chr12	4687231	+	1
AC005837.2	chr17	76733878	+	1
AC005943.1	chr19	1597218	-	1
AC005943.1	chr19	1597181	-	1
AC005943.1	chr19	1597821	-	1
AC005943.1	chr19	1598049	-	1
AC005943.1	chr19	1576679	-	1
AC006011.1	chr2	127846668	-	1
AC006030.1	chr2	74361159	-	1
AC006059.2	chr3	42784303	-	1
AC006059.2	chr3	42785158	-	1
AC006064.6	chr12	6556873	-	1
AC006064.6	chr12	6570171	-	1
AC006064.6	chr12	6578850	-	1
AC006153.1	chr7	90415952	+	1
AC006329.1	chr7	101311334	+	1
AC006518.7	chr12	10880967	-	1
AC006538.2	chr19	2732527	-	1
AC006547.2	chr22	20111379	-	1
AC006978.1	chr7	30372792	+	1
AC006978.2	chr7	30372792	+	1
AC007040.2	chr2	70985944	-	1
AC007098.1	chr2	63043972	-	1
AC007160.1	chr14	72929568	-	1
AC007192.1	chr19	18170046	+	1
AC007192.1	chr19	18169906	+	1
AC007192.1	chr19	18170530	+	1
AC007192.1	chr19	18178118	+	1
AC007326.4	chr22	18912087	+	1
AC007969.1	chr2	171517236	-	1
AC007998.2	chr18	35468336	-	1
AC008012.1	chr12	4305350	+	1
AC008012.1	chr12	4300104	+	1
AC008038.1	chr7	133034526	-	1
AC008443.1	chr5	181263897	+	1
AC008537.1	chr19	40808431	+	1
AC008555.4	chr19	34849053	-	1
AC008575.1	chr5	112867906	+	1
AC008591.1	chr5	129805316	-	1
AC008687.1	chr19	49031683	-	1
AC008695.1	chr5	131641715	-	1
AC008731.1	chr16	24812067	-	1
AC008755.1	chr19	47064194	-	1
AC008763.2	chr19	7631617	+	1
AC008763.3	chr19	7682854	+	1
AC008764.1	chr19	16574938	-	1
AC008764.4	chr19	16646569	-	1
AC008764.4	chr19	16646149	-	1
AC008770.4	chr19	12003809	+	1
AC008850.1	chr5	96943220	+	1
AC008878.1	chr19	7521020	+	1
AC008878.3	chr19	7472481	+	1
AC008982.1	chr19	38836642	-	1
AC008982.1	chr19	38836403	-	1
AC009052.1	chr16	57461265	+	1
AC009055.2	chr16	65227908	-	1
AC009070.1	chr16	80976101	-	1
AC009070.1	chr16	80976034	-	1
AC009070.1	chr16	80975805	-	1
AC009133.5	chr16	29811162	+	1
AC009133.6	chr16	29820111	+	1
AC009163.4	chr16	75445714	-	1
AC009163.4	chr16	75414610	-	1
AC009163.4	chr16	75447027	-	1
AC009220.1	chr7	139227477	-	1
AC009446.1	chr8	71703675	+	1
AC009779.3	chr12	55719701	+	1
AC009812.1	chr8	80486230	-	1
AC009879.2	chr8	66430718	+	1
AC010132.3	chr7	42916865	-	1
AC010132.3	chr7	42917413	-	1
AC010197.2	chr12	21638390	-	1
AC010197.2	chr12	21635344	-	1
AC010197.2	chr12	21638416	-	1
AC010323.1	chr19	8311361	-	1
AC010323.1	chr19	8311429	-	1
AC010327.5	chr19	55229780	-	1
AC010422.3	chr19	12643207	-	1
AC010422.3	chr19	12646515	-	1
AC010422.5	chr19	12668073	-	1
AC010422.8	chr19	12675718	-	1
AC010422.8	chr19	12668073	-	1
AC010463.1	chr19	17279333	+	1
AC010616.2	chr19	41956686	-	1
AC010618.1	chr19	17521286	+	1
AC010619.1	chr19	49470587	+	1
AC010619.1	chr19	49471047	+	1
AC010642.2	chr19	58314789	-	1
AC010761.2	chr17	28720000	-	1
AC011447.3	chr19	20220600	-	1
AC011447.7	chr19	20220600	-	1
AC011448.1	chr19	19528198	+	1
AC011455.2	chr19	38915269	-	1
AC011462.2	chr19	41425001	+	1
AC011472.2	chr19	11322071	-	1
AC011476.2	chr19	55044338	-	1
AC011479.1	chr19	38292084	+	1
AC011479.1	chr19	38292448	+	1
AC011479.1	chr19	38305006	+	1
AC011481.1	chr19	44903678	+	1
AC011481.4	chr19	44909392	+	1
AC011491.1	chr19	6413944	+	1
AC011499.1	chr19	5785146	-	1
AC011511.1	chr19	10310217	-	1
AC011511.4	chr19	10316215	-	1
AC012146.1	chr17	5114375	+	1
AC012158.1	chr12	64397052	+	1
AC012184.2	chr16	70333823	+	1
AC012186.2	chr16	46660283	-	1
AC012186.2	chr16	46660215	-	1
AC012213.5	chr8	103398641	-	1
AC012254.2	chr18	47107413	-	1
AC012254.2	chr18	47155046	-	1
AC012254.2	chr18	47156033	-	1
AC012313.3	chr19	58346867	-	1
AC012442.2	chr2	112589040	+	1
AC012645.1	chr16	30104113	+	1
AC013394.1	chr15	92898082	+	1
AC013489.1	chr15	88459480	-	1
AC013717.1	chr2	44231462	+	1
AC015813.2	chr17	58003495	-	1
AC015813.5	chr17	58007238	+	1
AC016596.2	chr5	55945031	+	1
AC016708.1	chr2	214847509	+	1
AC016876.2	chr17	7579004	+	1
AC016876.2	chr17	7578623	+	1
AC016876.2	chr17	7578700	+	1
AC016876.2	chr17	7578091	+	1
AC017002.6	chr2	111429323	-	1
AC017104.3	chr2	231454846	+	1
AC018475.1	chr12	95467270	-	1
AC018523.1	chr11	14441703	+	1
AC018523.2	chr11	14504877	-	1
AC018523.2	chr11	14517716	-	1
AC018630.2	chr12	10880967	-	1
AC018738.1	chr2	231256446	+	1
AC020663.4	chr16	4796969	-	1
AC020909.1	chr19	50418013	+	1
AC020909.1	chr19	50428989	+	1
AC020915.1	chr19	58315652	+	1
AC020915.1	chr19	58315203	+	1
AC020915.3	chr19	58259450	-	1
AC020915.5	chr19	58263640	+	1
AC020915.5	chr19	58274598	+	1
AC020915.5	chr19	58315652	+	1
AC020915.5	chr19	58315203	+	1
AC021078.1	chr5	149492985	-	1
AC021078.1	chr5	149495017	-	1
AC021078.1	chr5	149495995	-	1
AC021087.5	chr5	314973	+	1
AC021087.5	chr5	314782	+	1
AC022167.2	chr16	8849323	+	1
AC022400.8	chr10	73742965	-	1
AC022415.1	chr19	12142090	-	1
AC022506.1	chr12	57516594	-	1
AC023055.1	chr12	55757291	-	1
AC023509.1	chr12	53446637	+	1
AC023908.2	chr15	39799145	-	1
AC023908.2	chr15	39799023	-	1
AC024592.3	chr19	5894677	-	1
AC024940.2	chr12	31118319	-	1
AC024940.6	chr12	31280588	-	1
AC025165.3	chr12	57796736	+	1
AC025263.2	chr12	69815684	+	1
AC025575.2	chr12	71110217	-	1
AC026316.4	chr3	170434095	+	1
AC026362.1	chr12	122982511	+	1
AC026362.1	chr12	122982907	+	1
AC026401.3	chr16	15701912	+	1
AC026461.1	chr16	56684194	+	1
AC026464.6	chr16	69328621	-	1
AC026803.2	chr19	48966878	+	1
AC026954.2	chr17	7314536	-	1
AC026954.2	chr17	7312661	-	1
AC026954.2	chr17	7315636	-	1
AC027644.3	chr7	66739935	-	1
AC027796.3	chr17	3608601	-	1
AC034102.2	chr12	56106694	+	1
AC034102.2	chr12	56109896	+	1
AC036214.3	chr8	80036591	-	1
AC036214.3	chr8	79919004	-	1
AC036214.3	chr8	79918719	-	1
AC037459.1	chr8	22594290	+	1
AC040162.1	chr16	67934511	-	1
AC048338.1	chr12	122231550	-	1
AC048338.1	chr12	122207778	-	1
AC051619.4	chr15	45189192	+	1
AC058822.1	chr4	53459614	+	1
AC068533.4	chr7	66092953	+	1
AC068547.1	chr2	151802619	-	1
AC068580.4	chr11	1752755	-	1
AC068587.4	chr8	12543549	-	1
AC068631.2	chr3	186585431	+	1
AC068631.2	chr3	186585799	+	1
AC068724.3	chr15	43115653	-	1
AC068946.2	chr2	219209774	-	1
AC068946.2	chr2	219219383	-	1
AC069257.3	chr3	196291223	-	1
AC069288.1	chr7	2234293	-	1
AC069288.1	chr7	1815796	-	1
AC069368.1	chr15	64868000	+	1
AC069503.2	chr12	121916641	+	1
AC073111.3	chr7	150374037	+	1
AC073283.3	chr2	47160166	-	1
AC073283.3	chr2	47160089	-	1
AC073283.3	chr2	47162326	-	1
AC073283.3	chr2	47162350	-	1
AC073508.2	chr17	40628719	-	1
AC073508.2	chr17	40628807	-	1
AC073508.2	chr17	40627730	-	1
AC073548.1	chr19	47487640	-	1
AC073610.2	chr12	48921996	-	1
AC073610.2	chr12	48936210	-	1
AC073610.2	chr12	48938711	-	1
AC073610.3	chr12	48938711	-	1
AC073610.3	chr12	48936210	-	1
AC073610.3	chr12	48921996	-	1
AC073896.1	chr12	56314744	-	1
AC073896.1	chr12	56314527	-	1
AC073896.1	chr12	56310439	-	1
AC074032.1	chr12	50159625	+	1
AC074032.1	chr12	50120451	+	1
AC074091.1	chr2	27623091	+	1
AC074194.2	chr4	184017688	+	1
AC078778.1	chr12	54284879	+	1
AC078778.1	chr12	54285242	+	1
AC078778.1	chr12	54337019	+	1
AC078778.1	chr12	54287084	+	1
AC078927.1	chr12	66123149	-	1
AC078927.1	chr12	66137839	-	1
AC078927.1	chr12	66123070	-	1
AC078927.1	chr12	66137928	-	1
AC079140.2	chr4	342768	-	1
AC079203.1	chr15	34084063	-	1
AC079203.1	chr15	34084027	-	1
AC079447.1	chr2	99194862	+	1
AC079447.1	chr2	99197433	+	1
AC079447.1	chr2	99196085	+	1
AC079447.1	chr2	99163136	+	1
AC079594.2	chr3	160435506	-	1
AC079781.5	chr7	97852132	-	1
AC079781.5	chr7	97966596	-	1
AC084117.1	chr11	18407844	+	1
AC084337.2	chr11	6483057	+	1
AC084337.2	chr11	6484678	+	1
AC087283.1	chr15	37254944	+	1
AC087289.4	chr17	75898644	-	1
AC087632.1	chr15	64365593	-	1
AC087721.2	chr15	41381043	+	1
AC087721.2	chr15	41371650	+	1
AC087721.2	chr15	41380791	+	1
AC090204.1	chr8	33044609	+	1
AC090360.1	chr18	80046387	+	1
AC091133.2	chr17	48997384	-	1
AC091167.2	chr15	90272209	+	1
AC091167.6	chr15	90272209	+	1
AC091564.7	chr11	6610846	-	1
AC091951.4	chr5	7273901	+	1
AC091959.1	chr5	146139040	+	1
AC091959.2	chr5	146139040	+	1
AC091959.3	chr5	146286113	+	1
AC092073.1	chr19	34400327	+	1
AC092073.1	chr19	34402411	+	1
AC092143.1	chr16	89936089	+	1
AC092143.3	chr16	89911378	+	1
AC092338.1	chr16	22345946	-	1
AC092587.1	chr2	99163136	+	1
AC092587.1	chr2	99194862	+	1
AC092587.1	chr2	99196085	+	1
AC092647.5	chr7	55955336	+	1
AC092647.5	chr7	55955259	+	1
AC092647.5	chr7	55956498	+	1
AC092755.1	chr15	59659148	-	1
AC092755.1	chr15	59662865	-	1
AC092757.2	chr15	59125044	+	1
AC093152.1	chr1	222837380	+	1
AC093484.3	chr17	16381095	-	1
AC093484.4	chr17	16439042	-	1
AC093512.2	chr16	30070413	+	1
AC093525.1	chr16	2520215	+	1
AC093525.2	chr16	2520215	+	1
AC093673.1	chr7	143379696	-	1
AC097637.1	chr3	52228616	-	1
AC098484.3	chr1	42775733	+	1
AC098484.3	chr1	42775523	+	1
AC098934.1	chr1	202852888	-	1
AC099329.1	chr3	42784303	-	1
AC099329.1	chr3	42785158	-	1
AC099811.2	chr17	42124982	-	1
AC104109.3	chr5	134197027	-	1
AC104109.3	chr5	134197100	-	1
AC104257.1	chr8	131317881	+	1
AC104304.1	chr3	46585890	+	1
AC104304.1	chr3	46582460	+	1
AC104452.1	chr3	49422947	-	1
AC104452.1	chr3	49416810	-	1
AC104452.1	chr3	49416779	-	1
AC104461.1	chr1	200415548	+	1
AC104581.2	chr17	7930351	-	1
AC105036.3	chr15	75598089	-	1
AC105052.1	chr7	102637025	-	1
AC105052.3	chr7	102637025	-	1
AC105052.4	chr7	102637025	-	1
AC107871.1	chr15	68206994	-	1
AC108025.2	chr2	5701382	+	1
AC108025.2	chr2	5700420	+	1
AC108488.2	chr2	3545108	-	1
AC108488.2	chr2	3545578	-	1
AC109460.3	chr16	28984540	+	1
AC112184.1	chr5	80020096	+	1
AC112504.2	chr3	141745832	+	1
AC112504.2	chr3	141745700	+	1
AC112504.2	chr3	141745654	+	1
AC112504.2	chr3	141746398	+	1
AC114491.1	chr1	107505632	+	1
AC117378.1	chr12	56712785	-	1
AC119674.2	chr1	56496427	-	1
AC120057.2	chr17	7240423	-	1
AC120057.2	chr17	7243594	-	1
AC120114.4	chr16	29820111	+	1
AC122688.3	chr12	125143327	+	1
AC124312.1	chr15	24978572	+	1
AC124312.1	chr15	24968817	+	1
AC124319.1	chr17	80273404	+	1
AC124944.3	chr3	195914341	-	1
AC126283.2	chr4	109713922	-	1
AC130462.1	chr16	68079317	+	1
AC131160.1	chr3	183829392	-	1
AC132942.1	chr17	3665714	+	1
AC133644.3	chr2	87521505	+	1
AC135048.2	chr16	30887798	-	1
AC135050.2	chr16	31090857	-	1
AC135178.2	chr17	8377616	-	1
AC135178.2	chr17	8377526	-	1
AC136469.2	chr19	8445010	-	1
AC137834.1	chr12	57253787	-	1
AC138811.2	chr16	18788099	-	1
AC138811.2	chr16	18795487	-	1
AC138811.2	chr16	18791671	-	1
AC138894.1	chr16	28477280	-	1
AC139256.2	chr16	15104345	-	1
AC139530.3	chr17	81721011	+	1
AC139530.3	chr17	81707516	+	1
AC144548.1	chr12	110434902	-	1
AC144548.1	chr12	110428619	-	1
AC145207.5	chr17	81878430	-	1
AC233728.1	chrX	53431264	-	1
AC233964.1	chr5	98340407	+	1
AC233992.2	chr8	144355433	-	1
AC242426.2	chr1	147295760	+	1
AC245060.4	chr22	22307342	+	1
AC245060.7	chr22	22321317	+	1
AC245060.7	chr22	22307342	+	1
AC253536.7	chr22	23971373	-	1
ACAA1	chr3	38122718	-	1
ACAA2	chr18	49783507	-	1
ACACA	chr17	37084993	-	1
ACAD8	chr11	134265848	+	1
ACADM	chr1	75763496	+	1
ACADS	chr12	120740007	+	1
ACADVL	chr17	7221426	+	1
ACADVL	chr17	7225263	+	1
ACAT1	chr11	108147591	+	1
ACAT2	chr6	159778893	+	1
ACAT2	chr6	159778844	+	1
ACAT2	chr6	159779048	+	1
ACBD6	chr1	180288313	-	1
ACBD6	chr1	180288231	-	1
ACD	chr16	67657533	-	1
ACLY	chr17	41866919	-	1
ACO1	chr9	32450830	+	1
ACO2	chr22	41528973	+	1
ACOT13	chr6	24701710	+	1
ACOT13	chr6	24705073	+	1
ACOT7	chr1	6264273	-	1
ACOT8	chr20	45841722	-	1
ACOT9	chrX	23703679	-	1
ACOXL	chr2	110784472	+	1
ACP1	chr2	277505	+	1
ACP1	chr2	278280	+	1
ACSL3	chr2	222941821	+	1
ACTA1	chr1	229431484	-	1
ACTA1	chr1	229431249	-	1
ACTB	chr7	5527355	-	1
ACTB	chr7	5527334	-	1
ACTB	chr7	5527495	-	1
ACTB	chr7	5527668	-	1
ACTB	chr7	5529275	-	1
ACTB	chr7	5528464	-	1
ACTB	chr7	5527710	-	1
ACTC1	chr15	34790232	-	1
ACTG1	chr17	81509973	-	1
ACTG1	chr17	81510577	-	1
ACTG2	chr2	73919650	+	1
ACTL6A	chr3	179588398	+	1
ACTN1	chr14	68874323	-	1
ACTN1	chr14	68874682	-	1
ACTN4	chr19	38730090	+	1
ACTR10	chr14	58234789	+	1
ACTR1A	chr10	102479232	-	1
ACTR1A	chr10	102480812	-	1
ACTR2	chr2	65271251	+	1
ACTR6	chr12	100224423	+	1
ACVR1B	chr12	51997075	+	1
ACVR2B	chr3	38483374	+	1
ACY1	chr3	51989195	+	1
ACYP1	chr14	75053245	-	1
AD000671.1	chr19	35754516	+	1
AD000671.1	chr19	35747002	+	1
AD000671.2	chr19	35742533	-	1
ADA	chr20	44619523	-	1
ADA2	chr22	17179308	-	1
ADAM15	chr1	155062775	+	1
ADAM17	chr2	9488590	-	1
ADAM19	chr5	157477311	-	1
ADAMTS7	chr15	78759209	-	1
ADAMTS8	chr11	130404925	-	1
ADARB1	chr21	45131610	+	1
ADAT3	chr19	1913445	+	1
ADCY2	chr5	7827529	+	1
ADD1	chr4	2930072	+	1
ADD2	chr2	70662135	-	1
ADD2	chr2	70675091	-	1
ADD2	chr2	70656790	-	1
ADGRA3	chr4	22387378	-	1
ADGRL1	chr19	14149951	-	1
ADH5	chr4	99072159	-	1
ADI1	chr2	3497924	-	1
ADI1	chr2	3498271	-	1
ADI1	chr2	3498456	-	1
ADIPOR1	chr1	202940835	-	1
ADK	chr10	74708538	+	1
ADM	chr11	10307394	+	1
ADNP	chr20	50889050	-	1
ADNP	chr20	50890346	-	1
ADNP2	chr18	80138816	+	1
ADNP2	chr18	80140343	+	1
ADPRHL2	chr1	36093929	+	1
ADRM1	chr20	62308860	+	1
ADSL	chr22	40366552	+	1
ADSS	chr1	244408496	-	1
AEBP1	chr7	44114559	+	1
AEN	chr15	88632279	+	1
AES	chr19	3053162	-	1
AES	chr19	3052910	-	1
AF064860.1	chr21	39673136	+	1
AF129075.1	chr21	29056331	-	1
AF196969.1	chrX	48528713	+	1
AFDN	chr6	167972022	+	1
AFG1L	chr6	108522462	+	1
AFG3L2	chr18	12329118	-	1
AFMID	chr17	78207701	+	1
AFP	chr4	73455775	+	1
AGA	chr4	177431564	-	1
AGAP1	chr2	236125595	+	1
AGAP3	chr7	151144434	+	1
AGBL5	chr2	27059531	+	1
AGL	chr1	99864553	+	1
AGO1	chr1	35929609	+	1
AGPAT1	chr6	32168213	-	1
AGPAT2	chr9	136673145	-	1
AGPAT5	chr8	6759632	+	1
AGTPBP1	chr9	85677551	-	1
AGTPBP1	chr9	85692689	-	1
AGTRAP	chr1	11750767	+	1
AHCY	chr20	34280270	-	1
AHRR	chr5	314782	+	1
AHRR	chr5	314973	+	1
AHSA1	chr14	77469462	+	1
AIF1L	chr9	131121221	+	1
AIF1L	chr9	131120413	+	1
AIF1L	chr9	131123143	+	1
AIFM1	chrX	130129370	-	1
AIG1	chr6	143061594	+	1
AIG1	chr6	143340300	+	1
AIMP1	chr4	106347759	+	1
AIMP2	chr7	6023828	+	1
AIP	chr11	67491101	+	1
AJ009632.2	chr21	15599547	-	1
AJUBA	chr14	22971817	-	1
AK1	chr9	127867842	-	1
AK2	chr1	33013045	-	1
AK6	chr5	69351728	-	1
AK6	chr5	69364744	-	1
AKAP1	chr17	57121217	+	1
AKAP12	chr6	151356772	+	1
AKAP13	chr15	85684870	+	1
AKAP8L	chr19	15380053	-	1
AKIP1	chr11	8920075	+	1
AKIP1	chr11	8919548	+	1
AKIRIN1	chr1	39005307	+	1
AKIRIN1	chr1	39005885	+	1
AKIRIN2	chr6	87674928	-	1
AKIRIN2	chr6	87675254	-	1
AKR1A1	chr1	45570047	+	1
AKR1B1	chr7	134442359	-	1
AKR7A2	chr1	19303970	-	1
AKT1S1	chr19	49869044	-	1
AKT2	chr19	40232335	-	1
AKT3	chr1	243501765	-	1
AL008729.1	chr6	13288155	-	1
AL008729.2	chr6	13288155	-	1
AL020996.2	chr1	25818219	+	1
AL021546.1	chr12	120440727	+	1
AL022238.4	chr22	40366552	+	1
AL022238.4	chr22	40410103	+	1
AL022311.1	chr22	37888628	+	1
AL022318.4	chr22	39020351	+	1
AL022718.1	chrX	124326129	-	1
AL031229.1	chr6	27650945	-	1
AL031282.2	chr1	1719404	-	1
AL031428.1	chr1	23084965	-	1
AL031727.1	chr1	19608619	+	1
AL031777.1	chr6	26202694	+	1
AL031847.2	chr1	6186220	-	1
AL034430.1	chr20	10413711	-	1
AL035071.1	chr20	32858750	+	1
AL035078.4	chr11	32103471	+	1
AL035078.4	chr11	32105535	+	1
AL035458.2	chr20	34280270	-	1
AL049629.2	chr11	33708680	-	1
AL049629.2	chr11	33705285	-	1
AL049629.2	chr11	33709998	-	1
AL049779.1	chr14	67677393	-	1
AL049795.2	chr1	32173171	+	1
AL049795.2	chr1	32176563	+	1
AL049844.1	chr6	143830828	+	1
AL049844.1	chr6	143844612	+	1
AL049844.3	chr6	143863808	+	1
AL080251.1	chr1	18871434	-	1
AL096870.2	chr14	24209617	-	1
AL096870.2	chr14	24213956	-	1
AL110118.2	chr14	93187084	+	1
AL117348.1	chr1	225936606	-	1
AL117348.2	chr1	225919880	-	1
AL117348.2	chr1	225886284	-	1
AL121594.1	chr14	35317467	+	1
AL121594.1	chr14	35274061	+	1
AL121753.1	chr20	35278922	-	1
AL121845.3	chr20	63736139	+	1
AL121885.2	chr22	27675763	-	1
AL121900.2	chr20	18569557	+	1
AL132780.2	chr14	22983294	+	1
AL132780.3	chr14	22971817	-	1
AL133215.1	chr10	100981379	-	1
AL133260.1	chr6	151101885	+	1
AL133352.1	chr10	100523743	-	1
AL133410.3	chr9	35812964	-	1
AL133467.3	chr14	95692626	+	1
AL135905.2	chr6	63581455	+	1
AL136038.2	chr14	63600717	+	1
AL136115.2	chr1	31908253	-	1
AL136115.2	chr1	31910039	-	1
AL136115.2	chr1	31908698	-	1
AL136295.1	chr14	24192895	-	1
AL136295.1	chr14	24209617	-	1
AL136295.3	chr14	24124029	+	1
AL136295.4	chr14	24180226	-	1
AL136441.1	chr13	76748758	-	1
AL136531.2	chr20	1368981	-	1
AL137127.1	chr1	19074514	-	1
AL137129.1	chr14	61747968	+	1
AL137129.1	chr14	61748258	+	1
AL137782.1	chr13	75605928	+	1
AL138752.2	chr9	37780464	-	1
AL138752.2	chr9	37588707	-	1
AL138752.2	chr9	37588417	-	1
AL138759.1	chr10	94610131	+	1
AL138963.3	chr13	45341178	+	1
AL139011.2	chr1	160215721	-	1
AL139011.2	chr1	160278482	-	1
AL139095.4	chr6	7287924	+	1
AL139260.2	chr1	38864496	-	1
AL139260.3	chr1	38864496	-	1
AL139287.1	chr1	1318683	-	1
AL139300.1	chr14	103590527	+	1
AL139300.1	chr14	103686224	+	1
AL139353.1	chr14	31400270	-	1
AL139806.1	chr6	85158455	+	1
AL157778.1	chrX	98732185	+	1
AL157778.1	chrX	98865562	+	1
AL157871.6	chr14	100291118	-	1
AL157935.2	chr9	127885321	-	1
AL157935.2	chr9	127867842	-	1
AL158212.2	chr10	112950464	-	1
AL159163.1	chr6	166858095	-	1
AL159163.1	chr6	166929525	-	1
AL162231.3	chr9	34650574	+	1
AL162739.1	chr1	62206839	-	1
AL163051.2	chr14	96537904	+	1
AL163636.1	chr14	20692850	-	1
AL353052.2	chr1	232173421	-	1
AL353747.2	chr6	167245914	+	1
AL353747.4	chr6	167233935	+	1
AL353747.4	chr6	167237510	+	1
AL353807.3	chr1	155659457	-	1
AL353898.1	chr1	54090226	+	1
AL353898.3	chr1	54032019	-	1
AL354740.1	chr6	34287942	+	1
AL354821.1	chr13	55574344	-	1
AL354821.1	chr13	55574458	-	1
AL354892.1	chr6	169726092	+	1
AL355338.1	chr13	100086233	-	1
AL355388.3	chr1	156009216	+	1
AL355802.1	chr6	43538784	-	1
AL355987.3	chr9	136793256	+	1
AL356299.2	chr20	34280270	-	1
AL358113.1	chr9	69073097	+	1
AL358394.3	chr10	45073105	-	1
AL358472.6	chr1	153981911	-	1
AL358472.6	chr1	153974513	-	1
AL358472.6	chr1	153981656	-	1
AL358472.6	chr1	153981964	-	1
AL358472.7	chr1	153974513	-	1
AL358472.7	chr1	153959113	-	1
AL358613.3	chr10	93077495	+	1
AL359762.3	chr1	84498325	-	1
AL360181.3	chr10	133420480	+	1
AL360181.3	chr10	133420525	+	1
AL360181.3	chr10	133400191	+	1
AL365205.1	chr6	41789894	+	1
AL390195.1	chr1	111440276	-	1
AL390195.1	chr1	111440954	-	1
AL390195.1	chr1	111441201	-	1
AL391069.2	chr1	151347890	+	1
AL392023.1	chr14	38202923	+	1
AL392172.1	chr1	222837380	+	1
AL441992.2	chr9	128822072	-	1
AL445423.2	chr1	220814387	+	1
AL445524.1	chr1	231522500	-	1
AL445685.3	chr1	52020134	-	1
AL451070.1	chr1	31346701	-	1
AL451164.2	chr10	3136800	+	1
AL512356.1	chr14	105172940	-	1
AL512380.2	chr6	21593985	-	1
AL513165.2	chr9	37588417	-	1
AL513165.2	chr9	37588707	-	1
AL591030.1	chr6	76562653	+	1
AL591742.2	chr1	114033411	+	1
AL591806.3	chr1	161037636	-	1
AL591806.3	chr1	160996195	-	1
AL591806.3	chr1	160997700	-	1
AL591895.1	chr1	225845539	-	1
AL603832.3	chr1	112710003	-	1
AL603832.3	chr1	112701133	-	1
AL606489.1	chr1	204411812	+	1
AL645465.1	chr1	244408496	-	1
AL662899.2	chr6	31670066	+	1
AL671762.1	chr6	31839758	+	1
AL672142.1	chr9	128942037	+	1
AL691442.1	chr1	155069551	+	1
AL713999.1	chr1	155169410	-	1
AL807752.6	chr9	137039464	-	1
AL928654.3	chr14	105488785	+	1
AL929236.1	chr1	214348706	-	1
ALDH16A1	chr19	49471047	+	1
ALDH16A1	chr19	49470587	+	1
ALDH18A1	chr10	95605945	-	1
ALDH1B1	chr9	38398658	+	1
ALDH2	chr12	111809976	+	1
ALDH4A1	chr1	18871434	-	1
ALDH7A1	chr5	126544758	-	1
ALDH9A1	chr1	165662225	-	1
ALDOA	chr16	30070413	+	1
ALDOC	chr17	28573121	-	1
ALG1	chr16	5085390	+	1
ALG1	chr16	5085042	+	1
ALG12	chr22	49903220	-	1
ALG2	chr9	99217370	-	1
ALG3	chr3	184242425	-	1
ALG5	chr13	36949849	-	1
ALG6	chr1	63437198	+	1
ALG8	chr11	78100947	-	1
ALG9	chr11	111786286	-	1
ALKBH2	chr12	109088215	-	1
ALKBH2	chr12	109088191	-	1
ALKBH3	chr11	43920264	+	1
ALKBH4	chr7	102456848	-	1
ALKBH6	chr19	36009141	-	1
ALKBH7	chr19	6375029	+	1
ALPL	chr1	21578395	+	1
ALYREF	chr17	81887845	-	1
AMD1	chr6	110894166	+	1
AMD1	chr6	110895708	+	1
AMT	chr3	49416779	-	1
AMT	chr3	49416810	-	1
ANAPC10	chr4	145098322	-	1
ANAPC11	chr17	81900253	+	1
ANAPC11	chr17	81900353	+	1
ANAPC13	chr3	134477708	-	1
ANAPC15	chr11	72109588	-	1
ANAPC16	chr10	72224153	+	1
ANAPC16	chr10	72233826	+	1
ANAPC16	chr10	72233755	+	1
ANAPC16	chr10	72233294	+	1
ANAPC5	chr12	121308360	-	1
ANAPC7	chr12	110373481	-	1
ANKHD1	chr5	140472476	+	1
ANKHD1-EIF4EBP3	chr5	140472476	+	1
ANKRD1	chr10	90912100	-	1
ANKRD10	chr13	110892700	-	1
ANKRD10	chr13	110878541	-	1
ANKRD10-IT1	chr13	110892700	-	1
ANKRD11	chr16	89286666	-	1
ANKRD11	chr16	89298879	-	1
ANKRD13B	chr17	29614759	+	1
ANKRD16	chr10	5878092	-	1
ANKRD23	chr2	96848043	-	1
ANKRD39	chr2	96848043	-	1
ANKRD40	chr17	50693196	-	1
ANKRD46	chr8	100520776	-	1
ANKS3	chr16	4696513	-	1
ANKUB1	chr3	149964907	-	1
ANKZF1	chr2	219236649	+	1
ANP32A	chr15	68780431	-	1
ANP32A	chr15	68778909	-	1
ANP32A	chr15	68779874	-	1
ANP32B	chr9	98015811	+	1
ANP32E	chr1	150218423	-	1
ANP32E	chr1	150218555	-	1
ANP32E	chr1	150223210	-	1
ANXA1	chr9	73170391	+	1
ANXA11	chr10	80155600	-	1
ANXA2	chr15	60347339	-	1
ANXA3	chr4	78610443	+	1
ANXA5	chr4	121667999	-	1
ANXA5	chr4	121672610	-	1
ANXA6	chr5	151101109	-	1
ANXA7	chr10	73375450	-	1
ANXA7	chr10	73375784	-	1
AOC1	chr7	150856551	+	1
AP000295.1	chr21	33262749	+	1
AP000311.1	chr21	33903501	-	1
AP000311.1	chr21	33903958	-	1
AP000311.1	chr21	33903459	-	1
AP000317.2	chr21	34143028	+	1
AP000317.2	chr21	34142982	+	1
AP000350.4	chr22	23895221	+	1
AP000357.2	chr22	24691127	-	1
AP000721.1	chr11	63976540	+	1
AP000779.1	chr11	96135940	+	1
AP000781.2	chr11	57406956	-	1
AP000944.2	chr11	65322092	+	1
AP000944.2	chr11	65297614	+	1
AP001267.5	chr11	118409846	+	1
AP001267.5	chr11	118409193	+	1
AP001273.2	chr11	93812398	+	1
AP001324.1	chr11	74745688	-	1
AP001453.2	chr11	64248203	+	1
AP001453.5	chr11	64244082	+	1
AP001458.2	chr11	62662820	-	1
AP001458.2	chr11	62663109	-	1
AP001781.2	chr11	111786286	-	1
AP001931.1	chr11	57743037	+	1
AP001972.5	chr11	75260123	-	1
AP002387.2	chr11	71452154	+	1
AP002748.4	chr11	66509656	+	1
AP002856.2	chr11	131300771	+	1
AP002884.3	chr11	112095772	+	1
AP002990.1	chr11	62575056	-	1
AP002990.1	chr11	62559605	-	1
AP003108.2	chr11	61446720	+	1
AP003419.1	chr11	67351550	-	1
AP005263.1	chr18	9134334	+	1
AP1B1	chr22	29327858	-	1
AP1G1	chr16	71729012	-	1
AP1M1	chr19	16235336	+	1
AP1M2	chr19	10572673	-	1
AP1S1	chr7	101161274	+	1
AP1S2	chrX	15830060	-	1
AP1S2	chrX	15826073	-	1
AP1S2	chrX	15825809	-	1
AP2A1	chr19	49807110	+	1
AP2B1	chr17	35724084	+	1
AP2B1	chr17	35726409	+	1
AP2M1	chr3	184184090	+	1
AP2S1	chr19	46845651	-	1
AP2S1	chr19	46838167	-	1
AP3D1	chr19	2100995	-	1
AP3S2	chr15	89834306	-	1
APBB1	chr11	6395125	-	1
APEH	chr3	49683502	+	1
APELA	chr4	164879163	+	1
APELA	chr4	164897526	+	1
APEX1	chr14	20457764	+	1
APH1A	chr1	150265407	-	1
APLP2	chr11	130144804	+	1
APMAP	chr20	24962945	-	1
APOBEC3C	chr22	39020351	+	1
APOC1	chr19	44919340	+	1
APOE	chr19	44909392	+	1
APOLD1	chr12	12829980	+	1
APOO	chrX	23833366	-	1
APOPT1	chr14	103590527	+	1
APP	chr21	25880551	-	1
APRT	chr16	88809471	-	1
APTX	chr9	32973379	-	1
ARAP3	chr5	141653408	-	1
ARCN1	chr11	118602927	+	1
ARCN1	chr11	118584612	+	1
ARF1	chr1	228099209	+	1
ARF1	chr1	228099121	+	1
ARF1	chr1	228098256	+	1
ARF3	chr12	48936210	-	1
ARF3	chr12	48938711	-	1
ARF4	chr3	57572076	-	1
ARF4	chr3	57571366	-	1
ARF5	chr7	127591699	+	1
ARF6	chr14	49897053	+	1
ARFGAP1	chr20	63289789	+	1
ARFGAP2	chr11	47164305	-	1
ARFIP1	chr4	152911909	+	1
ARFIP2	chr11	6476520	-	1
ARFRP1	chr20	63699513	-	1
ARFRP1	chr20	63699456	-	1
ARG2	chr14	67651184	+	1
ARGLU1	chr13	106543330	-	1
ARGLU1	chr13	106567579	-	1
ARHGAP1	chr11	46677084	-	1
ARHGAP22	chr10	48446037	-	1
ARHGAP23	chr17	38512381	+	1
ARHGAP28	chr18	6827376	+	1
ARHGAP33	chr19	35788820	+	1
ARHGAP4	chrX	153929930	-	1
ARHGAP45	chr19	1086628	+	1
ARHGAP8	chr22	44862712	+	1
ARHGDIA	chr17	81867722	-	1
ARHGEF10L	chr1	17697868	+	1
ARHGEF18	chr19	7472481	+	1
ARHGEF19	chr1	16198106	-	1
ARHGEF39	chr9	35661437	-	1
ARHGEF7	chr13	111305731	+	1
ARID1A	chr1	26781159	+	1
ARID3A	chr19	972204	+	1
ARID3B	chr15	74598129	+	1
ARID4B	chr1	235131650	-	1
ARIH2	chr3	48983606	+	1
ARL1	chr12	101395332	-	1
ARL1	chr12	101394764	-	1
ARL10	chr5	176389757	+	1
ARL14EP	chr11	30336806	+	1
ARL16	chr17	81681187	-	1
ARL2	chr11	65022183	+	1
ARL2-SNX15	chr11	65022183	+	1
ARL2BP	chr16	57253620	+	1
ARL3	chr10	102676667	-	1
ARL4A	chr7	12689174	+	1
ARL5A	chr2	151802619	-	1
ARL5A	chr2	151796664	-	1
ARL6IP1	chr16	18795487	-	1
ARL6IP1	chr16	18791671	-	1
ARL6IP4	chr12	122982511	+	1
ARL6IP4	chr12	122982907	+	1
ARL6IP5	chr3	69106064	+	1
ARL6IP5	chr3	69105397	+	1
ARMC6	chr19	19058169	+	1
ARMC9	chr2	231256446	+	1
ARMCX1	chrX	101554690	+	1
ARMCX2	chrX	101655286	-	1
ARMH4	chr14	58141592	-	1
ARMH4	chr14	58265459	-	1
ARMT1	chr6	151470095	+	1
ARPC1A	chr7	99366259	+	1
ARPC1B	chr7	99394779	+	1
ARPC1B	chr7	99394698	+	1
ARPC2	chr2	218254345	+	1
ARPC2	chr2	218249896	+	1
ARPC2	chr2	218254101	+	1
ARPC3	chr12	110434902	-	1
ARPC4	chr3	9807097	+	1
ARPC4-TTLL3	chr3	9807097	+	1
ARPC5	chr1	183626199	-	1
ARPC5	chr1	183627398	-	1
ARPC5L	chr9	124877412	+	1
ARPIN-AP3S2	chr15	89834306	-	1
ARPP19	chr15	52551189	-	1
ARRB1	chr11	75260123	-	1
ARRB2	chr17	4721496	+	1
ARRDC1-AS1	chr9	137615333	-	1
ARSK	chr5	95572963	+	1
ART5	chr11	3638513	-	1
ASB1	chr2	238446730	+	1
ASB16-AS1	chr17	44175986	-	1
ASB6	chr9	129636896	-	1
ASCC1	chr10	72096524	-	1
ASCC2	chr22	29788614	-	1
ASF1A	chr6	118907798	+	1
ASF1B	chr19	14119514	-	1
ASL	chr7	66092953	+	1
ASNA1	chr19	12748323	+	1
ASNS	chr7	97852132	-	1
ASPSCR1	chr17	82017402	+	1
ASRGL1	chr11	62392568	+	1
ASRGL1	chr11	62357201	+	1
ASS1	chr9	130501252	+	1
ASTN2	chr9	117180642	-	1
ATAD3A	chr1	1534684	+	1
ATAD3B	chr1	1496199	+	1
ATF3	chr1	212620772	+	1
ATF4	chr22	39522680	+	1
ATF5	chr19	49933934	+	1
ATF7IP	chr12	14461125	+	1
ATG10	chr5	82276845	+	1
ATG101	chr12	52077483	+	1
ATG12	chr5	115831582	-	1
ATG12	chr5	115841400	-	1
ATG13	chr11	46673033	+	1
ATG14	chr14	55366392	-	1
ATG16L1	chr2	233273677	+	1
ATG3	chr3	112532511	-	1
ATG3	chr3	112544065	-	1
ATG4B	chr2	241672628	+	1
ATG4D	chr19	10553417	+	1
ATG5	chr6	106185915	-	1
ATG9A	chr2	219219383	-	1
ATIC	chr2	215349763	+	1
ATMIN	chr16	81045173	+	1
ATN1	chr12	6934559	+	1
ATOX1	chr5	151742823	-	1
ATP13A1	chr19	19645205	-	1
ATP13A2	chr1	16985958	-	1
ATP1A1	chr1	116404772	+	1
ATP1B1	chr1	169132718	+	1
ATP1B3	chr3	141926191	+	1
ATP2A1-AS1	chr16	28878958	-	1
ATP5F1A	chr18	46084182	-	1
ATP5F1A	chr18	46084150	-	1
ATP5F1B	chr12	56638181	-	1
ATP5F1B	chr12	56638279	-	1
ATP5F1C	chr10	7807790	+	1
ATP5F1D	chr19	1244822	+	1
ATP5F1E	chr20	59028752	-	1
ATP5F1E	chr20	59030335	-	1
ATP5F1E	chr20	59028681	-	1
ATP5IF1	chr1	28238096	+	1
ATP5MC1	chr17	48895867	+	1
ATP5MC2	chr12	53665171	-	1
ATP5MC3	chr2	175178148	-	1
ATP5MD	chr10	103389054	-	1
ATP5ME	chr4	672439	-	1
ATP5MF	chr7	99458196	-	1
ATP5MF-PTCD1	chr7	99458196	-	1
ATP5MG	chr11	118409193	+	1
ATP5MG	chr11	118409846	+	1
ATP5MPL	chr14	103912291	-	1
ATP5MPL	chr14	103912517	-	1
ATP5PB	chr1	111461325	+	1
ATP5PB	chr1	111461109	+	1
ATP5PB	chr1	111461411	+	1
ATP5PD	chr17	75040106	-	1
ATP5PD	chr17	75038989	-	1
ATP5PD	chr17	75038866	-	1
ATP5PF	chr21	25724503	-	1
ATP5PF	chr21	25724550	-	1
ATP5PO	chr21	33903459	-	1
ATP5PO	chr21	33903958	-	1
ATP5PO	chr21	33903501	-	1
ATP6AP1	chrX	154436512	+	1
ATP6AP2	chrX	40606634	+	1
ATP6V0A1	chr17	42522577	+	1
ATP6V0B	chr1	43978292	+	1
ATP6V0C	chr16	2520215	+	1
ATP6V0D1	chr16	67438021	-	1
ATP6V0E1	chr5	173034889	+	1
ATP6V0E2	chr7	149880687	+	1
ATP6V1B2	chr8	20220534	+	1
ATP6V1C1	chr8	103069282	+	1
ATP6V1D	chr14	67337875	-	1
ATP6V1D	chr14	67338074	-	1
ATP6V1E1	chr22	17592170	-	1
ATP6V1F	chr7	128865846	+	1
ATP6V1G1	chr9	114598055	+	1
ATP6V1G1	chr9	114598372	+	1
ATP6V1G2-DDX39B	chr6	31530246	-	1
ATP6V1H	chr8	53715673	-	1
ATPAF1	chr1	46635049	-	1
ATPAF2	chr17	18018268	-	1
ATRAID	chr2	27217150	+	1
ATRX	chrX	77599735	-	1
ATXN10	chr22	45843986	+	1
ATXN7L1	chr7	105613477	-	1
ATXN7L3	chr17	44191807	-	1
ATXN7L3B	chr12	74541451	+	1
AUNIP	chr1	25834008	-	1
AUP1	chr2	74526654	-	1
AURKA	chr20	56369392	-	1
AURKAIP1	chr1	1373737	-	1
AURKB	chr17	8204739	-	1
AUTS2	chr7	70793067	+	1
AUTS2	chr7	70792868	+	1
AVEN	chr15	33866228	-	1
AVPI1	chr10	97677426	-	1
AXIN1	chr16	287440	-	1
AXL	chr19	41261765	+	1
AZI2	chr3	28331693	-	1
AZIN1	chr8	102828006	-	1
AZIN1	chr8	102826360	-	1
AZIN1	chr8	102827661	-	1
B2M	chr15	44718142	+	1
B3GALT1	chr2	167874042	+	1
B3GALT5	chr21	39673136	+	1
B3GNT2	chr2	62224729	+	1
B3GNT7	chr2	231401160	+	1
B4GALT1	chr9	33110645	-	1
B4GALT1	chr9	33110667	-	1
B4GALT2	chr1	43991167	+	1
B4GALT3	chr1	161171311	-	1
B4GALT4-AS1	chr3	119256165	+	1
B4GALT5	chr20	49632948	-	1
B4GALT5	chr20	49633451	-	1
B4GAT1	chr11	66345375	-	1
B9D1	chr17	19343180	-	1
BABAM1	chr19	17279333	+	1
BABAM2	chr2	28338896	+	1
BAD	chr11	64269833	-	1
BAG1	chr9	33255025	-	1
BAG4	chr8	38213299	+	1
BAG5	chr14	103557154	-	1
BAG6	chr6	31639041	-	1
BAIAP2	chr17	81116224	+	1
BAIAP2L1	chr7	98385746	-	1
BAK1	chr6	33572553	-	1
BAMBI	chr10	28682703	+	1
BANF1	chr11	66004145	+	1
BAP1	chr3	52401015	-	1
BASP1	chr5	17276832	+	1
BASP1	chr5	17276728	+	1
BAX	chr19	48961797	+	1
BAZ1B	chr7	73441540	-	1
BBS4	chr15	72738472	+	1
BBS7	chr4	121861492	-	1
BCAP31	chrX	153700713	-	1
BCAP31	chrX	153700499	-	1
BCAR1	chr16	75229037	-	1
BCAS2	chr1	114567737	-	1
BCAS2	chr1	114567562	-	1
BCAS3	chr17	61070412	+	1
BCAS4	chr20	50877176	+	1
BCAT1	chr12	24811363	-	1
BCAT2	chr19	48795067	-	1
BCCIP	chr10	125836542	+	1
BCKDHA	chr19	41425001	+	1
BCKDHB	chr6	80346268	+	1
BCKDK	chr16	31112566	+	1
BCL11A	chr2	60452159	-	1
BCL2L1	chr20	31664460	-	1
BCL2L12	chr19	49673869	+	1
BCL2L12	chr19	49673914	+	1
BCL2L12	chr19	49665815	+	1
BCL2L2-PABPN1	chr14	23326153	+	1
BCL2L2-PABPN1	chr14	23325334	+	1
BCL7A	chr12	122030781	+	1
BCL7C	chr16	30887798	-	1
BCLAF1	chr6	136258591	-	1
BCS1L	chr2	218663441	+	1
BDH1	chr3	197511578	-	1
BDNF-AS	chr11	27615017	+	1
BECN1	chr17	42810141	-	1
BET1	chr7	93994228	-	1
BET1L	chr11	202926	-	1
BEX1	chrX	103063220	-	1
BEX1	chrX	103062653	-	1
BEX2	chrX	103309347	-	1
BEX3	chrX	103378071	+	1
BEX4	chrX	103217190	+	1
BFAR	chr16	14650585	+	1
BID	chr22	17735374	-	1
BIN1	chr2	127048057	-	1
BIRC5	chr17	78224696	+	1
BIRC5	chr17	78225348	+	1
BIRC5	chr17	78224215	+	1
BIRC5	chr17	78216775	+	1
BLCAP	chr20	37517420	-	1
BLMH	chr17	30248205	-	1
BLOC1S1	chr12	55719701	+	1
BLOC1S2	chr10	100274701	-	1
BLOC1S4	chr4	6717361	+	1
BLOC1S5-TXNDC5	chr6	7881521	-	1
BLVRA	chr7	43807337	+	1
BLVRB	chr19	40447808	-	1
BMPR1A	chr10	86927966	+	1
BMS1	chr10	42831399	+	1
BNIP2	chr15	59662865	-	1
BNIP2	chr15	59659148	-	1
BNIP3	chr10	131968365	-	1
BNIP3L	chr8	26410913	+	1
BOD1	chr5	173607541	-	1
BOK	chr2	241574116	+	1
BOLA3	chr2	74135419	-	1
BOLA3	chr2	74135513	-	1
BOP1	chr8	144262105	-	1
BORCS8	chr19	19176910	-	1
BORCS8-MEF2B	chr19	19176910	-	1
BPHL	chr6	3153028	+	1
BRAP	chr12	111644090	-	1
BRAT1	chr7	2537883	-	1
BRD3	chr9	134032882	-	1
BRD3OS	chr9	134028097	+	1
BRD4	chr19	15236840	-	1
BRD7	chr16	50319031	-	1
BRD8	chr5	138170831	-	1
BRD8	chr5	138156897	-	1
BRD9	chr5	863741	-	1
BRI3	chr7	98291521	+	1
BRIX1	chr5	34925407	+	1
BRIX1	chr5	34925678	+	1
BRK1	chr3	10126915	+	1
BRK1	chr3	10127189	+	1
BRMS1	chr11	66337340	-	1
BROX	chr1	222735185	+	1
BSCL2	chr11	62690277	-	1
BSG	chr19	583462	+	1
BSG	chr19	582904	+	1
BST2	chr19	17402942	-	1
BTAF1	chr10	92030995	+	1
BTBD10	chr11	13388024	-	1
BTBD17	chr17	74356419	-	1
BTBD2	chr19	1985448	-	1
BTBD3	chr20	11926594	+	1
BTD	chr3	15642234	+	1
BTF3	chr5	73502499	+	1
BTF3	chr5	73505494	+	1
BTF3L4	chr1	52086982	+	1
BTG1	chr12	92143945	-	1
BTG3	chr21	17593657	-	1
BUB1B	chr15	40221118	+	1
BUB1B-PAK6	chr15	40221118	+	1
BUB3	chr10	123163892	+	1
BUB3	chr10	123165361	+	1
BUD23	chr7	73698136	+	1
BUD23	chr7	73693408	+	1
BUD23	chr7	73697996	+	1
BUD23	chr7	73698211	+	1
BUD31	chr7	99419615	+	1
BX255925.3	chr9	137219358	+	1
BYSL	chr6	41933042	+	1
BZW2	chr7	16706512	+	1
BZW2	chr7	16706189	+	1
C11orf1	chr11	111884070	+	1
C11orf24	chr11	68267121	-	1
C11orf24	chr11	68261466	-	1
C11orf24	chr11	68261339	-	1
C11orf49	chr11	47162245	+	1
C11orf58	chr11	16755346	+	1
C11orf58	chr11	16755889	+	1
C11orf58	chr11	16744680	+	1
C11orf74	chr11	36659267	+	1
C11orf95	chr11	63759899	-	1
C11orf98	chr11	62662820	-	1
C11orf98	chr11	62663109	-	1
C12orf10	chr12	53307170	+	1
C12orf43	chr12	121003045	-	1
C12orf45	chr12	104994710	+	1
C12orf57	chr12	6945999	+	1
C12orf75	chr12	105371515	+	1
C12orf75	chr12	105371252	+	1
C14orf119	chr14	23098596	+	1
C14orf119	chr14	23098488	+	1
C14orf119	chr14	23098644	+	1
C15orf39	chr15	75212167	+	1
C15orf39	chr15	75211520	+	1
C15orf40	chr15	83005269	-	1
C15orf61	chr15	67526638	+	1
C16orf45	chr16	15587963	+	1
C16orf74	chr16	85707520	-	1
C16orf87	chr16	46802047	-	1
C16orf91	chr16	1419786	-	1
C17orf49	chr17	7014531	+	1
C17orf49	chr17	7017517	+	1
C17orf53	chr17	44162476	+	1
C17orf58	chr17	67991100	-	1
C17orf75	chr17	32331597	-	1
C18orf21	chr18	35979047	+	1
C18orf32	chr18	49481659	-	1
C18orf54	chr18	54381084	+	1
C19orf24	chr19	1279227	+	1
C19orf25	chr19	1474174	-	1
C19orf33	chr19	38305006	+	1
C19orf48	chr19	50797705	-	1
C19orf53	chr19	13778461	+	1
C1orf109	chr1	37681571	-	1
C1orf122	chr1	37809452	+	1
C1orf198	chr1	230837120	-	1
C1orf43	chr1	154212036	-	1
C1orf43	chr1	154211874	-	1
C1orf43	chr1	154206730	-	1
C1orf50	chr1	42775523	+	1
C1orf50	chr1	42775733	+	1
C1orf52	chr1	85251971	-	1
C1orf56	chr1	151051393	+	1
C1QBP	chr17	5440918	-	1
C1QBP	chr17	5432915	-	1
C1QBP	chr17	5432779	-	1
C1QBP	chr17	5432637	-	1
C20orf27	chr20	3753537	-	1
C20orf27	chr20	3753511	-	1
C21orf59-TCP10L	chr21	32603200	-	1
C21orf59-TCP10L	chr21	32601676	-	1
C21orf59-TCP10L	chr21	32601799	-	1
C22orf39	chr22	19441500	-	1
C22orf39	chr22	19440889	-	1
C2orf68	chr2	85608289	-	1
C3	chr19	6730057	-	1
C3orf14	chr3	62333641	+	1
C3orf38	chr3	88157961	+	1
C4orf3	chr4	119298493	-	1
C4orf48	chr4	2043963	+	1
C6orf106	chr6	34588874	-	1
C6orf203	chr6	107051339	+	1
C6orf47	chr6	31658334	-	1
C6orf48	chr6	31839758	+	1
C6orf52	chr6	10671425	-	1
C6orf62	chr6	24704941	-	1
C6orf62	chr6	24704864	-	1
C6orf62	chr6	24709889	-	1
C7orf50	chr7	997007	-	1
C8orf33	chr8	145056027	+	1
C8orf33	chr8	145054427	+	1
C8orf58	chr8	22604133	+	1
C8orf59	chr8	85214504	-	1
C8orf76	chr8	123219975	-	1
C8orf82	chr8	144526222	-	1
C8orf88	chr8	90958639	-	1
C8orf88	chr8	90957037	-	1
C9orf116	chr9	135495184	-	1
C9orf135	chr9	69906224	+	1
C9orf16	chr9	128163923	+	1
C9orf78	chr9	129827292	-	1
CA11	chr19	48638024	-	1
CA14	chr1	150265075	+	1
CABIN1	chr22	24178626	+	1
CABYR	chr18	24161597	+	1
CACNB3	chr12	48828939	+	1
CACUL1	chr10	118681506	-	1
CACUL1	chr10	118685959	-	1
CACYBP	chr1	175010360	+	1
CACYBP	chr1	175010263	+	1
CACYBP	chr1	175010798	+	1
CAD	chr2	27243783	+	1
CALB1	chr8	90059379	-	1
CALB1	chr8	90058612	-	1
CALD1	chr7	134933310	+	1
CALD1	chr7	134933194	+	1
CALD1	chr7	134970637	+	1
CALD1	chr7	134933382	+	1
CALD1	chr7	134947753	+	1
CALD1	chr7	134867770	+	1
CALM1	chr14	90405605	+	1
CALM1	chr14	90405106	+	1
CALM1	chr14	90404785	+	1
CALM1	chr14	90404959	+	1
CALM1	chr14	90408266	+	1
CALM2	chr2	47162350	-	1
CALM2	chr2	47162326	-	1
CALM2	chr2	47160089	-	1
CALM2	chr2	47160166	-	1
CALM3	chr19	46610781	+	1
CALM3	chr19	46609303	+	1
CALR	chr19	12940365	+	1
CALR	chr19	12943721	+	1
CALR	chr19	12943829	+	1
CALR	chr19	12944487	+	1
CALR	chr19	12943770	+	1
CALU	chr7	128771473	+	1
CALU	chr7	128770127	+	1
CAMK2D	chr4	113452417	-	1
CAMKK2	chr12	121240538	-	1
CAMKV	chr3	49857989	-	1
CAMLG	chr5	134751373	+	1
CAMTA1	chr1	6872043	+	1
CAMTA1	chr1	6872010	+	1
CAMTA1	chr1	6888199	+	1
CAND1	chr12	67313180	+	1
CANX	chr5	179730651	+	1
CANX	chr5	179730923	+	1
CAP1	chr1	40072252	+	1
CAP1	chr1	40072646	+	1
CAP1	chr1	40072617	+	1
CAPG	chr2	85394754	-	1
CAPN1	chr11	65212003	+	1
CAPN15	chr16	554634	+	1
CAPNS1	chr19	36150352	+	1
CAPRIN1	chr11	34100513	+	1
CAPRIN1	chr11	34099056	+	1
CAPRIN2	chr12	30709554	-	1
CAPZA1	chr1	112671611	+	1
CAPZB	chr1	19339106	-	1
CAPZB	chr1	19339359	-	1
CAPZB	chr1	19339177	-	1
CAPZB	chr1	19338780	-	1
CARD19	chr9	93113280	+	1
CARD9	chr9	136361904	-	1
CARHSP1	chr16	8852949	-	1
CARHSP1	chr16	8854914	-	1
CARM1	chr19	10922719	+	1
CARM1	chr19	10923067	+	1
CARMIL1	chr6	25620527	+	1
CARS	chr11	3000932	-	1
CARS2	chr13	110641419	-	1
CASC2	chr10	118147599	+	1
CASC3	chr17	40172164	+	1
CASKIN2	chr17	75500264	-	1
CASP2	chr7	143307689	+	1
CASP3	chr4	184627699	-	1
CAST	chr5	96730860	+	1
CAV1	chr7	116561174	+	1
CAV1	chr7	116559254	+	1
CAV1	chr7	116559614	+	1
CAV1	chr7	116559405	+	1
CAVIN1	chr17	42409899	-	1
CAVIN1	chr17	42402456	-	1
CAVIN3	chr11	6318949	-	1
CBL	chr11	119301900	+	1
CBLC	chr19	44800632	+	1
CBR1	chr21	36072977	+	1
CBR1	chr21	36073164	+	1
CBR4	chr4	168990002	-	1
CBWD1	chr9	121411	-	1
CBWD5	chr9	65733673	+	1
CBX1	chr17	48076020	-	1
CBX2	chr17	79787579	+	1
CBX3	chr7	26212491	+	1
CBX3	chr7	26213354	+	1
CBX3	chr7	26212431	+	1
CBX5	chr12	54230949	-	1
CBX5	chr12	54252056	-	1
CBX5	chr12	54241624	-	1
CBX6	chr22	38861466	-	1
CBY1	chr22	38673848	+	1
CC2D1A	chr19	13930876	+	1
CCAR1	chr10	68786219	+	1
CCDC106	chr19	55645622	+	1
CCDC106	chr19	55643469	+	1
CCDC107	chr9	35661184	+	1
CCDC117	chr22	28788307	+	1
CCDC12	chr3	46921731	-	1
CCDC120	chrX	49069850	+	1
CCDC124	chr19	17943984	+	1
CCDC127	chr5	204959	-	1
CCDC137	chr17	81673893	+	1
CCDC142	chr2	74471986	-	1
CCDC144NL	chr17	20890390	-	1
CCDC144NL-AS1	chr17	20930039	+	1
CCDC157	chr22	30366781	+	1
CCDC167	chr6	37482941	-	1
CCDC22	chrX	49250519	+	1
CCDC28B	chr1	32205385	+	1
CCDC34	chr11	27350334	-	1
CCDC34	chr11	27350423	-	1
CCDC43	chr17	44677440	-	1
CCDC47	chr17	63752101	-	1
CCDC51	chr3	48432179	-	1
CCDC58	chr3	122359882	-	1
CCDC69	chr5	151181055	-	1
CCDC84	chr11	119015738	+	1
CCDC85B	chr11	65891634	+	1
CCDC85C	chr14	99511335	-	1
CCDC86	chr11	60851080	+	1
CCDC86	chr11	60850945	+	1
CCDC88C	chr14	91271325	-	1
CCDC9	chr19	47271951	+	1
CCDC90B	chr11	83261767	-	1
CCDC90B	chr11	83261459	-	1
CCKBR	chr11	6272123	+	1
CCL26	chr7	75769539	-	1
CCN1	chr1	85583703	+	1
CCN2	chr6	131948182	-	1
CCNA2	chr4	121817377	-	1
CCNA2	chr4	121816447	-	1
CCNB1	chr5	69178045	+	1
CCNB1	chr5	69177694	+	1
CCNB1	chr5	69177752	+	1
CCNB1IP1	chr14	20311373	-	1
CCNB2	chr15	59125044	+	1
CCNC	chr6	99542388	-	1
CCND1	chr11	69651488	+	1
CCND1	chr11	69654473	+	1
CCND2	chr12	4300104	+	1
CCND2	chr12	4305350	+	1
CCND3	chr6	41934956	-	1
CCNDBP1	chr15	43195193	+	1
CCNE1	chr19	29824309	+	1
CCNF	chr16	2458853	+	1
CCNG1	chr5	163445014	+	1
CCNI	chr4	77048026	-	1
CCNI	chr4	77047159	-	1
CCNI	chr4	77048097	-	1
CCNK	chr14	99511514	+	1
CCNL2	chr1	1386620	-	1
CCNQ	chrX	153587929	-	1
CCNT1	chr12	48688463	-	1
CCS	chr11	66606018	+	1
CCT2	chr12	69601567	+	1
CCT3	chr1	156324984	-	1
CCT3	chr1	156308969	-	1
CCT4	chr2	61868533	-	1
CCT4	chr2	61868504	-	1
CCT4	chr2	61868431	-	1
CCT4	chr2	61887953	-	1
CCT5	chr5	10265076	+	1
CCT5	chr5	10258441	+	1
CCT5	chr5	10265011	+	1
CCT5	chr5	10264923	+	1
CCT5	chr5	10258299	+	1
CCT6A	chr7	56063989	+	1
CCT6A	chr7	56063401	+	1
CCT7	chr2	73253002	+	1
CCT8	chr21	29061281	-	1
CCT8	chr21	29056331	-	1
CD151	chr11	838828	+	1
CD164	chr6	109366520	-	1
CD19	chr16	28939340	+	1
CD200	chr3	112362809	+	1
CD24	chr6	106971299	-	1
CD24	chr6	106969833	-	1
CD276	chr15	73714508	+	1
CD2BP2	chr16	30352849	-	1
CD320	chr19	8302127	-	1
CD3EAP	chr19	45410731	+	1
CD3EAP	chr19	45409783	+	1
CD59	chr11	33705285	-	1
CD59	chr11	33708680	-	1
CD59	chr11	33709998	-	1
CD63	chr12	55725474	-	1
CD74	chr5	150401641	-	1
CD81	chr11	2397395	+	1
CD9	chr12	6238259	+	1
CDC123	chr10	12250584	+	1
CDC16	chr13	114272675	+	1
CDC20	chr1	43363185	+	1
CDC25A	chr3	48157180	-	1
CDC34	chr19	542086	+	1
CDC37	chr19	10391135	-	1
CDC37	chr19	10395465	-	1
CDC42	chr1	22091767	+	1
CDC42	chr1	22092734	+	1
CDC42	chr1	22092940	+	1
CDC42	chr1	22091616	+	1
CDC42EP1	chr22	37569399	+	1
CDC42EP2	chr11	65322092	+	1
CDC42SE1	chr1	151050989	-	1
CDC42SE1	chr1	151052663	-	1
CDC5L	chr6	44404027	+	1
CDC6	chr17	40302918	+	1
CDC6	chr17	40301980	+	1
CDC73	chr1	193251424	+	1
CDC73	chr1	193212093	+	1
CDCA3	chr12	6848830	-	1
CDCA4	chr14	105009944	-	1
CDCA5	chr11	65077455	-	1
CDCA7	chr2	173363336	+	1
CDCA7	chr2	173368901	+	1
CDCA7L	chr7	21900902	-	1
CDCA8	chr1	37709717	+	1
CDH2	chr18	27950966	-	1
CDH3	chr16	68699036	+	1
CDHR1	chr10	84217363	+	1
CDIP1	chr16	4511326	-	1
CDIPT	chr16	29858358	-	1
CDK1	chr10	60794233	+	1
CDK1	chr10	60794850	+	1
CDK10	chr16	89696351	+	1
CDK11A	chr1	1719404	-	1
CDK16	chrX	47228988	+	1
CDK16	chrX	47229991	+	1
CDK2AP1	chr12	123261005	-	1
CDK2AP2	chr11	67506500	-	1
CDK4	chr12	57748251	-	1
CDK5	chr7	151053816	-	1
CDK5RAP1	chr20	33358843	-	1
CDK5RAP2	chr9	120388876	-	1
CDKN2AIPNL	chr5	134402114	-	1
CDKN2AIPNL	chr5	134402091	-	1
CDKN3	chr14	54420214	+	1
CDO1	chr5	115804735	-	1
CDPF1	chr22	46244024	-	1
CDR2L	chr17	75005795	+	1
CDT1	chr16	88809254	+	1
CDT1	chr16	88808509	+	1
CDV3	chr3	133590260	+	1
CEACAM19	chr19	44663582	+	1
CEBPG	chr19	33379990	+	1
CEBPZ	chr2	37212335	-	1
CELF1	chr11	47465939	-	1
CELF1	chr11	47470331	-	1
CELF2	chr10	11333804	+	1
CENPB	chr20	3783853	-	1
CENPF	chr1	214613844	+	1
CENPH	chr5	69210354	+	1
CENPK	chr5	65517768	-	1
CENPM	chr22	41938738	-	1
CENPN	chr16	81022871	+	1
CENPN	chr16	81028787	+	1
CENPT	chr16	67828159	-	1
CENPU	chr4	184716397	-	1
CENPU	chr4	184695006	-	1
CENPU	chr4	184702371	-	1
CENPV	chr17	16342542	-	1
CENPW	chr6	126348605	+	1
CENPX	chr17	82018704	-	1
CEP164P1	chr10	45073105	-	1
CERK	chr22	46684413	-	1
CERS4	chr19	8262418	+	1
CERS5	chr12	50129799	-	1
CETN2	chrX	152827331	-	1
CFAP20	chr16	58113595	-	1
CFAP298	chr21	32601799	-	1
CFAP298	chr21	32601676	-	1
CFAP298	chr21	32603200	-	1
CFAP36	chr2	55545076	+	1
CFDP1	chr16	75293711	-	1
CFDP1	chr16	75414610	-	1
CFL1	chr11	65854837	-	1
CFL1	chr11	65854923	-	1
CGRRF1	chr14	54538607	+	1
CHAC1	chr15	40956509	+	1
CHAF1A	chr19	4422605	+	1
CHAF1A	chr19	4443244	+	1
CHAF1A	chr19	4443394	+	1
CHAF1B	chr21	36416826	+	1
CHCHD1	chr10	73783369	+	1
CHCHD10	chr22	23765837	-	1
CHCHD2	chr7	56101575	-	1
CHCHD3	chr7	133034526	-	1
CHCHD3	chr7	132784873	-	1
CHCHD4	chr3	14112580	-	1
CHCHD4	chr3	14112078	-	1
CHCHD5	chr2	112589040	+	1
CHCHD6	chr3	126960397	+	1
CHCHD7	chr8	56217463	+	1
CHCHD7	chr8	56218615	+	1
CHD1L	chr1	147295760	+	1
CHD4	chr12	6570171	-	1
CHD4	chr12	6578850	-	1
CHD7	chr8	60866896	+	1
CHD8	chr14	21385200	-	1
CHEK1	chr11	125676253	+	1
CHEK2	chr22	28687743	-	1
CHFR	chr12	132840549	-	1
CHIC2	chr4	54009796	-	1
CHID1	chr11	869765	-	1
CHMP1A	chr16	89644439	-	1
CHMP1B	chr18	11853121	+	1
CHMP2A	chr19	58551568	-	1
CHMP2B	chr3	87253914	+	1
CHMP3	chr2	86505603	-	1
CHMP4A	chr14	24209617	-	1
CHMP6	chr17	81000132	+	1
CHORDC1	chr11	90201451	-	1
CHP1	chr15	41281883	+	1
CHPF	chr2	219538956	-	1
CHPF2	chr7	151238819	+	1
CHRAC1	chr8	140516699	+	1
CHST10	chr2	100391861	-	1
CHST13	chr3	126543290	+	1
CHTF18	chr16	798072	+	1
CHTF8	chr16	69118011	-	1
CHTOP	chr1	153646297	+	1
CHTOP	chr1	153645470	+	1
CHURC1	chr14	64932314	+	1
CHURC1-FNTB	chr14	64932314	+	1
CIAO1	chr2	96271558	+	1
CIAO2A	chr15	64072568	-	1
CIAO2B	chr16	66932059	-	1
CIAO3	chr16	729771	-	1
CIAPIN1	chr16	57428190	-	1
CIAPIN1	chr16	57428553	-	1
CIB1	chr15	90230253	-	1
CIB2	chr15	78104650	-	1
CIC	chr19	42295795	+	1
CINP	chr14	102348286	-	1
CIRBP	chr19	1273168	+	1
CIRBP	chr19	1274805	+	1
CISD1	chr10	58287832	+	1
CISD2	chr4	102888566	+	1
CISD3	chr17	38733689	+	1
CISD3	chr17	38734527	+	1
CIT	chr12	119685793	-	1
CIZ1	chr9	128166071	-	1
CKAP2	chr13	52460967	+	1
CKAP4	chr12	106237882	-	1
CKAP4	chr12	106238014	-	1
CKAP5	chr11	46743544	-	1
CKB	chr14	103519667	-	1
CKLF	chr16	66565973	+	1
CKLF	chr16	66566067	+	1
CKLF-CMTM1	chr16	66566067	+	1
CKLF-CMTM1	chr16	66565973	+	1
CKMT1A	chr15	43699218	+	1
CKMT1B	chr15	43599405	+	1
CKS1B	chr1	154979247	+	1
CKS2	chr9	89316702	+	1
CLCN3	chr4	169720984	+	1
CLCN6	chr1	11843128	+	1
CLCN7	chr16	1445340	-	1
CLDN10	chr13	95578237	+	1
CLDN11	chr3	170434095	+	1
CLDN12	chr7	90415952	+	1
CLDN3	chr7	73768998	-	1
CLDN6	chr16	3014713	-	1
CLDN7	chr17	7260141	-	1
CLEC11A	chr19	50725707	+	1
CLEC3B	chr3	45011469	+	1
CLEC3B	chr3	45012665	+	1
CLIC1	chr6	31730604	-	1
CLIC4	chr1	24840949	+	1
CLIC4	chr1	24844317	+	1
CLIC4	chr1	24844265	+	1
CLK3	chr15	74630195	+	1
CLK3	chr15	74630115	+	1
CLN3	chr16	28477280	-	1
CLN6	chr15	68206994	-	1
CLNS1A	chr11	77616154	-	1
CLPP	chr19	6368902	+	1
CLPTM1	chr19	44993332	+	1
CLPTM1L	chr5	1317868	-	1
CLSTN1	chr1	9729028	-	1
CLTA	chr9	36212057	+	1
CLTB	chr5	176392520	-	1
CLTC	chr17	59694763	+	1
CLU	chr8	27597997	-	1
CLUH	chr17	2689389	-	1
CMAS	chr12	22065660	+	1
CMC1	chr3	28319770	+	1
CMC2	chr16	80975805	-	1
CMC2	chr16	80976101	-	1
CMC2	chr16	80976034	-	1
CMC4	chrX	155061629	-	1
CMPK1	chr1	47378837	+	1
CMSS1	chr3	100178602	+	1
CMSS1	chr3	100160489	+	1
CMTM4	chr16	66614751	-	1
CMTM7	chr3	32454837	+	1
CNBP	chr3	129169489	-	1
CNBP	chr3	129169578	-	1
CNBP	chr3	129169899	-	1
CNDP2	chr18	74521121	+	1
CNFN	chr19	42387021	-	1
CNIH1	chr14	54426938	-	1
CNIH4	chr1	224375988	+	1
CNMD	chr13	52703269	-	1
CNMD	chr13	52712721	-	1
CNN1	chr19	11550321	+	1
CNN2	chr19	1039061	+	1
CNN3	chr1	94896960	-	1
CNN3	chr1	94897209	-	1
CNN3	chr1	94897399	-	1
CNOT1	chr16	58519952	-	1
CNOT1	chr16	58520699	-	1
CNOT10	chr3	32773712	+	1
CNOT11	chr2	101270313	+	1
CNOT2	chr12	70354992	+	1
CNOT2	chr12	70353912	+	1
CNOT7	chr8	17229233	-	1
CNOT7	chr8	17230542	-	1
CNOT9	chr2	218596423	+	1
CNOT9	chr2	218595750	+	1
CNP	chr17	41975172	+	1
CNPPD1	chr2	219171898	-	1
CNPY2	chr12	56314527	-	1
CNPY2	chr12	56310439	-	1
CNPY2	chr12	56314744	-	1
CNPY3	chr6	42939260	+	1
CNTNAP2	chr7	148415780	+	1
COA1	chr7	43639259	-	1
COA3	chr17	42797866	-	1
COA3	chr17	42797635	-	1
COA4	chr11	73872670	-	1
COA4	chr11	73872769	-	1
COA5	chr2	98600487	-	1
COA6	chr1	234384044	+	1
COA6	chr1	234383959	+	1
COA7	chr1	52686839	-	1
COASY	chr17	42566272	+	1
COCH	chr14	30890135	+	1
COG2	chr1	230693981	+	1
COG4	chr16	70480572	-	1
COG8	chr16	69328621	-	1
COG8	chr16	69321992	-	1
COL18A1	chr21	45513717	+	1
COL1A1	chr17	50184104	-	1
COL1A1	chr17	50185277	-	1
COL26A1	chr7	101559024	+	1
COL4A2	chr13	110513022	+	1
COL6A1	chr21	46005048	+	1
COL9A3	chr20	62841090	+	1
COLGALT1	chr19	17583156	+	1
COMMD1	chr2	62136056	+	1
COMMD10	chr5	116293281	+	1
COMMD2	chr3	149740749	-	1
COMMD4	chr15	75340271	+	1
COMMD5	chr8	144850178	-	1
COMMD5	chr8	144850456	-	1
COMMD6	chr13	75526438	-	1
COMMD7	chr20	32702703	-	1
COMMD9	chr11	36273960	-	1
COMTD1	chr10	75233972	-	1
COP1	chr1	175944832	-	1
COPA	chr1	160289276	-	1
COPB1	chr11	14457555	-	1
COPB2	chr3	139357595	-	1
COPE	chr19	18899517	-	1
COPG1	chr3	129277771	+	1
COPRS	chr17	31851884	-	1
COPS2	chr15	49127346	-	1
COPS3	chr17	17246839	-	1
COPS4	chr4	83075789	+	1
COPS5	chr8	67043082	-	1
COPS6	chr7	100092187	+	1
COPS6	chr7	100091939	+	1
COPS6	chr7	100091907	+	1
COPS7B	chr2	231808722	+	1
COPS8	chr2	237098681	+	1
COPS8	chr2	237098037	+	1
COPS9	chr2	240130831	-	1
COPZ1	chr12	54350875	+	1
COPZ1	chr12	54337019	+	1
COPZ1	chr12	54351843	+	1
COQ10A	chr12	56270962	+	1
COQ2	chr4	83263826	-	1
COQ4	chr9	128323582	+	1
COQ4	chr9	128334068	+	1
COQ5	chr12	120503280	-	1
COQ8A	chr1	226987544	+	1
COQ8B	chr19	40691530	-	1
COQ9	chr16	57461265	+	1
CORO1B	chr11	67438056	-	1
CORO1C	chr12	108645113	-	1
CORO7-PAM16	chr16	4340288	-	1
CORO7-PAM16	chr16	4340252	-	1
COTL1	chr16	84565602	-	1
COX11	chr17	54961976	-	1
COX14	chr12	50120451	+	1
COX16	chr14	70326278	-	1
COX16	chr14	70326073	-	1
COX17	chr3	119669534	-	1
COX20	chr1	244843283	+	1
COX20P1	chr10	68632836	+	1
COX4I1	chr16	85806997	+	1
COX5A	chr15	74920280	-	1
COX5A	chr15	74919796	-	1
COX5B	chr2	97648191	+	1
COX6A1	chr12	120440727	+	1
COX6B1	chr19	35658774	+	1
COX6C	chr8	99878154	-	1
COX7A2	chr6	75237787	-	1
COX7A2L	chr2	42350507	-	1
COX7A2P1	chr14	67651154	-	1
COX7B	chrX	77905382	+	1
COX7C	chr5	86620911	+	1
COX7C	chr5	86620762	+	1
COX7C	chr5	86620961	+	1
COX8A	chr11	63976540	+	1
CPNE1	chr20	35626046	-	1
CPSF1	chr8	144393234	-	1
CPSF3	chr2	9473098	+	1
CPSF4	chr7	99457371	+	1
CPSF6	chr12	69269670	+	1
CPSF6	chr12	69269939	+	1
CPT1C	chr19	49713731	+	1
CPVL	chr7	28995639	-	1
CPXM1	chr20	2794075	-	1
CRABP1	chr15	78348223	+	1
CRABP2	chr1	156699621	-	1
CRACR2B	chr11	831985	+	1
CREB3	chr9	35736859	+	1
CREB3L4	chr1	153974354	+	1
CREB5	chr7	28825888	+	1
CREBL2	chr12	12635844	+	1
CRELD2	chr22	49927536	+	1
CRIM1-DT	chr2	36354750	-	1
CRIP1	chr14	105488785	+	1
CRIP2	chr14	105480161	+	1
CRIP3	chr6	43305473	-	1
CRIP3	chr6	43305515	-	1
CRK	chr17	1420725	-	1
CRK	chr17	1422182	-	1
CRKL	chr22	20953746	+	1
CRMP1	chr4	5820789	-	1
CRYBB2P1	chr22	25461221	+	1
CRYGD	chr2	208121608	-	1
CRYGEP	chr2	208108159	-	1
CRYGS	chr3	186546341	-	1
CS	chr12	56271703	-	1
CSDE1	chr1	114716918	-	1
CSDE1	chr1	114717297	-	1
CSE1L	chr20	49096778	+	1
CSE1L	chr20	49096946	+	1
CSE1L	chr20	49096584	+	1
CSKMT	chr11	62665708	+	1
CSMD2	chr1	33771559	-	1
CSNK1A1	chr5	149495017	-	1
CSNK1A1	chr5	149492985	-	1
CSNK1A1	chr5	149495995	-	1
CSNK1D	chr17	82242674	-	1
CSNK1E	chr22	38290694	-	1
CSNK1E	chr22	38297605	-	1
CSNK1E	chr22	38291918	-	1
CSNK1E	chr22	38296208	-	1
CSNK1G2	chr19	1981335	+	1
CSNK2A1	chr20	481523	-	1
CSNK2A1	chr20	482698	-	1
CSNK2A1	chr20	483815	-	1
CSNK2A2	chr16	58159874	-	1
CSNK2A2	chr16	58162521	-	1
CSNK2B	chr6	31670066	+	1
CSPG4	chr15	75673910	-	1
CSRP1	chr1	201483532	-	1
CSRP2	chr12	76858718	-	1
CST3	chr20	23633657	-	1
CSTB	chr21	43773953	-	1
CSTF1	chr20	56404253	+	1
CSTF2	chrX	100840916	+	1
CSTF3	chr11	33141432	-	1
CTBP1	chr4	1211454	-	1
CTBP2	chr10	124989069	-	1
CTBP2	chr10	124988899	-	1
CTDNEP1	chr17	7243594	-	1
CTDSP2	chr12	57822807	-	1
CTDSPL	chr3	37984468	+	1
CTNNA1	chr5	138935031	+	1
CTNNA1	chr5	138934711	+	1
CTNNA3	chr10	67663357	-	1
CTNNAL1	chr9	108942578	-	1
CTNNB1	chr3	41240441	+	1
CTNNB1	chr3	41240393	+	1
CTNNBIP1	chr1	9850110	-	1
CTNNBL1	chr20	37872117	+	1
CTNND1	chr11	57819179	+	1
CTNND1	chr11	57818445	+	1
CTPS1	chr1	41012559	+	1
CTPS2	chrX	16589550	-	1
CTR9	chr11	10779673	+	1
CTSA	chr20	45898817	+	1
CTSC	chr11	88326090	-	1
CTSC	chr11	88326163	-	1
CTSC	chr11	88293593	-	1
CTSD	chr11	1752755	-	1
CTSL	chr9	87731391	+	1
CTSV	chr9	97032663	-	1
CTTN	chr11	70436574	+	1
CTU2	chr16	88715374	+	1
CUEDC2	chr10	102423251	-	1
CUTA	chr6	33416550	-	1
CUTC	chr10	99756133	+	1
CUX1	chr7	102258231	+	1
CWC15	chr11	94963348	-	1
CXADR	chr21	17570100	+	1
CXADR	chr21	17566944	+	1
CXCL14	chr5	135571786	-	1
CXCL3	chr4	74036597	-	1
CXorf56	chrX	119538150	-	1
CXXC1	chr18	50282349	-	1
CXXC5	chr5	139683880	+	1
CYB561A3	chr11	61348810	-	1
CYB561D2	chr3	50354062	+	1
CYB5A	chr18	74253297	-	1
CYB5B	chr16	69463807	+	1
CYB5R1	chr1	202961878	-	1
CYB5R2	chr11	7665105	-	1
CYB5R3	chr22	42618845	-	1
CYBA	chr16	88643291	-	1
CYBC1	chr17	82442646	-	1
CYC1	chr8	144097523	+	1
CYCS	chr7	25123675	-	1
CYCS	chr7	25122829	-	1
CYP26A1	chr10	93077495	+	1
CYP27B1	chr12	57768638	-	1
CYP27B1	chr12	57768583	-	1
CYP2S1	chr19	41207538	+	1
CYP51A1	chr7	92112161	-	1
CYREN	chr7	135165785	-	1
CYSTM1	chr5	140243785	+	1
CYTH2	chr19	48479382	+	1
CYTL1	chr4	5014591	-	1
CYTOR	chr2	87521505	+	1
CYYR1	chr21	26467268	-	1
CZIB	chr1	53214137	-	1
CZIB	chr1	53214475	-	1
CZIB	chr1	53214103	-	1
CZIB	chr1	53214160	-	1
DAAM1	chr14	59371401	+	1
DAD1	chr14	22564907	-	1
DAG1	chr3	49535613	+	1
DAGLB	chr7	6409132	-	1
DAGLB	chr7	6462722	-	1
DAGLB	chr7	6462872	-	1
DAGLB	chr7	6461091	-	1
DALRD3	chr3	49015491	-	1
DANCR	chr4	52714136	+	1
DANCR	chr4	52713371	+	1
DAP	chr5	10679231	-	1
DAP3	chr1	155738525	+	1
DAPK1	chr9	87708630	+	1
DAPK3	chr19	3958458	-	1
DARS	chr2	135906685	-	1
DAXX	chr6	33318626	-	1
DAZAP1	chr19	1435681	+	1
DAZAP1	chr19	1435298	+	1
DAZAP1	chr19	1435135	+	1
DBI	chr2	119372538	+	1
DBN1	chr5	177456999	-	1
DBN1	chr5	177457232	-	1
DBN1	chr5	177456926	-	1
DBNDD1	chr16	90004873	-	1
DBNDD2	chr20	45410605	+	1
DBNL	chr7	44061714	+	1
DBNL	chr7	44061658	+	1
DCAF11	chr14	24124029	+	1
DCAF12	chr9	34086388	-	1
DCAF13	chr8	103443448	+	1
DCAF13	chr8	103442972	+	1
DCAF16	chr4	17800659	-	1
DCAF7	chr17	63589451	+	1
DCAF7	chr17	63589234	+	1
DCAF7	chr17	63594264	+	1
DCAF8	chr1	160215721	-	1
DCAKD	chr17	45023346	-	1
DCBLD2	chr3	98795980	-	1
DCP2	chr5	113020969	+	1
DCPS	chr11	126345748	+	1
DCTD	chr4	182891256	-	1
DCTD	chr4	182890097	-	1
DCTN1	chr2	74361159	-	1
DCTN2	chr12	57530154	-	1
DCTN2	chr12	57530311	-	1
DCTN3	chr9	34613552	-	1
[truncated: 7,309 more rows]
