# Supplementary material for: Single-cell RNA cap and tail sequencing (scRCAT-seq) reveals subtype-specific isoforms differing in transcript demarcation
Source: Nat Commun. 2020 Oct 13;11:5148. doi: 10.1038/s41467-020-18976-7 (PMC7555861; doi:10.1038/s41467-020-18976-7)
Supplement: Supplementary file 4 — Supplementary Software 1 [file 41467_2020_18976_MOESM4_ESM.zip › Supplementary Software/software_checklist/output/tc_hESCnofiltersccatUMI5_5cap_prediction.tsv]

gene	chr	peak_position	strand	model_prediction
A1BG	chr19	58347625	-	1
A2MP1	chr12	9240497	-	1
AAAS	chr12	53321610	-	1
AAGAB	chr15	67254661	-	1
AAMP	chr2	218270137	-	1
AAR2	chr20	36236478	+	1
AARSD1	chr17	42964454	-	1
AASDHPPT	chr11	106077662	+	1
AASS	chr7	122144249	-	1
AATF	chr17	36948978	+	1
ABCA11P	chr4	474144	-	1
ABCA7	chr19	1038997	+	1
ABCB7	chrX	75156282	-	1
ABCD4	chr14	74302934	-	1
ABCE1	chr4	145098311	+	1
ABCF1	chr6	30571451	+	1
ABCF2	chr7	151227192	-	1
ABCF3	chr3	184186199	+	1
ABHD10	chr3	111979034	+	1
ABHD12	chr20	25390835	-	1
ABHD14A-ACY1	chr3	51983535	+	1
ABHD14A-ACY1	chr3	51983502	+	1
ABHD3	chr18	21704774	-	1
ABHD5	chr3	43690936	+	1
ABRACL	chr6	139028487	+	1
ABRACL	chr6	139028745	+	1
ABRACL	chr6	139028702	+	1
ABRACL	chr6	139028799	+	1
ABRAXAS1	chr4	83485100	-	1
ABT1	chr6	26596976	+	1
ABTB2	chr11	34258900	-	1
AC000120.2	chr7	92134450	-	1
AC000120.3	chr7	92134450	-	1
AC002094.1	chr17	28357647	+	1
AC002094.1	chr17	28373986	+	1
AC002116.1	chr19	36008777	-	1
AC002116.1	chr19	36014207	-	1
AC002407.1	chrX	134169381	-	1
AC002985.1	chr19	18919385	-	1
AC003688.1	chr17	7262478	-	1
AC003975.1	chr7	125924008	+	1
AC004148.2	chr17	5433768	-	1
AC004453.1	chr7	44467868	+	1
AC004475.1	chr19	19320509	-	1
AC004687.2	chr17	58352169	-	1
AC004832.3	chr22	30425789	+	1
AC004832.3	chr22	30425810	+	1
AC004922.1	chr7	99325910	+	1
AC004922.1	chr7	99374696	+	1
AC004922.1	chr7	99374730	+	1
AC004951.4	chr7	44019149	-	1
AC004967.1	chr7	97972321	-	1
AC004967.2	chr7	97972321	-	1
AC005083.1	chr7	20217577	+	1
AC005154.5	chr7	30504829	-	1
AC005258.1	chr19	2269525	+	1
AC005258.1	chr19	2269634	+	1
AC005258.1	chr19	2273072	+	1
AC005324.4	chr17	15699752	+	1
AC005363.1	chr16	1964826	-	1
AC005670.2	chr17	46923138	+	1
AC005670.2	chr17	46923160	+	1
AC005726.1	chr17	28599015	-	1
AC005726.1	chr17	28552626	-	1
AC005726.1	chr17	28576891	-	1
AC005832.4	chr12	4649117	+	1
AC005833.1	chr12	4649117	+	1
AC005899.4	chr17	32350157	+	1
AC005912.1	chr12	3211951	-	1
AC005943.1	chr19	1605434	-	1
AC006059.2	chr3	42804480	-	1
AC006064.6	chr12	6568291	-	1
AC006064.6	chr12	6581113	-	1
AC006213.3	chr19	43901805	-	1
AC006329.1	chr7	101308296	+	1
AC006329.1	chr7	101308325	+	1
AC006511.5	chr12	8082277	+	1
AC006538.2	chr19	2740017	-	1
AC006538.2	chr19	2740044	-	1
AC007192.1	chr19	18173813	+	1
AC007663.4	chr22	20320023	-	1
AC007780.1	chr17	68512450	+	1
AC007969.1	chr2	171517738	-	1
AC007998.2	chr18	35497929	-	1
AC007998.2	chr18	35497960	-	1
AC008012.1	chr12	4273797	+	1
AC008012.1	chr12	4273829	+	1
AC008012.1	chr12	4273762	+	1
AC008012.1	chr12	4321247	+	1
AC008038.1	chr7	133035941	-	1
AC008440.2	chr19	53875028	-	1
AC008554.1	chr19	20565781	-	1
AC008575.1	chr5	112861287	+	1
AC008695.1	chr5	131516105	-	1
AC008750.5	chr19	51366353	-	1
AC008750.5	chr19	51366388	-	1
AC008750.8	chr19	51366353	-	1
AC008750.8	chr19	51366388	-	1
AC008763.2	chr19	7629818	+	1
AC008763.3	chr19	7680893	+	1
AC008763.3	chr19	7680857	+	1
AC008763.3	chr19	7680917	+	1
AC008764.4	chr19	16660132	-	1
AC008770.4	chr19	11987644	+	1
AC008982.1	chr19	38831789	-	1
AC009052.1	chr16	57462679	+	1
AC009070.1	chr16	81006886	-	1
AC009086.2	chr16	29679180	+	1
AC009086.2	chr16	29679140	+	1
AC009133.6	chr16	29816476	+	1
AC009133.6	chr16	29816184	+	1
AC009163.4	chr16	75433470	-	1
AC009245.1	chr7	137721967	+	1
AC009412.1	chr7	6348967	-	1
AC009446.1	chr8	71675345	+	1
AC009446.1	chr8	71675283	+	1
AC009779.3	chr12	55716169	+	1
AC009779.3	chr12	55716548	+	1
AC009779.3	chr12	55716068	+	1
AC009779.3	chr12	55716514	+	1
AC009879.2	chr8	66429030	+	1
AC010132.3	chr7	42932174	-	1
AC010132.3	chr7	42932142	-	1
AC010197.2	chr12	21642060	-	1
AC010197.2	chr12	21637153	-	1
AC010197.2	chr12	21657839	-	1
AC010197.2	chr12	21635591	-	1
AC010323.1	chr19	8321372	-	1
AC010323.1	chr19	8308310	-	1
AC010327.1	chr19	55156790	-	1
AC010327.1	chr19	55156443	-	1
AC010343.1	chr5	33162156	+	1
AC010422.5	chr19	12669411	-	1
AC010422.8	chr19	12681877	-	1
AC010422.8	chr19	12669411	-	1
AC010463.1	chr19	17267443	+	1
AC010615.2	chr19	21463904	-	1
AC010616.2	chr19	41959321	-	1
AC010618.1	chr19	17511652	+	1
AC010619.2	chr19	49487608	+	1
AC010636.2	chr19	20565781	-	1
AC010642.2	chr19	58326885	-	1
AC010646.1	chr19	17236082	-	1
AC010655.2	chr7	128455878	+	1
AC010655.4	chr7	128476760	+	1
AC010655.4	chr7	128455878	+	1
AC011447.3	chr19	20238441	-	1
AC011448.1	chr19	19516225	+	1
AC011452.1	chr19	49929925	-	1
AC011452.1	chr19	49929475	-	1
AC011452.1	chr19	49929438	-	1
AC011455.2	chr19	38930758	-	1
AC011462.2	chr19	41397818	+	1
AC011462.4	chr19	41397818	+	1
AC011479.1	chr19	38304251	+	1
AC011479.1	chr19	38304210	+	1
AC011481.1	chr19	44891263	+	1
AC011481.4	chr19	44914487	+	1
AC011481.4	chr19	44914708	+	1
AC011511.1	chr19	10315880	-	1
AC011511.4	chr19	10315880	-	1
AC011825.3	chr18	32092694	+	1
AC012146.1	chr17	5111957	+	1
AC012184.2	chr16	70299194	+	1
AC012254.2	chr18	47176319	-	1
AC012254.2	chr18	47176362	-	1
AC012254.2	chr18	47150493	-	1
AC012313.3	chr19	58347625	-	1
AC012313.6	chr19	58363563	+	1
AC012368.1	chr2	64252793	+	1
AC012488.2	chr2	189661483	+	1
AC012488.2	chr2	189661459	+	1
AC012645.1	chr16	30097084	+	1
AC012676.3	chr16	4425868	+	1
AC013394.1	chr15	92900324	+	1
AC013489.1	chr15	88467388	-	1
AC013717.1	chr2	44168887	+	1
AC015813.2	chr17	58007246	-	1
AC015871.3	chr15	79923749	-	1
AC015871.3	chr15	79923668	-	1
AC016205.1	chr18	39335693	-	1
AC016596.2	chr5	55944615	+	1
AC016700.3	chr2	70087723	+	1
AC016766.1	chr2	163786462	-	1
AC016876.1	chr17	7584086	-	1
AC016876.2	chr17	7572826	+	1
AC016876.2	chr17	7577617	+	1
AC017002.1	chr2	111494935	-	1
AC017002.6	chr2	111494935	-	1
AC017083.3	chr2	68157527	-	1
AC017116.2	chr7	44019149	-	1
AC018521.1	chr17	47971122	+	1
AC018523.2	chr11	14520353	-	1
AC018523.2	chr11	14499852	-	1
AC018630.2	chr12	11171609	-	1
AC018738.1	chr2	231256066	+	1
AC020907.2	chr19	35143275	+	1
AC020915.1	chr19	58305393	+	1
AC020915.5	chr19	58305393	+	1
AC020915.5	chr19	58228914	+	1
AC021016.2	chr2	218253894	+	1
AC021087.5	chr5	218323	+	1
AC021087.5	chr5	271646	+	1
AC021087.5	chr5	218352	+	1
AC021660.3	chr3	98522902	-	1
AC022137.3	chr19	53431984	+	1
AC022400.8	chr10	73744265	-	1
AC022415.2	chr19	12092297	+	1
AC022506.1	chr12	57520511	-	1
AC022558.2	chr15	82986218	+	1
AC023055.1	chr12	55817722	-	1
AC023509.1	chr12	53441762	+	1
AC023509.1	chr12	53452328	+	1
AC024022.1	chr4	42292642	-	1
AC024592.3	chr19	5903734	-	1
AC025159.1	chr12	70243353	-	1
AC025165.3	chr12	57782787	+	1
AC026124.2	chr12	65169583	+	1
AC026362.1	chr12	122975244	+	1
AC026362.1	chr12	122980703	+	1
AC026461.1	chr16	56682470	+	1
AC026464.1	chr16	69339567	-	1
AC026464.3	chr16	69339567	-	1
AC026464.4	chr16	69311374	+	1
AC026464.6	chr16	69330588	-	1
AC026954.2	chr17	7315322	-	1
AC026954.2	chr17	7315351	-	1
AC027307.3	chr19	1440137	+	1
AC027309.2	chr5	172656734	-	1
AC034102.2	chr12	56104639	+	1
AC034102.2	chr12	56104566	+	1
AC036214.3	chr8	80030263	-	1
AC037459.1	chr8	22589290	+	1
AC040162.1	chr16	67935673	-	1
AC048338.1	chr12	122226024	-	1
AC048338.1	chr12	122266436	-	1
AC058822.1	chr4	53377641	+	1
AC064799.1	chr15	71341737	-	1
AC068205.2	chr11	43680795	+	1
AC068205.2	chr11	43680741	+	1
AC068533.4	chr7	66114847	+	1
AC068547.1	chr2	151828474	-	1
AC068547.1	chr2	151828421	-	1
AC068580.1	chr11	1763877	-	1
AC068580.1	chr11	1763898	-	1
AC068580.1	chr11	1763927	-	1
AC068580.4	chr11	1763898	-	1
AC068580.4	chr11	1763877	-	1
AC068580.4	chr11	1763927	-	1
AC068888.1	chr12	53041516	-	1
AC068896.1	chr10	124791852	-	1
AC069185.1	chr8	11801988	-	1
AC069257.3	chr3	196318240	-	1
AC069257.3	chr3	196318262	-	1
AC069288.1	chr7	2242186	-	1
AC069503.2	chr12	121888840	+	1
AC073283.3	chr2	47176486	-	1
AC073283.3	chr2	47176511	-	1
AC073508.2	chr17	40647840	-	1
AC073610.2	chr12	48925520	-	1
AC073610.2	chr12	48937139	-	1
AC073610.3	chr12	48957452	-	1
AC073610.3	chr12	48937139	-	1
AC073610.3	chr12	48925520	-	1
AC073610.3	chr12	48957473	-	1
AC073842.2	chr7	100119354	-	1
AC073896.1	chr12	56315875	-	1
AC073896.1	chr12	56315908	-	1
AC073896.1	chr12	56315988	-	1
AC074032.1	chr12	50112236	+	1
AC074091.1	chr2	27629052	+	1
AC074091.1	chr2	27583043	+	1
AC078778.1	chr12	54325139	+	1
AC078778.1	chr12	54284293	+	1
AC078778.1	chr12	54280748	+	1
AC078817.1	chr12	80103358	-	1
AC078927.1	chr12	66169992	-	1
AC078927.1	chr12	66130750	-	1
AC078927.1	chr12	66170013	-	1
AC079174.1	chr12	106248020	-	1
AC079447.1	chr2	99181194	+	1
AC079447.1	chr2	99181152	+	1
AC079781.5	chr7	97872427	-	1
AC079781.5	chr7	97972321	-	1
AC079781.5	chr7	97872453	-	1
AC079781.5	chr7	97872403	-	1
AC084337.2	chr11	6481501	+	1
AC084337.2	chr11	6481480	+	1
AC087289.4	chr17	75904906	-	1
AC087289.4	chr17	75904883	-	1
AC087632.1	chr15	64381444	-	1
AC087721.2	chr15	41332883	+	1
AC087721.2	chr15	41284007	+	1
AC090227.1	chr18	49813900	-	1
AC090227.1	chr18	49813521	-	1
AC090360.1	chr18	80034478	+	1
AC090498.1	chr7	137513818	+	1
AC090527.2	chr15	45587379	+	1
AC091060.1	chr18	35972689	+	1
AC091060.1	chr18	35972710	+	1
AC091133.2	chr17	48997730	-	1
AC091167.2	chr15	90265690	+	1
AC091167.6	chr15	90265690	+	1
AC091820.1	chr5	167303372	-	1
AC091959.3	chr5	146203600	+	1
AC091959.3	chr5	146203634	+	1
AC092073.1	chr19	34404412	+	1
AC092117.2	chr16	2682523	+	1
AC092143.1	chr16	89923342	+	1
AC092329.1	chr19	23274219	-	1
AC092329.3	chr19	23274219	-	1
AC092329.4	chr19	23274219	-	1
AC092587.1	chr2	99181194	+	1
AC092587.1	chr2	99181152	+	1
AC092647.5	chr7	55951906	+	1
AC092718.3	chr16	81096378	-	1
AC092718.8	chr16	81096378	-	1
AC092755.1	chr15	59657476	-	1
AC092755.1	chr15	59657517	-	1
AC093152.1	chr1	222815058	+	1
AC093512.2	chr16	30064184	+	1
AC093512.2	chr16	30064214	+	1
AC093512.2	chr16	30065821	+	1
AC093512.2	chr16	30064405	+	1
AC093512.2	chr16	30065760	+	1
AC093512.2	chr16	30065728	+	1
AC093512.2	chr16	30064430	+	1
AC093525.1	chr16	2513999	+	1
AC093525.1	chr16	2513972	+	1
AC093525.2	chr16	2513972	+	1
AC093525.2	chr16	2513999	+	1
AC093673.1	chr7	143380989	-	1
AC093884.1	chr2	223945335	-	1
AC097493.4	chr4	9532408	+	1
AC098588.1	chr4	145098189	-	1
AC098588.1	chr4	145098158	-	1
AC098934.1	chr1	202861526	-	1
AC099329.1	chr3	42804480	-	1
AC099811.2	chr17	42154989	-	1
AC099850.2	chr17	59204325	+	1
AC100778.2	chr18	49487234	-	1
AC100830.1	chr15	64700972	+	1
AC104109.3	chr5	134176950	-	1
AC104109.3	chr5	134176998	-	1
AC104109.3	chr5	134226073	-	1
AC104109.4	chr5	134226073	-	1
AC104123.1	chr5	96007906	+	1
AC104257.1	chr8	131310462	+	1
AC104389.4	chr11	5580602	-	1
AC104452.1	chr3	49422460	-	1
AC104461.1	chr1	200411801	+	1
AC104581.2	chr17	7931946	-	1
AC109460.3	chr16	28974792	+	1
AC110275.1	chr8	43056323	+	1
AC112504.2	chr3	141738194	+	1
AC112504.2	chr3	141738226	+	1
AC112504.2	chr3	141738319	+	1
AC113348.2	chr5	178730659	-	1
AC113410.3	chr5	133052003	+	1
AC113410.3	chr5	133051948	+	1
AC113410.3	chr5	133052034	+	1
AC114490.2	chr1	34985325	-	1
AC114490.2	chr1	34982775	-	1
AC114490.3	chr1	34982775	-	1
AC114490.3	chr1	34985325	-	1
AC116036.1	chr3	58510350	+	1
AC116366.3	chr5	132556979	+	1
AC117378.1	chr12	56725287	-	1
AC118553.2	chr1	100038096	+	1
AC120057.2	chr17	7242420	-	1
AC120057.2	chr17	7241816	-	1
AC120114.4	chr16	29816476	+	1
AC120114.4	chr16	29816184	+	1
AC124312.1	chr15	24981994	+	1
AC124312.1	chr15	24978423	+	1
AC124312.1	chr15	24954989	+	1
AC124319.1	chr17	80260852	+	1
AC126283.2	chr4	109730021	-	1
AC131160.1	chr3	183884852	-	1
AC133644.3	chr2	87455595	+	1
AC134349.1	chr12	11171609	-	1
AC135050.2	chr16	31094736	-	1
AC135050.2	chr16	31094783	-	1
AC135050.5	chr16	31117664	+	1
AC135178.2	chr17	8383193	-	1
AC135178.2	chr17	8382234	-	1
AC135586.2	chr12	132687628	+	1
AC137723.1	chr17	82037697	-	1
AC137723.1	chr17	82037309	-	1
AC138123.1	chr12	93083717	-	1
AC138811.2	chr16	18789104	-	1
AC138811.2	chr16	18801544	-	1
AC138811.2	chr16	18790334	-	1
AC139530.3	chr17	81703470	+	1
AC139530.3	chr17	81703367	+	1
AC139769.1	chr19	23763004	+	1
AC233728.1	chrX	53434370	-	1
AC242426.2	chr1	147242681	+	1
AC244453.1	chr1	121124690	+	1
AC245033.1	chr15	82538927	-	1
AC245033.1	chr15	82540452	-	1
AC245033.1	chr15	82538890	-	1
AC245033.4	chr15	82540452	-	1
AC245033.4	chr15	82538927	-	1
AC245033.4	chr15	82538890	-	1
ACAA1	chr3	38137094	-	1
ACAA2	chr18	49813900	-	1
ACAA2	chr18	49813521	-	1
ACADM	chr1	75724709	+	1
ACADM	chr1	75786256	+	1
ACADVL	chr17	7219914	+	1
ACAT1	chr11	108121597	+	1
ACAT1	chr11	108121567	+	1
ACAT2	chr6	159762066	+	1
ACBD6	chr1	180502577	-	1
ACBD6	chr1	180502823	-	1
ACD	chr16	67660245	-	1
ACER3	chr11	76860937	+	1
ACIN1	chr14	23095119	-	1
ACIN1	chr14	23071565	-	1
ACLY	chr17	41918951	-	1
ACO2	chr22	41469128	+	1
ACOT13	chr6	24667057	+	1
ACOT13	chr6	24667132	+	1
ACOT7	chr1	6393354	-	1
ACOT8	chr20	45857392	-	1
ACOT9	chrX	23702552	-	1
ACOT9	chrX	23743279	-	1
ACP1	chr2	264947	+	1
ACSL3	chr2	222861036	+	1
ACSL3	chr2	222861014	+	1
ACTA1	chr1	229431594	-	1
ACTA1	chr1	229434094	-	1
ACTB	chr7	5528295	-	1
ACTB	chr7	5528446	-	1
ACTB	chr7	5528693	-	1
ACTB	chr7	5527546	-	1
ACTB	chr7	5528362	-	1
ACTB	chr7	5528386	-	1
ACTB	chr7	5528338	-	1
ACTB	chr7	5530601	-	1
ACTB	chr7	5529688	-	1
ACTB	chr7	5527488	-	1
ACTB	chr7	5527861	-	1
ACTB	chr7	5529183	-	1
ACTB	chr7	5529313	-	1
ACTB	chr7	5529288	-	1
ACTB	chr7	5529572	-	1
ACTB	chr7	5529359	-	1
ACTB	chr7	5528082	-	1
ACTB	chr7	5527361	-	1
ACTB	chr7	5528144	-	1
ACTB	chr7	5529226	-	1
ACTB	chr7	5527686	-	1
ACTB	chr7	5527764	-	1
ACTB	chr7	5528565	-	1
ACTB	chr7	5527255	-	1
ACTB	chr7	5528016	-	1
ACTC1	chr15	34795717	-	1
ACTC1	chr15	34795745	-	1
ACTC1	chr15	34795549	-	1
ACTC1	chr15	34795584	-	1
ACTC1	chr15	34791192	-	1
ACTG1	chr17	81510229	-	1
ACTG1	chr17	81510551	-	1
ACTG1	chr17	81512799	-	1
ACTG1	chr17	81510297	-	1
ACTG1	chr17	81510175	-	1
ACTG1	chr17	81511978	-	1
ACTG1	chr17	81510656	-	1
ACTG1	chr17	81510121	-	1
ACTG1	chr17	81510374	-	1
ACTG1	chr17	81510723	-	1
ACTG1	chr17	81510448	-	1
ACTG1	chr17	81510687	-	1
ACTG1	chr17	81511245	-	1
ACTG1	chr17	81511605	-	1
ACTG1	chr17	81511022	-	1
ACTG2	chr2	73893008	+	1
ACTL6A	chr3	179562964	+	1
ACTN1	chr14	68979302	-	1
ACTN1	chr14	68979268	-	1
ACTN4	chr19	38647649	+	1
ACTN4	chr19	38730070	+	1
ACTN4	chr19	38647687	+	1
ACTR10	chr14	58200151	+	1
ACTR1A	chr10	102502712	-	1
ACTR2	chr2	65227831	+	1
ACTR3	chr2	113890092	+	1
ACTR3B	chr7	152759767	+	1
ACTR6	chr12	100200796	+	1
ACTR8	chr3	53882152	-	1
ACY1	chr3	51983502	+	1
ACY1	chr3	51983535	+	1
AD000671.1	chr19	35748576	+	1
AD000671.1	chr19	35745651	+	1
ADAM23	chr2	206583173	+	1
ADAMTS9-AS2	chr3	64960700	+	1
ADD3	chr10	110008231	+	1
ADD3	chr10	110007984	+	1
ADD3-AS1	chr10	110002573	-	1
ADH5	chr4	99088717	-	1
ADI1	chr2	3519531	-	1
ADIPOR1	chr1	202958291	-	1
ADIPOR1	chr1	202958313	-	1
ADK	chr10	74151220	+	1
ADM	chr11	10305073	+	1
ADPRHL2	chr1	36088897	+	1
ADRM1	chr20	62303007	+	1
ADSL	chr22	40346529	+	1
ADSS	chr1	244451909	-	1
ADSS	chr1	244451886	-	1
AEN	chr15	88621355	+	1
AF196969.1	chrX	48521837	+	1
AFG3L2	chr18	12377209	-	1
AFG3L2	chr18	12377248	-	1
AFMID	chr17	78187362	+	1
AFP	chr4	73450625	+	1
AFP	chr4	73450657	+	1
AGK	chr7	141551418	+	1
AGPAT2	chr9	136687409	-	1
AGTRAP	chr1	11736166	+	1
AGTRAP	chr1	11736126	+	1
AHCY	chr20	34280849	-	1
AHCY	chr20	34303355	-	1
AHRR	chr5	271646	+	1
AHSA1	chr14	77458094	+	1
AHSA1	chr14	77458065	+	1
AIF1L	chr9	131111598	+	1
AIF1L	chr9	131096531	+	1
AIG1	chr6	143060900	+	1
AIMP1	chr4	106316550	+	1
AIMP2	chr7	6009275	+	1
AIP	chr11	67483135	+	1
AK1	chr9	127877675	-	1
AK2	chr1	33036845	-	1
AK6	chr5	69369520	-	1
AKAP12	chr6	151240410	+	1
AKAP13	chr15	85380605	+	1
AKAP8L	chr19	15418988	-	1
AKAP9	chr7	91940868	+	1
AKIP1	chr11	8911199	+	1
AKIRIN1	chr1	38991245	+	1
AKIRIN1	chr1	38991297	+	1
AKIRIN2	chr6	87702232	-	1
AKR1A1	chr1	45550826	+	1
AKR1A1	chr1	45551076	+	1
AKR1B1	chr7	134459145	-	1
AKR1B1	chr7	134459098	-	1
AKR7A2	chr1	19312110	-	1
AL021546.1	chr12	120438118	+	1
AL021878.2	chr22	42090772	-	1
AL022238.4	chr22	40346529	+	1
AL022311.1	chr22	37886810	+	1
AL022318.4	chr22	39014257	+	1
AL022718.1	chrX	124326196	-	1
AL023803.3	chr20	38962360	+	1
AL024498.2	chr6	10747801	+	1
AL024498.2	chr6	10752927	+	1
AL031708.1	chr16	1678282	+	1
AL031727.1	chr1	19608091	+	1
AL031847.2	chr1	6199596	-	1
AL035078.4	chr11	32091123	+	1
AL035398.1	chr22	43955505	+	1
AL035398.1	chr22	43955473	+	1
AL035458.2	chr20	34280849	-	1
AL049650.1	chr20	2470711	-	1
AL049650.1	chr20	2470757	-	1
AL049697.1	chr6	87472977	+	1
AL049779.1	chr14	67674613	-	1
AL049844.1	chr6	143843340	+	1
AL049844.1	chr6	143843367	+	1
AL049844.1	chr6	143843391	+	1
AL078459.1	chr1	85320327	+	1
AL080251.1	chr1	18902550	-	1
AL096870.2	chr14	24215987	-	1
AL096870.2	chr14	24213466	-	1
AL109614.1	chr20	37527873	-	1
AL109614.1	chr20	37527843	-	1
AL109811.3	chr1	11012684	+	1
AL109811.3	chr1	11012659	+	1
AL109827.1	chr20	35664907	-	1
AL110118.2	chr14	93207256	+	1
AL117348.2	chr1	225889146	-	1
AL117348.2	chr1	225924250	-	1
AL118516.1	chr22	46762528	-	1
AL121594.1	chr14	35292340	+	1
AL121594.1	chr14	35292392	+	1
AL121900.2	chr20	18588018	+	1
AL121900.2	chr20	18588046	+	1
AL121900.2	chr20	18587965	+	1
AL121900.2	chr20	18587922	+	1
AL121900.2	chr20	18567432	+	1
AL121983.2	chr1	174117347	-	1
AL132780.2	chr14	22982916	+	1
AL133215.1	chr10	100987470	-	1
AL133215.1	chr10	100987504	-	1
AL133352.1	chr10	100529879	-	1
AL133352.1	chr10	100529923	-	1
AL133410.3	chr9	35815042	-	1
AL133500.1	chrX	72572816	-	1
AL135905.2	chr6	63572559	+	1
AL135905.2	chr6	63572480	+	1
AL136295.1	chr14	24213466	-	1
AL136454.1	chr1	192716144	+	1
AL136531.2	chr20	1393083	-	1
AL137129.1	chr14	61762421	+	1
AL137782.1	chr13	75549791	+	1
AL138752.2	chr9	37785064	-	1
AL138752.2	chr9	37592582	-	1
AL139011.2	chr1	160285133	-	1
AL139260.2	chr1	38873348	-	1
AL139260.3	chr1	38873348	-	1
AL139300.1	chr14	103629211	+	1
AL139300.1	chr14	103562987	+	1
AL139353.1	chr14	31420550	-	1
AL157778.1	chrX	98573870	+	1
AL157778.1	chrX	98573815	+	1
AL157935.2	chr9	127877675	-	1
AL159163.1	chr6	166956585	-	1
AL162258.1	chr1	153627505	-	1
AL353747.4	chr6	167228259	+	1
AL353747.4	chr6	167228310	+	1
AL354710.2	chr9	125244449	+	1
AL355338.1	chr13	100088943	-	1
AL355987.3	chr9	136791344	+	1
AL356534.1	chr6	127100357	-	1
AL357153.3	chr14	70600655	-	1
AL358113.1	chr9	69035778	+	1
AL358113.1	chr9	69035751	+	1
AL358472.1	chr1	153995609	+	1
AL358472.6	chr1	153986339	-	1
AL358472.6	chr1	153977674	-	1
AL358472.7	chr1	153963522	-	1
AL358472.7	chr1	153977674	-	1
AL358613.3	chr10	93073893	+	1
AL359706.1	chr13	44989471	-	1
AL359762.3	chr1	84506127	-	1
AL359762.3	chr1	84506183	-	1
AL359922.1	chr9	21802657	+	1
AL360181.3	chr10	133394127	+	1
AL360181.3	chr10	133394188	+	1
AL360181.3	chr10	133394157	+	1
AL360181.3	chr10	133394212	+	1
AL365205.1	chr6	41787695	+	1
AL392023.1	chr14	38190983	+	1
AL392172.1	chr1	222815058	+	1
AL441992.2	chr9	128829787	-	1
AL445423.2	chr1	220786873	+	1
AL450405.1	chr6	117998927	+	1
AL512356.1	chr14	105181296	-	1
AL513165.2	chr9	37592582	-	1
AL589765.4	chr1	151763496	-	1
AL590627.2	chr9	137619011	+	1
AL590705.1	chr9	97238681	-	1
AL590867.2	chr6	153282754	-	1
AL591030.1	chr6	76561321	+	1
AL591742.2	chr1	114032378	+	1
AL591806.3	chr1	161038964	-	1
AL591806.3	chr1	161021140	-	1
AL603832.3	chr1	112707102	-	1
AL603832.3	chr1	112707127	-	1
AL627171.2	chr14	49862849	-	1
AL662899.2	chr6	31666106	+	1
AL671762.1	chr6	31834916	+	1
AL691442.1	chr1	155063740	+	1
AL713999.1	chr1	155173257	-	1
ALAS1	chr3	52198159	+	1
ALDH16A1	chr19	49453273	+	1
ALDH18A1	chr10	95656711	-	1
ALDH1B1	chr9	38392710	+	1
ALDH1B1	chr9	38392743	+	1
ALDH3A2	chr17	19648775	+	1
ALDH4A1	chr1	18902550	-	1
ALDH7A1	chr5	126595198	-	1
ALDH7A1	chr5	126595219	-	1
ALDH9A1	chr1	165698582	-	1
ALDOA	chr16	30064430	+	1
ALDOA	chr16	30064405	+	1
ALDOA	chr16	30065821	+	1
ALDOA	chr16	30065760	+	1
ALDOA	chr16	30065728	+	1
ALDOA	chr16	30064214	+	1
ALDOA	chr16	30064184	+	1
ALDOC	chr17	28576891	-	1
ALG1	chr16	5071843	+	1
ALG11	chr13	52012398	+	1
ALG2	chr9	99221942	-	1
ALG3	chr3	184248962	-	1
ALG3	chr3	184248916	-	1
ALG5	chr13	36999342	-	1
ALG8	chr11	78139609	-	1
ALKBH2	chr12	109093472	-	1
ALKBH3	chr11	43880849	+	1
ALKBH4	chr7	102464857	-	1
ALKBH6	chr19	36014207	-	1
ALKBH7	chr19	6372763	+	1
ALKBH7	chr19	6372792	+	1
ALPL	chr1	21509399	+	1
ALPL	chr1	21509426	+	1
ALPL	chr1	21509374	+	1
ALYREF	chr17	81891586	-	1
AMD1	chr6	110874785	+	1
AMH	chr19	2248517	+	1
AMT	chr3	49422460	-	1
ANAPC10	chr4	145098189	-	1
ANAPC10	chr4	145098158	-	1
ANAPC11	chr17	81891735	+	1
ANAPC13	chr3	134485985	-	1
ANAPC15	chr11	72112776	-	1
ANAPC15	chr11	72112740	-	1
ANAPC15	chr11	72112695	-	1
ANAPC16	chr10	72216035	+	1
ANAPC5	chr12	121352408	-	1
ANAPC5	chr12	121352440	-	1
ANKLE2	chr12	132761832	-	1
ANKRD1	chr10	90921087	-	1
ANKRD10	chr13	110915048	-	1
ANKRD11	chr16	89288536	-	1
ANKRD12	chr18	9136781	+	1
ANKRD23	chr2	96857999	-	1
ANKRD27	chr19	32675166	-	1
ANKRD39	chr2	96857999	-	1
ANKRD46	chr8	100559759	-	1
ANKRD49	chr11	94494003	+	1
ANLN	chr7	36389862	+	1
ANOS1	chrX	8732165	-	1
ANP32A	chr15	68820868	-	1
ANP32B	chr9	97983359	+	1
ANP32B	chr9	97983322	+	1
ANP32E	chr1	150236112	-	1
ANXA1	chr9	73151865	+	1
ANXA11	chr10	80205537	-	1
ANXA2	chr15	60397986	-	1
ANXA2P2	chr9	33624221	+	1
ANXA3	chr4	78551770	+	1
ANXA5	chr4	121696892	-	1
ANXA5	chr4	121696975	-	1
ANXA7	chr10	73414028	-	1
AP000282.1	chr21	32984663	-	1
AP000311.1	chr21	33903536	-	1
AP000311.1	chr21	33915781	-	1
AP000317.2	chr21	34073578	+	1
AP000350.4	chr22	23894814	+	1
AP000350.4	chr22	23894395	+	1
AP000350.4	chr22	23894775	+	1
AP000350.4	chr22	23895149	+	1
AP000350.4	chr22	23895064	+	1
AP000442.1	chr11	59564806	-	1
AP000459.2	chr21	23384866	-	1
AP000721.1	chr11	63974614	+	1
AP000721.1	chr11	63986446	+	1
AP000892.3	chr11	117204358	+	1
AP001267.5	chr11	118401369	+	1
AP001267.5	chr11	118409076	+	1
AP001267.5	chr11	118401619	+	1
AP001324.1	chr11	74745749	-	1
AP001453.5	chr11	64241095	+	1
AP001453.5	chr11	64240955	+	1
AP001458.2	chr11	62665186	-	1
AP001458.2	chr11	62653302	-	1
AP001931.1	chr11	57741589	+	1
AP001931.1	chr11	57741491	+	1
AP002373.1	chr11	114439488	+	1
AP002373.1	chr11	114400669	+	1
AP002856.2	chr11	131253433	+	1
AP002884.3	chr11	112086899	+	1
AP002990.1	chr11	62567439	-	1
AP002990.1	chr11	62567465	-	1
AP002990.1	chr11	62573863	-	1
AP003108.2	chr11	61430134	+	1
AP003419.1	chr11	67353546	-	1
AP005263.1	chr18	9102718	+	1
AP005263.1	chr18	9136781	+	1
AP006565.1	chr18	14823017	-	1
AP1M1	chr19	16197911	+	1
AP1M2	chr19	10587306	-	1
AP1M2	chr19	10587268	-	1
AP1S2	chrX	15854813	-	1
AP2A2	chr11	925900	+	1
AP2M1	chr3	184174882	+	1
AP2S1	chr19	46850272	-	1
AP2S1	chr19	46850811	-	1
AP3S1	chr5	115841934	+	1
AP3S2	chr15	89894009	-	1
AP3S2	chr15	89893977	-	1
APBB2	chr4	40857155	-	1
APEH	chr3	49674390	+	1
APELA	chr4	164876990	+	1
APELA	chr4	164878135	+	1
APELA	chr4	164877155	+	1
APELA	chr4	164877134	+	1
APELA	chr4	164877183	+	1
APEX1	chr14	20455233	+	1
API5	chr11	43311998	+	1
APIP	chr11	34916336	-	1
APIP	chr11	34916364	-	1
APLP2	chr11	130069898	+	1
APMAP	chr20	24992729	-	1
APMAP	chr20	24992751	-	1
APOBEC3C	chr22	39014257	+	1
APOC1	chr19	44914708	+	1
APOC1	chr19	44914487	+	1
APOE	chr19	44905796	+	1
APOLD1	chr12	12813361	+	1
APOO	chrX	23907928	-	1
APOO	chrX	23907732	-	1
APOPT1	chr14	103562987	+	1
APP	chr21	25881025	-	1
APP	chr21	26170770	-	1
APRT	chr16	88811928	-	1
APTX	chr9	33001146	-	1
APTX	chr9	33001587	-	1
APTX	chr9	33001608	-	1
ARCN1	chr11	118572424	+	1
ARF1	chr1	228082722	+	1
ARF3	chr12	48957452	-	1
ARF3	chr12	48937139	-	1
ARF3	chr12	48957473	-	1
ARF4	chr3	57597449	-	1
ARF4	chr3	57597408	-	1
ARF4	chr3	57597378	-	1
ARF5	chr7	127588437	+	1
ARF6	chr14	49893099	+	1
ARFGAP2	chr11	47176879	-	1
ARFIP2	chr11	6481323	-	1
ARFRP1	chr20	63707900	-	1
ARG2	chr14	67619920	+	1
ARG2	chr14	67619946	+	1
ARGLU1	chr13	106568137	-	1
ARHGAP18	chr6	129710177	-	1
ARHGAP19	chr10	97292637	-	1
ARHGAP19-SLIT1	chr10	97292637	-	1
ARHGAP4	chrX	153935019	-	1
ARHGAP8	chr22	44752558	+	1
ARHGAP8	chr22	44752603	+	1
ARHGDIA	chr17	81871337	-	1
ARHGDIA	chr17	81871313	-	1
ARHGEF39	chr9	35675294	-	1
ARID3A	chr19	972758	+	1
ARID4B	chr1	235328168	-	1
ARID4B	chr1	235161241	-	1
ARIH2	chr3	48918865	+	1
ARL1	chr12	101407772	-	1
ARL10	chr5	176388760	+	1
ARL10	chr5	176388792	+	1
ARL14EP	chr11	30323104	+	1
ARL16	chr17	81683763	-	1
ARL16	chr17	81683732	-	1
ARL2	chr11	65014228	+	1
ARL2-SNX15	chr11	65014228	+	1
ARL3	chr10	102714310	-	1
ARL3	chr10	102714341	-	1
ARL4A	chr7	12687633	+	1
ARL4D	chr17	43398993	+	1
ARL5A	chr2	151828474	-	1
ARL5A	chr2	151828421	-	1
ARL6IP1	chr16	18801544	-	1
ARL6IP4	chr12	122980703	+	1
ARL6IP5	chr3	69085022	+	1
ARL6IP6	chr2	152718620	+	1
ARMC10	chr7	103075168	+	1
ARMC6	chr19	19033760	+	1
ARMC8	chr3	138187529	+	1
ARMC9	chr2	231256066	+	1
ARMCX1	chrX	101550547	+	1
ARMCX2	chrX	101659850	-	1
ARMH4	chr14	58298115	-	1
ARMT1	chr6	151452490	+	1
ARMT1	chr6	151452524	+	1
ARPC1A	chr7	99325910	+	1
ARPC1B	chr7	99374696	+	1
ARPC1B	chr7	99374730	+	1
ARPC2	chr2	218253894	+	1
ARPC2	chr2	218217189	+	1
ARPC3	chr12	110450317	-	1
ARPC4	chr3	9793108	+	1
ARPC4-TTLL3	chr3	9793108	+	1
ARPC5	chr1	183635768	-	1
ARPC5L	chr9	124869205	+	1
ARPC5L	chr9	124869159	+	1
ARPIN-AP3S2	chr15	89894009	-	1
ARPIN-AP3S2	chr15	89893977	-	1
ARPP19	chr15	52569030	-	1
ARPP19	chr15	52569001	-	1
ART5	chr11	3641991	-	1
ASAH1	chr8	18084090	-	1
ASB1	chr2	238427043	+	1
ASB3	chr2	53786861	-	1
ASCC2	chr22	29838269	-	1
ASCC3	chr6	100881364	-	1
ASDURF	chr2	189661483	+	1
ASDURF	chr2	189661459	+	1
ASF1A	chr6	118894292	+	1
ASF1A	chr6	118894220	+	1
ASF1B	chr19	14136587	-	1
ASL	chr7	66075819	+	1
ASNA1	chr19	12737536	+	1
ASNA1	chr19	12737492	+	1
ASNS	chr7	97872403	-	1
ASNS	chr7	97872453	-	1
ASNS	chr7	97872427	-	1
ASNSD1	chr2	189661459	+	1
ASNSD1	chr2	189661483	+	1
ASPM	chr1	197146669	-	1
ASPSCR1	chr17	81977629	+	1
ASRGL1	chr11	62337457	+	1
ASS1	chr9	130444962	+	1
ATAD3A	chr1	1512165	+	1
ATAD5	chr17	30831966	+	1
ATF3	chr1	212608761	+	1
ATF4	chr22	39520559	+	1
ATF4	chr22	39522583	+	1
ATF7IP	chr12	14365682	+	1
ATF7IP2	chr16	10386061	+	1
ATG101	chr12	52070007	+	1
ATG101	chr12	52069976	+	1
ATG12	chr5	115841565	-	1
ATG14	chr14	55411830	-	1
ATG3	chr3	112561662	-	1
ATG3	chr3	112561935	-	1
ATG4B	chr2	241637694	+	1
ATG4C	chr1	62784155	+	1
ATG5	chr6	106325678	-	1
ATIC	chr2	215312081	+	1
ATOX1	chr5	151758608	-	1
ATP1A1	chr1	116398702	+	1
ATP1A1	chr1	116373244	+	1
ATP1B1	chr1	169106695	+	1
ATP1B3	chr3	141876592	+	1
ATP1B3	chr3	141876641	+	1
ATP2A1-AS1	chr16	28879897	-	1
ATP2B1	chr12	89709349	-	1
ATP5F1A	chr18	46098285	-	1
ATP5F1B	chr12	56645984	-	1
ATP5F1B	chr12	56640033	-	1
ATP5F1B	chr12	56646018	-	1
ATP5F1C	chr10	7788179	+	1
ATP5F1D	chr19	1241784	+	1
ATP5F1D	chr19	1244314	+	1
ATP5F1E	chr20	59032305	-	1
ATP5IF1	chr1	28236398	+	1
ATP5IF1	chr1	28236154	+	1
ATP5MC1	chr17	48892852	+	1
ATP5MC1	chr17	48892817	+	1
ATP5MC2	chr12	53676078	-	1
ATP5MC3	chr2	175181709	-	1
ATP5MD	chr10	103396453	-	1
ATP5ME	chr4	674265	-	1
ATP5MF	chr7	99466164	-	1
ATP5MF-PTCD1	chr7	99466164	-	1
ATP5MG	chr11	118401619	+	1
ATP5MG	chr11	118401369	+	1
ATP5MG	chr11	118409076	+	1
ATP5MPL	chr14	103921529	-	1
ATP5PB	chr1	111449476	+	1
ATP5PD	chr17	75046957	-	1
ATP5PF	chr21	25734904	-	1
ATP5PF	chr21	25735653	-	1
ATP5PO	chr21	33903536	-	1
ATP5PO	chr21	33915781	-	1
ATP6AP1	chrX	154428677	+	1
ATP6AP2	chrX	40580970	+	1
ATP6V0A2	chr12	123712355	+	1
ATP6V0B	chr1	43974960	+	1
ATP6V0C	chr16	2513972	+	1
ATP6V0C	chr16	2513999	+	1
ATP6V0D1	chr16	67481157	-	1
ATP6V0E1	chr5	172983773	+	1
ATP6V0E1	chr5	172983831	+	1
ATP6V0E1	chr5	172994774	+	1
ATP6V1B2	chr8	20197381	+	1
ATP6V1C1	chr8	103021102	+	1
ATP6V1D	chr14	67359804	-	1
ATP6V1E1	chr22	17628747	-	1
ATP6V1E1	chr22	17628721	-	1
ATP6V1F	chr7	128862861	+	1
ATP6V1F	chr7	128862823	+	1
ATP6V1G1	chr9	114587818	+	1
ATP6V1G2-DDX39B	chr6	31542003	-	1
ATPAF2	chr17	18039168	-	1
ATRAID	chr2	27212068	+	1
ATRAID	chr2	27212360	+	1
ATRAID	chr2	27212024	+	1
ATRX	chrX	77786216	-	1
ATXN10	chr22	45671834	+	1
ATXN2L	chr16	28836888	+	1
ATXN3	chr14	92106612	-	1
ATXN3	chr14	92106564	-	1
ATXN7L3B	chr12	74537855	+	1
ATXN7L3B	chr12	74541026	+	1
AUH	chr9	91361896	-	1
AUP1	chr2	74529688	-	1
AURKA	chr20	56392215	-	1
AURKAIP1	chr1	1375294	-	1
AURKAIP1	chr1	1375182	-	1
AURKAIP1	chr1	1375339	-	1
AURKB	chr17	8210581	-	1
AZIN1	chr8	102864163	-	1
B2M	chr15	44711513	+	1
B3GALNT2	chr1	235496843	-	1
B3GALT4	chr6	33275857	+	1
B3GNT2	chr2	62196125	+	1
B4GALT4	chr3	119240878	-	1
B4GALT4-AS1	chr3	119255886	+	1
BABAM1	chr19	17267443	+	1
BABAM2	chr2	27890777	+	1
BABAM2	chr2	27890802	+	1
BAD	chr11	64284654	-	1
BAG1	chr9	33264738	-	1
BAG1	chr9	33264717	-	1
BAG2	chr6	57172326	+	1
BAIAP2	chr17	81035151	+	1
BAK1	chr6	33580259	-	1
BAMBI	chr10	28677522	+	1
BANF1	chr11	66002265	+	1
BANF1	chr11	66002516	+	1
BARD1	chr2	214809683	-	1
BASP1	chr5	17276298	+	1
BASP1	chr5	17217634	+	1
BAX	chr19	48954903	+	1
BBX	chr3	107522990	+	1
BCAP29	chr7	107580246	+	1
BCAP31	chrX	153724385	-	1
BCAS2	chr1	114581615	-	1
BCAS4	chr20	50795061	+	1
BCAT2	chr19	48811029	-	1
BCCIP	chr10	125823548	+	1
BCKDHA	chr19	41397818	+	1
BCKDHB	chr6	80106671	+	1
BCKDK	chr16	31108429	+	1
BCKDK	chr16	31108389	+	1
BCL11A	chr2	60550907	-	1
BCL2L12	chr19	49665970	+	1
BCL2L12	chr19	49665931	+	1
BCL2L13	chr22	17638760	+	1
BCL2L13	chr22	17638811	+	1
BCL2L2-PABPN1	chr14	23322006	+	1
BCL2L2-PABPN1	chr14	23321493	+	1
BCL2L2-PABPN1	chr14	23321462	+	1
BCLAF1	chr6	136289781	-	1
BCLAF1	chr6	136289845	-	1
BCOR	chrX	40110727	-	1
BCS1L	chr2	218659714	+	1
BDH2	chr4	103099829	-	1
BDH2	chr4	103099862	-	1
BDP1	chr5	71455650	+	1
BECN1	chr17	42824260	-	1
BET1	chr7	94004355	-	1
BET1L	chr11	207383	-	1
BEX1	chrX	103064171	-	1
BEX1	chrX	103064126	-	1
BEX2	chrX	103310990	-	1
BEX3	chrX	103376538	+	1
BEX4	chrX	103215137	+	1
BEX4	chrX	103215108	+	1
BFAR	chr16	14632951	+	1
BID	chr22	17774469	-	1
BIN3	chr8	22669095	-	1
BIRC5	chr17	78214253	+	1
BLCAP	chr20	37527843	-	1
BLCAP	chr20	37527873	-	1
BLM	chr15	90815102	+	1
BLMH	chr17	30291976	-	1
BLOC1S1	chr12	55716548	+	1
BLOC1S1	chr12	55716169	+	1
BLOC1S1	chr12	55716514	+	1
BLOC1S1	chr12	55716068	+	1
BLOC1S2	chr10	100286674	-	1
BLOC1S4	chr4	6716189	+	1
BLOC1S6	chr15	45587379	+	1
BLVRA	chr7	43758712	+	1
BMS1	chr10	42782804	+	1
BNIP1	chr5	173144537	+	1
BNIP3L	chr8	26383037	+	1
BOD1	chr5	173616618	-	1
BOLA1	chr1	149886918	+	1
BOLA3	chr2	74147905	-	1
BOP1	chr8	144291416	-	1
BORCS7	chr10	102854262	+	1
BORCS7-ASMT	chr10	102854262	+	1
BORCS8	chr19	19192130	-	1
BORCS8-MEF2B	chr19	19192130	-	1
BPGM	chr7	134646835	+	1
BPHL	chr6	3118711	+	1
BPTF	chr17	67945580	+	1
BRCC3	chrX	155071510	+	1
BRD2	chr6	32972198	+	1
BRD3	chr9	134067998	-	1
BRD8	chr5	138178629	-	1
BRD9	chr5	892782	-	1
BRIX1	chr5	34915731	+	1
BRK1	chr3	10115681	+	1
BRMS1	chr11	66345101	-	1
BSCL2	chr11	62707423	-	1
BSCL2	chr11	62706291	-	1
BSG	chr19	572556	+	1
BSG	chr19	583259	+	1
BSG	chr19	572596	+	1
BST2	chr19	17405592	-	1
BTBD10	chr11	13463263	-	1
BTD	chr3	15601745	+	1
BTF3	chr5	73502971	+	1
BTF3	chr5	73498448	+	1
BTF3L4	chr1	52056304	+	1
BTG1	chr12	92145843	-	1
BTG3	chr21	17612897	-	1
BTNL8	chr5	180909596	+	1
BUB1	chr2	110678063	-	1
BUB3	chr10	123154402	+	1
BUD23	chr7	73683601	+	1
BUD23	chr7	73683571	+	1
BUD31	chr7	99408969	+	1
BUD31	chr7	99409022	+	1
BYSL	chr6	41921499	+	1
BZW1	chr2	200811922	+	1
BZW2	chr7	16646181	+	1
C11orf24	chr11	68271973	-	1
C11orf49	chr11	46936778	+	1
C11orf58	chr11	16738647	+	1
C11orf98	chr11	62665186	-	1
C12orf10	chr12	53299767	+	1
C12orf29	chr12	88035536	+	1
C12orf43	chr12	121016487	-	1
C12orf45	chr12	104986338	+	1
C12orf57	chr12	6944077	+	1
C12orf57	chr12	6944046	+	1
C12orf65	chr12	123233436	+	1
C12orf75	chr12	105330705	+	1
C14orf119	chr14	23095525	+	1
C16orf87	chr16	46824964	-	1
C16orf87	chr16	46831180	-	1
C16orf91	chr16	1420740	-	1
C17orf49	chr17	7012634	+	1
C17orf49	chr17	7014791	+	1
C17orf49	chr17	7014759	+	1
C17orf75	chr17	32342170	-	1
C18orf21	chr18	35972689	+	1
C18orf21	chr18	35972710	+	1
C18orf32	chr18	49487234	-	1
C19orf24	chr19	1276021	+	1
C19orf24	chr19	1275542	+	1
C19orf25	chr19	1479185	-	1
C19orf33	chr19	38304251	+	1
C19orf33	chr19	38304210	+	1
C19orf48	chr19	50804594	-	1
C19orf53	chr19	13774470	+	1
C19orf81	chr19	50658489	+	1
C1D	chr2	68063004	-	1
C1orf109	chr1	37690518	-	1
C1orf198	chr1	230868521	-	1
C1orf35	chr1	228103272	-	1
C1orf35	chr1	228103325	-	1
C1orf43	chr1	154220569	-	1
C1orf43	chr1	154220621	-	1
C1orf52	chr1	85259642	-	1
C1orf54	chr1	150272795	+	1
C1QBP	chr17	5433768	-	1
C1QBP	chr17	5439126	-	1
C20orf27	chr20	3767776	-	1
C21orf58	chr21	46323843	-	1
C21orf59-TCP10L	chr21	32612586	-	1
C21orf59-TCP10L	chr21	32612372	-	1
C22orf39	chr22	19447714	-	1
C22orf39	chr22	19447692	-	1
C2orf42	chr2	70248578	-	1
C2orf49	chr2	105337578	+	1
C3orf14	chr3	62319022	+	1
C3orf14	chr3	62319043	+	1
C3orf38	chr3	88149987	+	1
C4orf3	chr4	119300554	-	1
C4orf3	chr4	119300617	-	1
C4orf48	chr4	2042006	+	1
C6orf132	chr6	42142616	-	1
C6orf48	chr6	31834916	+	1
C7orf50	chr7	1138247	-	1
C7orf50	chr7	1028369	-	1
C8orf33	chr8	145052475	+	1
C8orf59	chr8	85220356	-	1
C8orf76	chr8	123241366	-	1
C8orf88	chr8	90985217	-	1
C9orf116	chr9	135499869	-	1
C9orf135	chr9	69820817	+	1
C9orf16	chr9	128160334	+	1
C9orf16	chr9	128160265	+	1
C9orf16	chr9	128160296	+	1
C9orf78	chr9	129835275	-	1
C9orf85	chr9	71911639	+	1
CA2	chr8	85464007	+	1
CA5BP1	chrX	15675704	+	1
CABYR	chr18	24139062	+	1
CACNA1A	chr19	13523433	-	1
CACNG2	chr22	36568147	-	1
CACUL1	chr10	118754970	-	1
CACYBP	chr1	174999959	+	1
CADM1	chr11	115504415	-	1
CALB1	chr8	90082879	-	1
CALCB	chr11	15073597	+	1
CALD1	chr7	134891458	+	1
CALD1	chr7	134779637	+	1
CALD1	chr7	134933214	+	1
CALD1	chr7	134933171	+	1
CALD1	chr7	134947664	+	1
CALM1	chr14	90401362	+	1
CALM1	chr14	90397029	+	1
CALM2	chr2	47176486	-	1
CALM2	chr2	47176511	-	1
CALM3	chr19	46608902	+	1
CALM3	chr19	46601333	+	1
CALM3	chr19	46601365	+	1
CALM3	chr19	46601279	+	1
CALR	chr19	12938609	+	1
CALR	chr19	12940750	+	1
CALU	chr7	128739371	+	1
CAMKK2	chr12	121296709	-	1
CAMKMT	chr2	44362002	+	1
CAMKV	chr3	49869906	-	1
CAMTA1	chr1	6785454	+	1
CAMTA1	chr1	6785540	+	1
CANX	chr5	179698935	+	1
CANX	chr5	179698977	+	1
CAP1	chr1	40040758	+	1
CAP2	chr6	17393718	+	1
CAPG	chr2	85414016	-	1
CAPG	chr2	85414045	-	1
CAPRIN1	chr11	34052341	+	1
CAPRIN1	chr11	34052300	+	1
CAPZA1	chr1	112619832	+	1
CAPZA2	chr7	116862538	+	1
CAPZA2	chr7	116862587	+	1
CAPZB	chr1	19338967	-	1
CAPZB	chr1	19485477	-	1
CARD19	chr9	93096218	+	1
CARHSP1	chr16	8869005	-	1
CARS	chr11	3057418	-	1
CASP3	chr4	184649447	-	1
CASP6	chr4	109703445	-	1
CAV1	chr7	116525510	+	1
CAV1	chr7	116525036	+	1
CAV1	chr7	116526362	+	1
CAVIN3	chr11	6320501	-	1
CBR1	chr21	36070024	+	1
CBR4	chr4	169010255	-	1
CBX1	chr17	48101430	-	1
CBX1	chr17	48101462	-	1
CBX3	chr7	26201546	+	1
CBX3	chr7	26201749	+	1
CBX5	chr12	54280122	-	1
CBX5	chr12	54259547	-	1
CBY1	chr22	38656660	+	1
CBY1	chr22	38656638	+	1
CCAR1	chr10	68721239	+	1
CCDC106	chr19	55643649	+	1
CCDC112	chr5	115296618	-	1
CCDC12	chr3	46976757	-	1
CCDC124	chr19	17933016	+	1
CCDC137	chr17	81666749	+	1
CCDC138	chr2	108786771	+	1
CCDC142	chr2	74472670	-	1
CCDC144NL-AS1	chr17	20868584	+	1
CCDC152	chr5	42756818	+	1
CCDC152	chr5	42756862	+	1
CCDC167	chr6	37499883	-	1
CCDC174	chr3	14651762	+	1
CCDC18	chr1	93221859	+	1
CCDC186	chr10	114174203	-	1
CCDC25	chr8	27772605	-	1
CCDC34	chr11	27363215	-	1
CCDC43	chr17	44689762	-	1
CCDC47	chr17	63773569	-	1
CCDC58	chr3	122383231	-	1
CCDC59	chr12	82358393	-	1
CCDC85B	chr11	65890673	+	1
CCDC86	chr11	60842113	+	1
CCDC90B	chr11	83285978	-	1
CCN1	chr1	85580761	+	1
CCN2	chr6	131951372	-	1
CCN2	chr6	131948726	-	1
CCNA2	chr4	121823895	-	1
CCNB1	chr5	69167150	+	1
CCNB1IP1	chr14	20333273	-	1
CCNB2	chr15	59105146	+	1
CCNC	chr6	99568628	-	1
CCNC	chr6	99568814	-	1
CCND1	chr11	69641156	+	1
CCND2	chr12	4273762	+	1
CCND2	chr12	4273829	+	1
CCND2	chr12	4273797	+	1
CCNDBP1	chr15	43185437	+	1
CCNE1	chr19	29811993	+	1
CCNE2	chr8	94895201	-	1
CCNG1	chr5	163437595	+	1
CCNH	chr5	87412887	-	1
CCNI	chr4	77075992	-	1
CCNJ	chr10	96043583	+	1
CCNK	chr14	99481417	+	1
CCNL1	chr3	157160147	-	1
CCS	chr11	66593185	+	1
CCT2	chr12	69585459	+	1
CCT2	chr12	69599903	+	1
CCT3	chr1	156338207	-	1
CCT3	chr1	156338248	-	1
CCT4	chr2	61888522	-	1
CCT4	chr2	61888616	-	1
CCT5	chr5	10250288	+	1
CCT5	chr5	10250201	+	1
CCT6A	chr7	56051788	+	1
CCT7	chr2	73234318	+	1
CCT8	chr21	29073647	-	1
CD151	chr11	832986	+	1
CD151	chr11	832958	+	1
CD164	chr6	109382467	-	1
CD164	chr6	109382411	-	1
CD200	chr3	112333156	+	1
CD24	chr6	106974729	-	1
CD2BP2	chr16	30355281	-	1
CD2BP2	chr16	30355260	-	1
CD320	chr19	8308310	-	1
CD3EAP	chr19	45406644	+	1
CD59	chr11	33736422	-	1
CD63	chr12	55729009	-	1
CD63	chr12	55729673	-	1
CD68	chr17	7577617	+	1
CD74	chr5	150412751	-	1
CD81-AS1	chr11	2335784	-	1
CD9	chr12	6200400	+	1
CD9	chr12	6200335	+	1
CDC123	chr10	12196214	+	1
CDC20	chr1	43358981	+	1
CDC20	chr1	43358944	+	1
CDC23	chr5	138213323	-	1
CDC26	chr9	113275572	-	1
CDC26	chr9	113275405	-	1
CDC27	chr17	47189252	-	1
CDC34	chr19	532098	+	1
CDC37	chr19	10403514	-	1
CDC40	chr6	110180427	+	1
CDC42	chr1	22052717	+	1
CDC42SE1	chr1	151059573	-	1
CDC5L	chr6	44387710	+	1
CDC6	chr17	40287936	+	1
CDC6	chr17	40287883	+	1
CDCA2	chr8	25459233	+	1
CDCA3	chr12	6851271	-	1
CDCA4	chr14	105021072	-	1
CDCA7	chr2	173354885	+	1
CDCA7L	chr7	21945899	-	1
CDH12	chr5	22486752	-	1
CDK1	chr10	60778478	+	1
CDK1	chr10	60778454	+	1
CDK10	chr16	89686690	+	1
CDK16	chrX	47218712	+	1
CDK2AP2	chr11	67508102	-	1
CDK2AP2	chr11	67508162	-	1
CDK4	chr12	57752296	-	1
CDK5RAP1	chr20	33401519	-	1
CDK5RAP3	chr17	47971122	+	1
CDK7	chr5	69234943	+	1
CDK7	chr5	69234887	+	1
CDKN1A	chr6	36678714	+	1
CDKN1C	chr11	2885773	-	1
CDKN2AIPNL	chr5	134411881	-	1
CDKN3	chr14	54396992	+	1
CDO1	chr5	115816659	-	1
CDYL	chr6	4773061	+	1
CEBPG	chr19	33373741	+	1
CEBPZ	chr2	37231574	-	1
CEBPZOS	chr2	37196496	+	1
CEMIP	chr15	80898933	+	1
CENPF	chr1	214603214	+	1
CENPF	chr1	214603238	+	1
CENPH	chr5	69189614	+	1
CENPK	chr5	65563149	-	1
CENPM	chr22	41947134	-	1
CENPN	chr16	81007214	+	1
CENPS	chr1	10430433	+	1
CENPS-CORT	chr1	10430433	+	1
CENPT	chr16	67833881	-	1
CENPU	chr4	184734072	-	1
CENPV	chr17	16353393	-	1
CENPV	chr17	16353450	-	1
CENPW	chr6	126340120	+	1
CENPW	chr6	126340202	+	1
CENPX	chr17	82022878	-	1
CEP57	chr11	95790539	+	1
CER1	chr9	14722735	-	1
CERS4	chr19	8209371	+	1
CERS5	chr12	50167309	-	1
CETN2	chrX	152830734	-	1
CETN3	chr5	90409747	-	1
CFAP20	chr16	58129381	-	1
CFAP20	chr16	58129340	-	1
CFAP298	chr21	32612586	-	1
CFAP298	chr21	32612372	-	1
CFAP36	chr2	55519718	+	1
CFDP1	chr16	75433470	-	1
CFL1	chr11	65855058	-	1
CFL1	chr11	65858180	-	1
CFL1	chr11	65856099	-	1
CFL1	chr11	65858117	-	1
CGGBP1	chr3	88058976	-	1
CHAC1	chr15	40953471	+	1
CHAF1A	chr19	4402668	+	1
CHCHD1	chr10	73782057	+	1
CHCHD10	chr22	23767951	-	1
CHCHD2	chr7	56106446	-	1
CHCHD2P2	chr5	69333870	+	1
CHCHD3	chr7	133082088	-	1
CHCHD3	chr7	133035941	-	1
CHCHD4	chr3	14124756	-	1
CHCHD5	chr2	112584595	+	1
CHCHD6	chr3	126704265	+	1
CHCHD7	chr8	56211789	+	1
CHD1L	chr1	147242681	+	1
CHD2	chr15	92900324	+	1
CHD4	chr12	6581113	-	1
CHEK2	chr22	28741802	-	1
CHGA	chr14	92923150	+	1
CHID1	chr11	910810	-	1
CHKA	chr11	68121388	-	1
CHMP1A	chr16	89657689	-	1
CHMP1B	chr18	11851414	+	1
CHMP1B	chr18	11851446	+	1
CHMP2A	chr19	58554966	-	1
CHMP2A	chr19	58554999	-	1
CHMP2B	chr3	87227327	+	1
CHMP4A	chr14	24213466	-	1
CHMP5	chr9	33265049	+	1
CHMP5	chr9	33265028	+	1
CHN1	chr2	175005369	-	1
CHORDC1	chr11	90223042	-	1
CHORDC1	chr11	90223071	-	1
CHRAC1	chr8	140511448	+	1
CHRNA5	chr15	78565540	+	1
CHTOP	chr1	153634089	+	1
CHURC1	chr14	64914455	+	1
CHURC1-FNTB	chr14	64914455	+	1
CIAO1	chr2	96266244	+	1
CIAO2A	chr15	64093788	-	1
CIAO2A	chr15	64093900	-	1
CIAO2A	chr15	64093822	-	1
CIAO2B	chr16	66934382	-	1
CIAPIN1	chr16	57447386	-	1
CIAPIN1	chr16	57447409	-	1
CIB1	chr15	90233941	-	1
CIB2	chr15	78109329	-	1
CINP	chr14	102362870	-	1
CIR1	chr2	174395680	-	1
CIR1	chr2	174395712	-	1
CIRBP	chr19	1269332	+	1
CISD1	chr10	58269165	+	1
CISD1	chr10	58269210	+	1
CISD1	chr10	58269124	+	1
CISD2	chr4	102869041	+	1
CISD3	chr17	38730341	+	1
CITED2	chr6	139374648	-	1
CKAP2	chr13	52455485	+	1
CKAP4	chr12	106248020	-	1
CKAP5	chr11	46846237	-	1
CKAP5	chr11	46846278	-	1
CKB	chr14	103522176	-	1
CKB	chr14	103521403	-	1
CKB	chr14	103521357	-	1
CKB	chr14	103522833	-	1
CKB	chr14	103522082	-	1
CKLF	chr16	66552575	+	1
CKLF-CMTM1	chr16	66552575	+	1
CKS1B	chr1	154974681	+	1
CKS2	chr9	89311198	+	1
CLDN10	chr13	95552719	+	1
CLDN6	chr16	3015396	-	1
CLDN6	chr16	3018186	-	1
CLDN7	chr17	7262478	-	1
CLDND1	chr3	98522902	-	1
CLIC1	chr6	31736566	-	1
CLIC1	chr6	31736512	-	1
CLIC1	chr6	31736309	-	1
CLIC4	chr1	24745385	+	1
CLINT1	chr5	157859127	-	1
CLK3	chr15	74615880	+	1
CLK3	chr15	74615855	+	1
CLNS1A	chr11	77637794	-	1
CLPP	chr19	6361549	+	1
CLPTM1	chr19	44955380	+	1
CLSPN	chr1	35769967	-	1
CLTA	chr9	36190932	+	1
CLTB	chr5	176416536	-	1
CLU	chr8	27614700	-	1
CMAS	chr12	22046218	+	1
CMAS	chr12	22046273	+	1
CMC1	chr3	28241620	+	1
CMC2	chr16	81006886	-	1
CMSS1	chr3	99817865	+	1
CMSS1	chr3	99817910	+	1
CMTM6	chr3	32502817	-	1
CMTM7	chr3	32391853	+	1
CMTM7	chr3	32391879	+	1
CNBP	chr3	129183922	-	1
CNDP2	chr18	74496374	+	1
CNIH1	chr14	54441337	-	1
CNIH4	chr1	224356887	+	1
CNMD	chr13	52739806	-	1
CNMD	chr13	52739758	-	1
CNN1	chr19	11538851	+	1
CNN2	chr19	1038997	+	1
CNN2	chr19	1026608	+	1
CNN3	chr1	94927133	-	1
CNOT1	chr16	58629826	-	1
CNOT2	chr12	70243445	+	1
CNOT7	chr8	17246857	-	1
CNOT9	chr2	218595952	+	1
CNP	chr17	41966795	+	1
CNPY2	chr12	56315908	-	1
CNPY2	chr12	56315875	-	1
CNPY2	chr12	56315988	-	1
CNPY3	chr6	42929497	+	1
CNTNAP2	chr7	148339461	+	1
COA1	chr7	43729497	-	1
COA3	chr17	42798704	-	1
COA4	chr11	73876836	-	1
COA5	chr2	98608512	-	1
COA5	chr2	98608470	-	1
COA5	chr2	98608491	-	1
COA6	chr1	234373492	+	1
COA6	chr1	234373516	+	1
COA6	chr1	234373456	+	1
COA7	chr1	52698347	-	1
COASY	chr17	42562151	+	1
COG4	chr16	70523548	-	1
COG8	chr16	69330588	-	1
COG8	chr16	69339567	-	1
COIL	chr17	56961043	-	1
COL25A1	chr4	109222361	-	1
COMMD1	chr2	61905674	+	1
COMMD10	chr5	116085035	+	1
COMMD2	chr3	149752489	-	1
COMMD4	chr15	75336053	+	1
COMMD5	chr8	144853029	-	1
COMMD6	chr13	75537841	-	1
COMMD7	chr20	32743455	-	1
COMMD9	chr11	36289424	-	1
COMTD1	chr10	75235947	-	1
COPB1	chr11	14499852	-	1
COPB2	chr3	139389648	-	1
COPE	chr19	18919385	-	1
COPRS	chr17	31859244	-	1
COPS2	chr15	49155590	-	1
COPS3	chr17	17281218	-	1
COPS3	chr17	17281246	-	1
COPS4	chr4	83035211	+	1
COPS5	chr8	67062107	-	1
COPS5	chr8	67062133	-	1
COPS6	chr7	100088982	+	1
COPS7B	chr2	231786445	+	1
COPS8	chr2	237085914	+	1
COPS9	chr2	240136303	-	1
COPZ1	chr12	54325139	+	1
COQ2	chr4	83284770	-	1
COQ3	chr6	99394185	-	1
COQ4	chr9	128322845	+	1
COQ5	chr12	120529151	-	1
COQ7	chr16	19067614	+	1
COQ9	chr16	57447479	+	1
CORO1B	chr11	67443467	-	1
CORO1C	chr12	108731518	-	1
CORO7	chr16	4355592	-	1
CORO7-PAM16	chr16	4355592	-	1
CORO7-PAM16	chr16	4351299	-	1
CORO7-PAM16	chr16	4351249	-	1
COTL1	chr16	84618077	-	1
COX11	chr17	54968646	-	1
COX14	chr12	50112236	+	1
COX16	chr14	70359677	-	1
COX17	chr3	119677384	-	1
COX19	chr7	975527	-	1
COX20	chr1	244835652	+	1
COX20	chr1	244835695	+	1
COX4I1	chr16	85799720	+	1
COX4I1	chr16	85799591	+	1
COX4I1	chr16	85799613	+	1
COX5A	chr15	74923681	-	1
COX5A	chr15	74938044	-	1
COX5B	chr2	97646068	+	1
COX6A1	chr12	120438118	+	1
COX6B1	chr19	35648352	+	1
COX6C	chr8	99893707	-	1
COX6C	chr8	99893681	-	1
COX7A2	chr6	75243798	-	1
COX7A2L	chr2	42361220	-	1
COX7B	chrX	77899480	+	1
COX7C	chr5	86617968	+	1
COX8A	chr11	63974614	+	1
CPNE1	chr20	35664907	-	1
CPNE3	chr8	86514467	+	1
CPSF2	chr14	92121969	+	1
CPSF3	chr2	9423676	+	1
CPSF3	chr2	9423651	+	1
CPSF4	chr7	99438966	+	1
CPSF6	chr12	69239633	+	1
CPSF6	chr12	69239607	+	1
CPSF6	chr12	69239572	+	1
CPVL	chr7	29146466	-	1
CRABP1	chr15	78340350	+	1
CRABP1	chr15	78340324	+	1
CRABP2	chr1	156705583	-	1
CRACR2B	chr11	830476	+	1
CRBN	chr3	3179691	-	1
CRCP	chr7	66114847	+	1
CREB3	chr9	35732607	+	1
CREB5	chr7	28824357	+	1
CRELD2	chr22	49918680	+	1
CRIM1-DT	chr2	36355561	-	1
CRIP3	chr6	43308823	-	1
CRIPT	chr2	46617217	+	1
CRMP1	chr4	5888482	-	1
CRNKL1	chr20	20052436	-	1
CRTAP	chr3	33114062	+	1
CRYBB2P1	chr22	25448105	+	1
CRYM	chr16	21278290	-	1
CSDE1	chr1	114757964	-	1
CSE1L	chr20	49046317	+	1
CSKMT	chr11	62665312	+	1
CSNK1A1	chr5	149551386	-	1
CSNK1A1	chr5	149551424	-	1
CSNK1D	chr17	82273700	-	1
CSNK2A1	chr20	543727	-	1
CSNK2A1	chr20	543790	-	1
CSNK2B	chr6	31666106	+	1
CSRP1	chr1	201507123	-	1
CSRP2	chr12	76879018	-	1
CST3	chr20	23637955	-	1
CST3	chr20	23638001	-	1
CSTB	chr21	43776308	-	1
CSTF1	chr20	56392677	+	1
CSTF2	chrX	100820411	+	1
CSTF3	chr11	33161469	-	1
CTBP2	chr10	125161030	-	1
CTDSPL2	chr15	44427629	+	1
CTH	chr1	70411268	+	1
CTNNA1	chr5	138753477	+	1
CTNNA1	chr5	138753447	+	1
CTNNA3	chr10	66329249	-	1
CTNNAL1	chr9	109013499	-	1
CTNNB1	chr3	41199505	+	1
CTNNBL1	chr20	37694063	+	1
CTNNBL1	chr20	37694037	+	1
CTPS1	chr1	40979755	+	1
CTPS1	chr1	40979696	+	1
CTSB	chr8	11868114	-	1
CTSC	chr11	88337770	-	1
CTSC	chr11	88337736	-	1
CTSD	chr11	1763927	-	1
CTSD	chr11	1763898	-	1
CTSD	chr11	1763877	-	1
CTSL	chr9	87726119	+	1
CTSV	chr9	97039142	-	1
CUEDC2	chr10	102432574	-	1
CUL1	chr7	148698903	+	1
CUTA	chr6	33418180	-	1
CUTA	chr6	33418058	-	1
CUTA	chr6	33417906	-	1
CUTA	chr6	33418103	-	1
CUTC	chr10	99732259	+	1
CWC15	chr11	94973556	-	1
CWC22	chr2	180007109	-	1
CWC25	chr17	38825321	-	1
CWC27	chr5	64768930	+	1
CWF19L2	chr11	107457819	-	1
CXADR	chr21	17513047	+	1
CXADR	chr21	17512990	+	1
CXCL12	chr10	44385097	-	1
CXCL14	chr5	135578991	-	1
CXorf56	chrX	119565368	-	1
CXXC1	chr18	50287646	-	1
CYB5A	chr18	74291980	-	1
CYB5B	chr16	69424619	+	1
CYB5R2	chr11	7674249	-	1
CYB5R3	chr22	42649361	-	1
CYB5R3	chr22	42649340	-	1
CYBA	chr16	88651053	-	1
CYBC1	chr17	82450752	-	1
CYC1	chr8	144095076	+	1
CYCS	chr7	25125260	-	1
CYP26A1	chr10	93073893	+	1
CYP2R1	chr11	14891671	-	1
CYP2S1	chr19	41193240	+	1
CYP51A1	chr7	92134450	-	1
CYREN	chr7	135170707	-	1
CYSRT1	chr9	137225174	+	1
CYSTM1	chr5	140175188	+	1
CYTOR	chr2	87455595	+	1
CYYR1	chr21	26573255	-	1
CZIB	chr1	53220604	-	1
DAD1	chr14	22589215	-	1
DAGLB	chr7	6484213	-	1
DAGLB	chr7	6484190	-	1
DAGLB	chr7	6484152	-	1
DALRD3	chr3	49018567	-	1
DANCR	chr4	52712436	+	1
DANCR	chr4	52712504	+	1
DANCR	chr4	52712404	+	1
DAO	chr12	108857984	+	1
DAP3	chr1	155689091	+	1
DAPK3	chr19	3971079	-	1
DARS	chr2	135985627	-	1
DARS	chr2	135985523	-	1
DARS	chr2	135985572	-	1
DAXX	chr6	33322942	-	1
DAZAP1	chr19	1407588	+	1
DAZAP2	chr12	51238826	+	1
DBF4	chr7	87876495	+	1
DBI	chr2	119366977	+	1
DBN1	chr5	177473626	-	1
DBNDD1	chr16	90019456	-	1
DBNL	chr7	44044706	+	1
DCAF11	chr14	24115275	+	1
DCAF13	chr8	103415419	+	1
DCP2	chr5	112976801	+	1
DCPS	chr11	126304062	+	1
DCTD	chr4	182917366	-	1
DCTN2	chr12	57547177	-	1
DCTN3	chr9	34620484	-	1
DCTN6	chr8	30156369	+	1
DCTPP1	chr16	30430030	-	1
DCUN1D5	chr11	103092185	-	1
DCXR	chr17	82037697	-	1
DCXR	chr17	82037309	-	1
DDA1	chr19	17309540	+	1
DDA1	chr19	17309568	+	1
DDAH2	chr6	31730227	-	1
DDB2	chr11	47215094	+	1
DDIT3	chr12	57520511	-	1
DDIT4	chr10	72273924	+	1
DDOST	chr1	20661379	-	1
DDRGK1	chr20	3204642	-	1
DDRGK1	chr20	3204680	-	1
DDX1	chr2	15591868	+	1
DDX11	chr12	31073856	+	1
DDX17	chr22	38506311	-	1
DDX18	chr2	117830865	+	1
DDX18	chr2	117814691	+	1
DDX19B	chr16	70299194	+	1
DDX20	chr1	111755903	+	1
DDX21	chr10	68956170	+	1
DDX21	chr10	68956217	+	1
DDX23	chr12	48852163	-	1
DDX24	chr14	94081204	-	1
DDX27	chr20	49219425	+	1
DDX28	chr16	68023211	-	1
DDX39A	chr19	14419341	-	1
DDX39B	chr6	31542003	-	1
DDX3X	chrX	41334162	+	1
DDX41	chr5	177516961	-	1
DDX46	chr5	134758779	+	1
DDX47	chr12	12813361	+	1
DDX49	chr19	18919738	+	1
DDX5	chr17	64506289	-	1
DDX50	chr10	68901321	+	1
DDX50	chr10	68901264	+	1
DDX52	chr17	37643440	-	1
DDX55	chr12	123602099	+	1
DDX56	chr7	44573905	-	1
DDX6	chr11	118791150	-	1
DEC1	chr9	115155831	+	1
DECR1	chr8	90001475	+	1
DEF8	chr16	89948795	+	1
DEGS1	chr1	224183240	+	1
DEK	chr6	18249695	-	1
DEK	chr6	18264524	-	1
DENND1A	chr9	123385462	-	1
DENR	chr12	122752824	+	1
DEPDC1	chr1	68497082	-	1
DERA	chr12	15911332	+	1
DERL2	chr17	5486178	-	1
DESI1	chr22	41621029	-	1
DESI2	chr1	244705647	+	1
DESI2	chr1	244653130	+	1
DESI2	chr1	244653073	+	1
DESI2	chr1	244653101	+	1
DFFA	chr1	10472490	-	1
DGCR6L	chr22	20320023	-	1
DGUOK	chr2	73926926	+	1
DGUOK	chr2	73926893	+	1
DHCR24	chr1	54887195	-	1
DHCR7	chr11	71448363	-	1
DHCR7	chr11	71448393	-	1
DHPS	chr19	12681877	-	1
DHRS4	chr14	23953770	+	1
DHRS7	chr14	60165384	-	1
DHX15	chr4	24584542	-	1
DHX16	chr6	30672991	-	1
DHX29	chr5	55307673	-	1
DHX30	chr3	47803155	+	1
DHX35	chr20	38962360	+	1
DHX36	chr3	154324432	-	1
DHX36	chr3	154324487	-	1
DHX9	chr1	182839347	+	1
DIABLO	chr12	122226024	-	1
DIAPH2	chrX	97310613	+	1
DIMT1	chr5	62403882	-	1
DISC1FP1	chr11	90641692	+	1
DKC1	chrX	154762864	+	1
DKC1	chrX	154762913	+	1
DLAT	chr11	112025443	+	1
DLD	chr7	107891173	+	1
DLEU1	chr13	50082229	+	1
DLGAP1-AS2	chr18	3603972	+	1
DLGAP4	chr20	36461468	+	1
DLGAP5	chr14	55191585	-	1
DMAC1	chr9	7799773	-	1
DMAC2	chr19	41439910	-	1
DMAP1	chr1	44213471	+	1
DMC1	chr22	38570183	-	1
DMKN	chr19	35510443	-	1
DMKN	chr19	35510512	-	1
DMTF1	chr7	87152453	+	1
DNAAF2	chr14	49633979	-	1
DNAJA1	chr9	33025275	+	1
DNAJA1	chr9	33025229	+	1
DNAJA2	chr16	46973671	-	1
DNAJA3	chr16	4425868	+	1
DNAJB1	chr19	14518394	-	1
DNAJB11	chr3	186570691	+	1
DNAJB6	chr7	157337013	+	1
DNAJC1	chr10	22003702	-	1
DNAJC10	chr2	182716273	+	1
DNAJC11	chr1	6701822	-	1
DNAJC15	chr13	43023590	+	1
DNAJC17	chr15	40807473	-	1
DNAJC19	chr3	180989710	-	1
DNAJC2	chr7	103344731	-	1
DNAJC2	chr7	103344798	-	1
DNAJC2	chr7	103344760	-	1
DNAJC25-GNG10	chr9	111661608	+	1
DNAJC3	chr13	95677155	+	1
DNAJC7	chr17	42017431	-	1
DNAJC7	chr17	42018522	-	1
DNAJC7	chr17	42017392	-	1
DNAJC8	chr1	28233004	-	1
DNAJC9	chr10	73247255	-	1
DNM1L	chr12	32679301	+	1
DNMT1	chr19	10194953	-	1
DNMT3A	chr2	25252236	-	1
DNMT3B	chr20	32762385	+	1
DNPEP	chr2	219387929	-	1
DNPH1	chr6	43229481	-	1
DNTTIP1	chr20	45791971	+	1
DNTTIP2	chr1	93879206	-	1
DNTTIP2	chr1	93879174	-	1
DOCK8	chr9	337873	+	1
DOLK	chr9	128947603	-	1
DPAGT1	chr11	119101836	-	1
DPCD	chr10	101588321	+	1
DPF2	chr11	65333867	+	1
DPF2	chr11	65352373	+	1
DPH1	chr17	2042041	+	1
DPH1	chr17	2030153	+	1
DPH1	chr17	2042117	+	1
DPH2	chr1	43969997	+	1
DPH3	chr3	16264943	-	1
DPH5	chr1	101025773	-	1
DPM1	chr20	50958532	-	1
DPM2	chr9	127937834	-	1
DPM3	chr1	155140528	-	1
DPP3	chr11	66480438	+	1
DPPA4	chr3	109337591	-	1
DPPA4	chr3	109333953	-	1
DPPA4	chr3	109337517	-	1
DPY30	chr2	32039493	-	1
DPY30	chr2	32039762	-	1
DPY30	chr2	32039805	-	1
DPYSL3	chr5	147453928	-	1
DPYSL3	chr5	147453683	-	1
DR1	chr1	93345907	+	1
DR1	chr1	93345942	+	1
DRAM2	chr1	111140085	-	1
DRAP1	chr11	65919487	+	1
DRAP1	chr11	65919437	+	1
DRG1	chr22	31399602	+	1
DRG2	chr17	18087965	+	1
DSTN	chr20	17570075	+	1
DTD1	chr20	18588046	+	1
DTD1	chr20	18587965	+	1
DTD1	chr20	18588018	+	1
DTD1	chr20	18587922	+	1
DTWD1	chr15	49621048	+	1
DTYMK	chr2	241686804	-	1
DUS3L	chr19	5791163	-	1
DUSP11	chr2	73780103	-	1
DUSP12	chr1	161749810	+	1
DUSP12	chr1	161749786	+	1
DUSP14	chr17	37489891	+	1
DUSP2	chr2	96145440	-	1
DUSP23	chr1	159780969	+	1
DUSP23	chr1	159781012	+	1
DUSP6	chr12	89352497	-	1
DUSP6	chr12	89352403	-	1
DUT	chr15	48331429	+	1
DUT	chr15	48332197	+	1
DYNC1H1	chr14	101964573	+	1
DYNC1I2	chr2	171687469	+	1
DYNC1I2	chr2	171687774	+	1
DYNC1LI1	chr3	32570804	-	1
DYNC1LI1	chr3	32570829	-	1
DYNC1LI2	chr16	66751603	-	1
DYNLL1	chr12	120496113	+	1
DYNLL1	chr12	120496144	+	1
DYNLRB1	chr20	34516422	+	1
DYNLT1	chr6	158644739	-	1
DYRK1B	chr19	39834742	-	1
E2F4	chr16	67192204	+	1
EAF2	chr3	121835191	+	1
EAPP	chr14	34539701	-	1
EARS2	chr16	23557350	-	1
EBNA1BP2	chr1	43172279	-	1
EBP	chrX	48521837	+	1
EBPL	chr13	49691453	-	1
ECD	chr10	73168008	-	1
ECH1	chr19	38831789	-	1
ECHDC1	chr6	127343609	-	1
ECHDC1	chr6	127343564	-	1
ECHDC1	chr6	127342407	-	1
ECHDC1	chr6	127343360	-	1
ECHS1	chr10	133373354	-	1
ECI2	chr6	4135574	-	1
ECSIT	chr19	11529134	-	1
ECT2	chr3	172750723	+	1
ECT2	chr3	172750763	+	1
EDF1	chr9	136866301	-	1
EDF1	chr9	136866339	-	1
EDF1	chr9	136862960	-	1
EED	chr11	86245213	+	1
EED	chr11	86245236	+	1
EEF1A1	chr6	73518421	-	1
EEF1A1	chr6	73518112	-	1
EEF1A1	chr6	73519929	-	1
EEF1A1	chr6	73518041	-	1
EEF1A1	chr6	73521032	-	1
EEF1A1	chr6	73518248	-	1
EEF1A1	chr6	73519349	-	1
EEF1A1	chr6	73518378	-	1
EEF1A1	chr6	73518982	-	1
EEF1AKMT2	chr10	124791852	-	1
EEF1AKMT4	chr3	184249678	+	1
EEF1AKMT4-ECE2	chr3	184249678	+	1
EEF1B2	chr2	206159895	+	1
EEF1B2	chr2	206159635	+	1
EEF1D	chr8	143597413	-	1
EEF1D	chr8	143597672	-	1
EEF1D	chr8	143597377	-	1
EEF1E1	chr6	8102548	-	1
EEF1E1-BLOC1S5	chr6	8102548	-	1
EEF1G	chr11	62573863	-	1
EEF1G	chr11	62567439	-	1
EEF1G	chr11	62567465	-	1
EEF2	chr19	3976298	-	1
EEF2	chr19	3984222	-	1
EEF2	chr19	3985463	-	1
EEF2	chr19	3976170	-	1
EEF2KMT	chr16	5097754	-	1
EEF2KMT	chr16	5097795	-	1
EEFSEC	chr3	128153483	+	1
EFCAB14	chr1	46718441	-	1
EFNA4	chr1	155063740	+	1
EFTUD2	chr17	44899431	-	1
EFTUD2	chr17	44899403	-	1
EGFL7	chr9	136665799	+	1
EGFL7	chr9	136665768	+	1
EGLN2	chr19	40799191	+	1
EGLN2	chr19	40799227	+	1
EGLN3	chr14	34462240	-	1
EGLN3	chr14	33951076	-	1
EHD4	chr15	41972554	-	1
EHMT1	chr9	137619011	+	1
EHMT2	chr6	31897699	-	1
EI24	chr11	125569477	+	1
EI24	chr11	125569455	+	1
EI24	chr11	125569503	+	1
EI24	chr11	125569528	+	1
EID1	chr15	48878134	+	1
EID1	chr15	48878614	+	1
EIF1	chr17	41688885	+	1
EIF1	chr17	41690166	+	1
EIF1AX	chrX	20141838	-	1
EIF1B	chr3	40309707	+	1
EIF1B	chr3	40309803	+	1
EIF2A	chr3	150546787	+	1
EIF2AK1	chr7	6059175	-	1
EIF2AK2	chr2	37156952	-	1
EIF2AK4	chr15	39934176	+	1
EIF2B1	chr12	123633662	-	1
EIF2B2	chr14	75002934	+	1
EIF2B3	chr1	44986595	-	1
EIF2B4	chr2	27370338	-	1
EIF2B5	chr3	184135375	+	1
EIF2S1	chr14	67360353	+	1
EIF2S2	chr20	34112214	-	1
EIF2S2	chr20	34089661	-	1
EIF2S3	chrX	24077299	+	1
[truncated: 5,644 more rows]
