# Supplementary material for: Single-cell RNA cap and tail sequencing (scRCAT-seq) reveals subtype-specific isoforms differing in transcript demarcation
Source: Nat Commun. 2020 Oct 13;11:5148. doi: 10.1038/s41467-020-18976-7 (PMC7555861; doi:10.1038/s41467-020-18976-7)
Supplement: Supplementary file 4 — Supplementary Software 1 [file 41467_2020_18976_MOESM4_ESM.zip › Supplementary Software/software_checklist/script/CAGE_dominant_TSS.R]

############
###########

options(stringsAsFactors = FALSE)
options(scipen = 100)

args=commandArgs(T)

args[1]

filename <- strsplit(args[1],split = "/")[[1]][length(strsplit(args[1],split = "/")[[1]])]

threshold=as.numeric(args[2])

library(CAGEr)


#### generate CAGEset 5'

a <- paste('myCAGEset',strsplit(filename,split = "_TKD")[[1]][1],'_5cap <- new("CAGEset", genomeName = "BSgenome.Hsapiens.UCSC.hg38",inputFiles = "',args[1],'",inputFilesType = "bed",sampleLabels = "sample")',sep = "")
eval(parse(text=a))
print(a)

a <- paste('getCTSS(','myCAGEset',strsplit(filename,split = "_TKD")[[1]][1],'_5cap,removeFirstG = FALSE,correctSystematicG = FALSE, nrCores = 40)',sep = "")
eval(parse(text=a))
print(a)


#### Call peaks
for(i in objects()[grep("5cap",objects())]) {
  a <- paste('librarysize <- as.numeric(librarySizes(',i,'))/1000000*threshold',sep = "")
  eval(parse(text=a))
  a <- paste('normalizeTagCount(',i,', method = "none",  T = 10^6)',sep = "")
  eval(parse(text=a))
  a <- paste('clusterCTSS(object = ',i,', method = "distclu", threshold = librarysize, nrPassThreshold = 1, thresholdIsTpm = TRUE,removeSingletons = FALSE,keepSingletonsAbove = 1, maxDist = 20,useMulticore = T, nrCores = 40)',sep = "")
  eval(parse(text=a))
}


for(i in grep("5cap",grep("myCAGEset",objects(),value = T),value = T)) {
  a <- paste(paste('tc_',strsplit(i,split = "set")[[1]][2],sep = ""),' <- tagClusters(',i,')[[1]]',sep = "")
  eval(parse(text=a))
  print(a)
  #a <- paste(paste('tc_',strsplit(i,split = "set")[[1]][2],sep = ""),' <- ',paste('tc_',strsplit(i,split = "set")[[1]][2],sep = ""),'[',paste('tc_',strsplit(i,split = "set")[[1]][2],sep = ""),'[,2]=="chr3",]',sep="")
  #eval(parse(text=a))
  #print(a)
}


for(i in grep("5cap",grep("tc_",objects(),value = TRUE),value = TRUE)) {
  a <- paste(paste(strsplit(i,split = "c_")[[1]][2],'_dominant_tss',sep = ""),' <- data.frame(',i,'[,c(2,3,4,9,6,5)],stringsAsFactors = FALSE)',sep = "")
  eval(parse(text=a))
  print(a)
}


for(i in grep("dominant",objects(),value = TRUE)) {
  a <- paste('write.table(',i,',"',paste('outdir/five_prime/peakfile/',i,'.bed',sep = ""),'",quote = FALSE,row.names = FALSE,col.names = FALSE,sep = "\t")',sep = "")
  eval(parse(text=a))
  print(a)
  a <- paste('temp <- ',i,sep = "")
  eval(parse(text=a))
  print(a)
}

colnames(temp) <- c("V1","V2","V3","V4","V5","V6")

save.image(paste("outdir/five_prime/peakfile/temp_",strsplit(grep("dominant",objects(),value = TRUE),split="_5cap")[[1]][1],".RData",sep=""))
