# Supplementary material for: Single-cell RNA cap and tail sequencing (scRCAT-seq) reveals subtype-specific isoforms differing in transcript demarcation
Source: Nat Commun. 2020 Oct 13;11:5148. doi: 10.1038/s41467-020-18976-7 (PMC7555861; doi:10.1038/s41467-020-18976-7)
Supplement: Supplementary file 4 — Supplementary Software 1 [file 41467_2020_18976_MOESM4_ESM.zip › Supplementary Software/software_checklist/script/collapse_UMI_TES.R]

options(stringsAsFactors = FALSE)
options(scipen = 100)

args=commandArgs(T)

bed <- read.table(args[1])

bed[,c(4,5)]=1

bed_plus <- bed[bed[,6]=="+",]
bed_minus <- bed[bed[,6]=="-",]


bed_plus <- data.frame(V1=bed_plus[,1],V2=bed_plus[,3]-1,bed_plus[,3:8])
bed_minus <- data.frame(bed_minus[,1:2],V3=bed_minus[,2]+1,bed_minus[,4:8])

bed <- rbind(bed_plus,bed_minus)

bed <- unique(bed)

write.table(bed,paste(args[1],'.collapse',sep = ""),quote = F,row.names = F,col.names = F,sep = "\t")
