# Supplementary material for: Single-cell RNA cap and tail sequencing (scRCAT-seq) reveals subtype-specific isoforms differing in transcript demarcation
Source: Nat Commun. 2020 Oct 13;11:5148. doi: 10.1038/s41467-020-18976-7 (PMC7555861; doi:10.1038/s41467-020-18976-7)
Supplement: Supplementary file 4 — Supplementary Software 1 [file 41467_2020_18976_MOESM4_ESM.zip › Supplementary Software/software_checklist/script/find_A10_and_trim.py]

## this script is to find read that have A5 and remain A5
## for example: "GAGTGAAGCCATTCAAAAGACAAAAAAAAAAAAAAAAAAAAAAAAAAAAAAAAAGGATATCCGACTCTGCGTTGATACCACCTGTCCCTTATACACAACTCCGAGCCCACCAGACTCCTTAGCATCTCGTATGCCGTCTTCTGCTTGAAA" will change into "GAGTGAAGCCATTCAAAAGACAAAAA"
## this file is to find the last poly A. If want to find the first poly A, then [m.start() for m in re.finditer("A{5,150}", seq)][0].  If want to find the last poly A, then [m.start() for m in re.finditer("A{5,150}", seq)][-1]
## If want to find A20, change A{10,30} to A{20,30}, A{10,150} to A{20,150}
import os
import gzip, argparse, re

parser = argparse.ArgumentParser(usage="it's usage tip.", description="help info.")
parser.add_argument("-i", "--input", help="the port number.")
parser.add_argument("-o", "--out", help="the file type")

args = parser.parse_args()
i = args.input
o = args.out
fq_i = open(i)
fq_o = open(o, "w")

for line in fq_i:
        seq_name = line.strip("\n")
        seq = next(fq_i).strip("\n")
        seq_inf = next(fq_i).strip("\n")
        seq_qua = next(fq_i).strip("\n")
        if re.findall("A{10,30}",seq):
                index =  [m.start() for m in re.finditer("A{10,150}", seq)][0] 
                seq = seq[:index]
                seq_qua = seq_qua[:index]
                if index != 0:
                        fq_o.write(seq_name + "\n" + seq + "\n" + seq_inf + "\n" + seq_qua + "\n")
