# Supplementary material for: Single-cell RNA cap and tail sequencing (scRCAT-seq) reveals subtype-specific isoforms differing in transcript demarcation
Source: Nat Commun. 2020 Oct 13;11:5148. doi: 10.1038/s41467-020-18976-7 (PMC7555861; doi:10.1038/s41467-020-18976-7)
Supplement: Supplementary file 4 — Supplementary Software 1 [file 41467_2020_18976_MOESM4_ESM.zip › Supplementary Software/software_checklist/script/find_internal_TES.sh]

#!/bin/bash

peak=$1
fa=$2
gtf_bed=$3
Rscript script/find_internal_TES_1.R ${peak}

python script/find_internal_TES.py ${fa} ${peak}_for_gs.bed > ${peak}_for_gs.bed.output

Rscript script/find_internal_TES_2.R ${peak} ${peak}_for_gs.bed.output ${gtf_bed}
