# Supplementary material for: Single-cell RNA cap and tail sequencing (scRCAT-seq) reveals subtype-specific isoforms differing in transcript demarcation
Source: Nat Commun. 2020 Oct 13;11:5148. doi: 10.1038/s41467-020-18976-7 (PMC7555861; doi:10.1038/s41467-020-18976-7)
Supplement: Supplementary file 4 — Supplementary Software 1 [file 41467_2020_18976_MOESM4_ESM.zip › Supplementary Software/software_checklist/script/find_internal_TES_1.R]

options(stringsAsFactors = FALSE)
options(scipen = 100)

args = commandArgs(T)

a <- read.csv(args[1])

a_bed <- data.frame(a[,1],a[,7]-1,a[,7],a[,c(6,6,5)])

filename <- strsplit(args[1],split = "/")[[1]][length(strsplit(args[1],split = "/")[[1]])]


write.table(a_bed,paste("outdir/three_prime/peakfile/",filename,"_for_gs.bed",sep=""),quote = F,row.names = F,col.names = F,sep = "\t")
