# Supplementary material for: Single-cell RNA cap and tail sequencing (scRCAT-seq) reveals subtype-specific isoforms differing in transcript demarcation
Source: Nat Commun. 2020 Oct 13;11:5148. doi: 10.1038/s41467-020-18976-7 (PMC7555861; doi:10.1038/s41467-020-18976-7)
Supplement: Supplementary file 5 — Source Data [file 41467_2020_18976_MOESM5_ESM.xlsx]

## Sheet: Fig. 1c
Figure 1c
percentile	tss1	tss2	tss3	tss4	tss5	tss6	tss7	tss8	tss9	tss10	tss11	tss12	tss13	tss14	tss15	tss16	tss17	tss18	tes1	tes2	tes3	tes4	tes5	tes6	tes7	tes8	tes9	tes10	tes11	tes12	tes13	tes14	tes15	tes16	tes17	tes18	smart1	smart2	smart3	smart4	smart5	smart6	smart7	smart8	smart9	smart10	smart11	smart12	smart13
1	0.761272	0.798723	0.822799	0.817265	0.803126	0.828028	0.80597	0.798244	0.810899	0.810895	0.808031	0.83414	0.817095	0.812065	0.820672	0.821647	0.818799	0.811054	0	0	0	0	0	0	0	0	0	0	0	0	0	0	0	0	0	0	0	0	0	0	0	0	0	0	0	0	0	0	0
2	0.866251	0.940835	0.947842	0.949772	0.929559	0.957834	0.929486	0.921825	0.908598	0.936796	0.931292	0.956313	0.943323	0.935887	0.94619	0.95448	0.941506	0.938617	0.00183824	0.00267924	0.0026329	0.000807052	0.00111763	0.00140459	0.00118601	0.00163834	0.00131397	0.00186061	0.00241476	0.000985539	0.000739521	0.000810002	0.000855014	0.00108855	0.000973334	0.000926426	0.0914822	0.0817419	0.0860156	0.0906406	0.0698556	0.0588348	0.0834563	0.0816969	0.0639678	0.0699486	0.0674414	0.0671389	0.0705275
3	0.921805	0.986724	1	1	0.994482	1	0.992078	0.982174	0.963974	0.994713	0.986629	1	0.991725	0.987743	0.99634	0.995433	0.99557	0.996264	0.00352941	0.00491193	0.0047225	0.00121058	0.000931359	0.00160524	0.00128484	0.00207407	0.00178565	0.00247196	0.00581869	0.0016127	0.00194965	0.00102131	0.00158788	0.00149286	0.00171765	0.00108083	0.179213	0.162105	0.166352	0.172269	0.137202	0.116001	0.166478	0.157129	0.123883	0.13326	0.132531	0.127592	0.138306
4	0.988	1	0.990829	0.996318	1	0.988894	1	1	1	1	1	0.987958	1	1	1	1	1	1	0.00448529	0.00719424	0.00727182	0.000807052	0.000838223	0.00173901	0.00138367	0.00202179	0.00192042	0.00260486	0.0088735	0.00195316	0.00228579	0.00105652	0.00263833	0.00301683	0.00174627	0.00111943	0.267477	0.241282	0.246934	0.255105	0.203403	0.175668	0.241991	0.231801	0.187651	0.200934	0.200067	0.192681	0.207735
5	1	0.946878	0.927315	0.946006	0.960998	0.930787	0.962196	0.96501	0.974241	0.954817	0.957229	0.925229	0.956451	0.958705	0.955706	0.954622	0.951488	0.952578	0.00514706	0.00689655	0.00731361	0.00183139	0.00158331	0.0018059	0.00148251	0.00231808	0.00293117	0.00273776	0.00948446	0.00272367	0.00255471	0.00119739	0.0024429	0.00286132	0.00206118	0.00144111	0.348582	0.318094	0.322836	0.331498	0.270153	0.235124	0.311722	0.305279	0.250779	0.263726	0.267165	0.256804	0.27365
6	0.890186	0.895374	0.869156	0.891396	0.915446	0.872952	0.917714	0.925842	0.930977	0.909368	0.911591	0.859509	0.907263	0.908231	0.901818	0.901398	0.90341	0.908378	0.00676471	0.00868271	0.00794049	0.00251428	0.00214213	0.00173901	0.00168017	0.00256209	0.00286378	0.00332252	0.0112301	0.00301038	0.00205049	0.0014087	0.00239404	0.00317233	0.00256216	0.00158264	0.431494	0.393767	0.398005	0.405532	0.331385	0.289108	0.383817	0.373958	0.307743	0.32878	0.330711	0.317581	0.336581
7	0.877841	0.842834	0.821155	0.849335	0.876581	0.825583	0.88003	0.888083	0.92169	0.866394	0.872801	0.805649	0.870543	0.86778	0.861385	0.856935	0.852942	0.860083	0.00683824	0.00942694	0.00768974	0.00257636	0.00223526	0.00167213	0.00187784	0.00275381	0.00309963	0.00342884	0.0117828	0.00309997	0.00188242	0.0014087	0.00271162	0.00357665	0.00227588	0.00171132	0.495202	0.452234	0.458215	0.45975	0.383366	0.337712	0.441709	0.431463	0.359372	0.378613	0.38309	0.367413	0.389991
8	0.82684	0.767219	0.760685	0.787035	0.821478	0.762742	0.825639	0.835335	0.868397	0.810676	0.81475	0.733791	0.820699	0.811177	0.806319	0.794015	0.790359	0.796332	0.00338235	0.00506078	0.00543297	0.00242116	0.00186272	0.00207344	0.00148251	0.00242266	0.00252687	0.0032162	0.00369487	0.00272367	0.00225218	0.00153196	0.00268719	0.00320343	0.00210412	0.00174992	0.550306	0.505978	0.513366	0.515936	0.432068	0.382455	0.489227	0.483902	0.407042	0.428139	0.431726	0.416904	0.441438
9	0.789157	0.725513	0.710539	0.741448	0.773305	0.715694	0.777018	0.787565	0.832065	0.762952	0.770476	0.684479	0.772761	0.767755	0.75902	0.748138	0.739422	0.74698	0.00426471	0.00506078	0.00438816	0.00235908	0.00242153	0.00341114	0.00118601	0.00287582	0.00259425	0.00390729	0.00468405	0.00309997	0.00225218	0.00167283	0.00312691	0.00416757	0.00243333	0.0023804	0.602291	0.554334	0.560221	0.562597	0.477613	0.424763	0.533817	0.530053	0.452519	0.473643	0.478262	0.459653	0.489132
10	0.763041	0.705416	0.666275	0.702532	0.732806	0.674466	0.735861	0.746262	0.795251	0.722735	0.731454	0.639837	0.731532	0.729494	0.717485	0.707249	0.692618	0.705317	0.00485294	0.00714463	0.00488967	0.00242116	0.00353916	0.00434754	0.00148251	0.00311983	0.00340285	0.00430599	0.00558594	0.00353002	0.00258832	0.00235957	0.00381092	0.0047896	0.00263373	0.00326823	0.644886	0.597377	0.603611	0.605344	0.529349	0.466081	0.573818	0.576867	0.496835	0.516113	0.525224	0.500213	0.535495
11	0.74707	0.673697	0.630903	0.666747	0.695613	0.638673	0.697043	0.711449	0.778462	0.688463	0.696083	0.60286	0.696313	0.692665	0.684435	0.674435	0.659991	0.669912	0.00522059	0.00843463	0.00610164	0.00285572	0.00400484	0.00454819	0.00128484	0.00395643	0.00394192	0.00385413	0.00654603	0.00370921	0.00342869	0.00287022	0.00417735	0.00506951	0.00279118	0.00392444	0.682505	0.636019	0.643163	0.642645	0.567837	0.501309	0.606415	0.614237	0.533949	0.553418	0.564908	0.536094	0.574016
12	0.807049	0.655584	0.60193	0.638453	0.664477	0.612884	0.663892	0.68553	0.75812	0.660124	0.671601	0.578501	0.671622	0.66585	0.659509	0.649451	0.632359	0.641217	0.00507353	0.00823617	0.00672852	0.00332133	0.00474993	0.00454819	0.00207551	0.00397386	0.00437991	0.00417309	0.00608053	0.00340459	0.00366399	0.0038387	0.00495908	0.00559823	0.00334941	0.00424612	0.722319	0.670621	0.679887	0.679595	0.606223	0.538625	0.640286	0.649824	0.572725	0.59069	0.603579	0.571499	0.611417
13	0.775646	0.625939	0.574385	0.607508	0.631035	0.586326	0.631839	0.659236	0.725959	0.629413	0.640498	0.552593	0.641496	0.635448	0.630211	0.622373	0.606862	0.611132	0.00610294	0.0107169	0.00693748	0.00356965	0.00400484	0.00481573	0.00227318	0.00414815	0.0044136	0.00396045	0.00564413	0.00406759	0.00423544	0.00350414	0.00554538	0.00541163	0.00329216	0.00410458	0.759215	0.717174	0.717994	0.715953	0.637895	0.569964	0.67902	0.68458	0.605512	0.628536	0.636486	0.608532	0.644924
14	0.779747	0.590688	0.531596	0.565317	0.583128	0.542654	0.586998	0.613066	0.718934	0.584073	0.589134	0.516805	0.59101	0.586764	0.584827	0.581186	0.577637	0.580017	0.00875	0.0163235	0.00819124	0.00381798	0.00419111	0.00501639	0.00336035	0.00510675	0.00532327	0.0048376	0.00695333	0.00451556	0.00547918	0.00413805	0.0058141	0.0047896	0.00505275	0.00522402	0.791572	0.753615	0.748467	0.746124	0.666984	0.599707	0.707289	0.716191	0.636564	0.661154	0.666232	0.641262	0.675116
15	0.742236	0.549528	0.496365	0.526293	0.537044	0.503735	0.54047	0.568562	0.678837	0.538018	0.548919	0.483091	0.549761	0.544537	0.545427	0.541551	0.536245	0.534952	0.0148529	0.0237162	0.0106152	0.00564937	0.00558815	0.00802622	0.00405218	0.00681481	0.00721	0.00704375	0.00928081	0.00611034	0.00719352	0.00582849	0.0070844	0.00678008	0.00737157	0.00750148	0.811977	0.775132	0.76722	0.764474	0.689119	0.62271	0.725663	0.735782	0.660419	0.685316	0.68932	0.664481	0.698525
16	0.674703	0.505516	0.458714	0.48474	0.501778	0.462052	0.50608	0.533792	0.643374	0.498659	0.513349	0.446619	0.509301	0.509309	0.504929	0.499133	0.501712	0.496051	0.0168382	0.0250558	0.0123287	0.00639434	0.00540188	0.00742425	0.00336035	0.00737255	0.00758061	0.00741587	0.00948446	0.00673751	0.00759689	0.00639197	0.00710883	0.00690449	0.00757196	0.00805476	0.838203	0.797043	0.793641	0.792209	0.71134	0.648933	0.74959	0.762203	0.690102	0.711791	0.714913	0.690792	0.723379
17	0.65148	0.481449	0.428899	0.45662	0.474233	0.435301	0.48088	0.508996	0.621175	0.474546	0.48022	0.420696	0.476873	0.48062	0.477099	0.474254	0.484299	0.479197	0.0153676	0.0343339	0.0146272	0.00664266	0.00502934	0.00655475	0.00306385	0.00725054	0.00606449	0.00664505	0.00834982	0.0055907	0.00608424	0.00526501	0.00779284	0.00743321	0.00644118	0.00720554	0.854817	0.814698	0.810711	0.808621	0.736971	0.67058	0.767956	0.778771	0.712639	0.732017	0.740118	0.711005	0.744484
18	0.601105	0.486545	0.408983	0.430886	0.444068	0.42105	0.452862	0.477834	0.592573	0.446438	0.442364	0.401684	0.444078	0.448318	0.448891	0.447843	0.463382	0.457546	0.0238971	0.0448028	0.0205199	0.0100261	0.00866164	0.0101665	0.0070172	0.0107712	0.00956841	0.00948913	0.0136739	0.00935367	0.00998353	0.00873393	0.0116526	0.0108544	0.0108212	0.0112201	0.874348	0.834502	0.833471	0.834355	0.761822	0.697085	0.786164	0.801078	0.738854	0.757827	0.765355	0.737499	0.769069
19	0.5814	0.463453	0.38006	0.398994	0.409153	0.393703	0.418075	0.444157	0.538056	0.409154	0.411761	0.375634	0.412483	0.419916	0.419271	0.422471	0.430658	0.421523	0.0288971	0.0569586	0.0226931	0.0118575	0.009593	0.0115042	0.0076102	0.0120087	0.0106128	0.0103663	0.0157396	0.0107872	0.0114962	0.010125	0.0130695	0.0127826	0.0121953	0.0121207	0.891912	0.856588	0.852656	0.851481	0.783246	0.718405	0.807531	0.821225	0.760416	0.777249	0.785683	0.757175	0.78856
20	0.584076	0.45395	0.355353	0.37482	0.382495	0.3684	0.390035	0.418605	0.511633	0.380838	0.388734	0.350484	0.39035	0.394226	0.394375	0.396892	0.405147	0.391678	0.0264706	0.064897	0.0239886	0.0111746	0.00828909	0.0115042	0.00563352	0.011573	0.00950103	0.00855882	0.0153322	0.00946118	0.0100844	0.00848741	0.0128985	0.0111654	0.0105922	0.0117347	0.903895	0.872654	0.866476	0.86575	0.802246	0.737722	0.82094	0.834155	0.77952	0.795575	0.804164	0.775873	0.806717
21	0.573716	0.434764	0.335083	0.351977	0.357239	0.349453	0.366346	0.395193	0.461325	0.357966	0.366426	0.330157	0.369131	0.37201	0.371449	0.371204	0.375764	0.363493	0.0269118	0.0702059	0.0246155	0.00965359	0.00642638	0.010501	0.00385452	0.011085	0.0088272	0.00932965	0.0147213	0.00903113	0.0105214	0.00797676	0.00967387	0.00873946	0.00986216	0.0113101	0.918371	0.888024	0.883412	0.88239	0.818084	0.757845	0.833968	0.853626	0.798958	0.814369	0.822324	0.79519	0.825079
22	0.643343	0.432234	0.322056	0.340703	0.34297	0.336834	0.352271	0.380857	0.456579	0.352134	0.351092	0.319783	0.353868	0.357833	0.357723	0.358923	0.365657	0.357962	0.0269853	0.0688167	0.0240722	0.00921902	0.00568129	0.0108354	0.00504052	0.0104749	0.0087935	0.00954229	0.0142558	0.00978372	0.0106558	0.00850502	0.0101136	0.00895717	0.00963314	0.0107954	0.928811	0.897193	0.891614	0.891033	0.835449	0.770801	0.842927	0.864341	0.81105	0.829481	0.8371	0.808731	0.839314
23	0.612868	0.416991	0.307204	0.324212	0.326691	0.321865	0.336328	0.365463	0.424067	0.33446	0.335164	0.306021	0.338127	0.34242	0.342712	0.342662	0.347291	0.336065	0.0258824	0.0645001	0.0221916	0.0092811	0.00679892	0.0111029	0.00533702	0.0104924	0.00909673	0.00930307	0.0145467	0.00992707	0.0105214	0.00862828	0.0110663	0.00939259	0.0100482	0.0105381	0.941865	0.912027	0.908137	0.905615	0.854055	0.792329	0.860761	0.880266	0.830758	0.848073	0.854812	0.826731	0.856855
24	0.589752	0.38462	0.288778	0.307556	0.312171	0.302193	0.321115	0.347865	0.38184	0.318451	0.319758	0.288703	0.319965	0.324302	0.323911	0.325847	0.328237	0.322092	0.0219118	0.0465889	0.0163407	0.0089707	0.00782341	0.0100328	0.00573236	0.00970806	0.00849028	0.00776142	0.0129757	0.0100167	0.00951292	0.00780067	0.010651	0.0100146	0.00969039	0.0101907	0.950021	0.921858	0.91795	0.914812	0.868449	0.809139	0.868444	0.89031	0.846614	0.864802	0.869281	0.842164	0.870428
25	0.549954	0.362368	0.269932	0.293493	0.296559	0.280253	0.302189	0.336214	0.355402	0.296913	0.306271	0.268576	0.305107	0.30581	0.30334	0.305307	0.304921	0.301398	0.0206618	0.0448028	0.0162153	0.00844301	0.00521561	0.00923015	0.00573236	0.00798257	0.00818706	0.007788	0.0123065	0.00863691	0.00833641	0.00707871	0.00837914	0.00839735	0.0077151	0.00882678	0.9569	0.934167	0.929524	0.926505	0.881079	0.828068	0.879739	0.900243	0.862139	0.879528	0.882939	0.859466	0.884739
26	0.603242	0.409196	0.260348	0.28171	0.282945	0.273602	0.289324	0.322026	0.34228	0.286773	0.291652	0.264908	0.293308	0.29384	0.29508	0.298752	0.297862	0.295357	0.0214706	0.0432647	0.0166332	0.00859821	0.00605383	0.00869507	0.00721486	0.00827887	0.00741215	0.00701717	0.0131793	0.00869067	0.00816834	0.00690262	0.00911201	0.00883277	0.00772941	0.00904552	0.965128	0.94631	0.940791	0.937752	0.896606	0.844811	0.894997	0.915264	0.878979	0.892814	0.898977	0.875298	0.900031
27	0.54827	0.377137	0.24927	0.259156	0.267357	0.258483	0.276227	0.305981	0.324051	0.274814	0.272308	0.251495	0.272727	0.276751	0.277185	0.271586	0.286036	0.28083	0.0177206	0.0380055	0.0143347	0.00844301	0.00838223	0.0102334	0.0102787	0.00881917	0.00865874	0.0087183	0.0139067	0.00983748	0.00800027	0.00845219	0.0101136	0.00926819	0.00857392	0.0101521	0.967527	0.948848	0.945614	0.940735	0.905248	0.853661	0.905061	0.920292	0.88643	0.899916	0.906936	0.882484	0.906811
28	0.521033	0.361956	0.234786	0.239008	0.24573	0.244348	0.25673	0.284741	0.305135	0.254854	0.249922	0.239141	0.253976	0.255233	0.259229	0.253439	0.269371	0.262339	0.0147794	0.0306128	0.0144183	0.00965359	0.0102449	0.0109692	0.0101799	0.00935948	0.00926519	0.0103131	0.014634	0.0114143	0.00910955	0.00993133	0.0122389	0.0112276	0.0101627	0.0117219	0.977586	0.959976	0.957601	0.952945	0.918936	0.869964	0.918722	0.933016	0.901711	0.912053	0.919946	0.89613	0.921454
29	0.507327	0.349959	0.225945	0.22876	0.236433	0.244783	0.248979	0.277811	0.296061	0.24593	0.235817	0.234961	0.241052	0.24777	0.253367	0.249402	0.271971	0.261582	0.0141912	0.0222774	0.0108659	0.0091259	0.0111763	0.00956458	0.00840087	0.00928976	0.00886089	0.00842592	0.0160014	0.0106617	0.00826919	0.00778306	0.0130939	0.0121295	0.00784392	0.00953447	0.979308	0.964922	0.962818	0.959906	0.924738	0.8784	0.927744	0.939478	0.908803	0.921123	0.925563	0.906719	0.927446
30	0.518809	0.340125	0.214764	0.215108	0.21996	0.233238	0.232958	0.259314	0.281462	0.227395	0.224686	0.226468	0.231733	0.235657	0.242554	0.24144	0.257577	0.247265	0.0190441	0.026842	0.0115764	0.0104296	0.00996554	0.0104341	0.00840087	0.0109107	0.00987164	0.00946255	0.0170779	0.0122565	0.0100171	0.00956154	0.0139001	0.0117252	0.00840216	0.00998482	0.984284	0.971626	0.970125	0.967959	0.93201	0.888038	0.934561	0.947214	0.917572	0.927607	0.932195	0.916021	0.934846
31	0.491572	0.310971	0.199163	0.203848	0.209602	0.21238	0.217907	0.244536	0.268414	0.215297	0.210132	0.207979	0.216937	0.21722	0.223771	0.222994	0.237169	0.232157	0.0174265	0.0255024	0.0107823	0.0103365	0.0105244	0.00876196	0.00770903	0.0107015	0.00980425	0.00893094	0.0148668	0.0118265	0.0107903	0.0100194	0.0133626	0.0108233	0.00833059	0.00957307	0.990419	0.978324	0.980859	0.975514	0.942431	0.901213	0.946354	0.955113	0.927599	0.934928	0.942869	0.924941	0.944605
32	0.434183	0.276954	0.189278	0.194049	0.199899	0.202974	0.207928	0.23196	0.255166	0.203743	0.20247	0.195365	0.207343	0.208348	0.213791	0.211025	0.221324	0.216	0.0173529	0.0239643	0.0114092	0.0110504	0.0122939	0.0102334	0.00998221	0.0116253	0.0100401	0.0108181	0.0154777	0.0126687	0.0116979	0.0108998	0.0143642	0.0117252	0.00903196	0.0100492	0.993148	0.982577	0.982531	0.977876	0.948002	0.909531	0.951145	0.959138	0.933313	0.943494	0.948346	0.932629	0.950419
33	0.403363	0.246442	0.176591	0.183665	0.189126	0.187618	0.194433	0.220207	0.232541	0.190988	0.189956	0.183754	0.19576	0.194278	0.200183	0.198529	0.207281	0.204178	0.0184559	0.0248574	0.0128719	0.0134095	0.0128528	0.012842	0.0136391	0.0138736	0.0118594	0.012918	0.015565	0.0146218	0.0125382	0.0123965	0.0157323	0.0122539	0.0102343	0.0116833	0.995698	0.987818	0.989042	0.984461	0.956772	0.919738	0.958059	0.967204	0.944241	0.950901	0.957731	0.94083	0.959513
34	0.375305	0.234194	0.162278	0.166614	0.172811	0.182881	0.182517	0.203964	0.215408	0.175127	0.173112	0.174729	0.183051	0.184423	0.19244	0.193639	0.201264	0.19861	0.0138971	0.0164723	0.0101137	0.0108331	0.00894104	0.0114374	0.00948804	0.0106318	0.00970318	0.0115092	0.0104736	0.0120057	0.009681	0.0105476	0.008599	0.00699779	0.00815883	0.00929	1	0.994892	0.996932	0.993842	0.967948	0.930608	0.963816	0.976232	0.954398	0.960566	0.966341	0.952879	0.968599
35	0.345672	0.223457	0.151108	0.156924	0.162936	0.168354	0.172264	0.192455	0.201615	0.168151	0.165616	0.160332	0.171702	0.173305	0.180191	0.182194	0.191433	0.189021	0.0155882	0.0166708	0.00969575	0.00956047	0.0072646	0.0124406	0.00869737	0.0100392	0.00983794	0.00970177	0.00968812	0.0112351	0.0100508	0.00936785	0.00930744	0.00678008	0.00752902	0.00901979	0.993919	0.985078	0.985066	0.983701	0.970734	0.935313	0.966423	0.974442	0.957124	0.961263	0.967927	0.95117	0.970829
36	0.32247	0.216314	0.150108	0.151649	0.154518	0.164365	0.165719	0.182491	0.199037	0.163953	0.15507	0.157356	0.164423	0.16233	0.170371	0.169579	0.180026	0.179287	0.0140441	0.0171173	0.0103226	0.00906382	0.00707833	0.0125744	0.0079067	0.0106841	0.0100064	0.00917017	0.00960084	0.0115756	0.00971461	0.00933263	0.00967387	0.00643797	0.00770079	0.00923853	0.992398	0.982619	0.984754	0.984586	0.974167	0.940858	0.967294	0.978245	0.961251	0.963854	0.972025	0.953115	0.972685
37	0.361686	0.25211	0.134863	0.135162	0.137849	0.153446	0.150696	0.171158	0.182967	0.153861	0.142437	0.149404	0.151615	0.152192	0.162766	0.162154	0.175535	0.172932	0.0142647	0.0147854	0.00927783	0.00940526	0.00670578	0.0114374	0.00721486	0.0106144	0.0104107	0.00877146	0.0106482	0.0113068	0.00951292	0.00908611	0.00977159	0.00665568	0.00762922	0.00881392	0.994379	0.994046	0.991758	0.990739	0.978422	0.948792	0.975584	0.985379	0.96568	0.973387	0.978414	0.965693	0.981913
38	0.351801	0.252843	0.13054	0.127589	0.129969	0.149621	0.141767	0.163368	0.18105	0.140949	0.134772	0.147026	0.145393	0.147592	0.158128	0.161831	0.171061	0.16594	0.0138971	0.0134954	0.0109495	0.0103365	0.00791655	0.0101665	0.00810437	0.0121133	0.0103433	0.0088512	0.009339	0.0122744	0.00984907	0.00940306	0.00933187	0.00622026	0.00765784	0.00883965	0.995595	0.999786	0.996777	0.997104	0.987111	0.958142	0.979539	0.993437	0.973792	0.979902	0.984737	0.974435	0.987596
39	0.304513	0.225826	0.118333	0.113586	0.116577	0.136621	0.127353	0.145654	0.162391	0.124188	0.126618	0.136099	0.135389	0.139267	0.145318	0.150732	0.155102	0.150869	0.0161765	0.0129496	0.0112003	0.0116712	0.0106175	0.0109692	0.00859854	0.0143268	0.012567	0.0110042	0.0115501	0.0141022	0.0113281	0.0117274	0.010822	0.00817964	0.00950432	0.0109884	0.996448	1	0.999664	1	0.995934	0.969051	0.987454	1	0.98175	0.989241	0.993446	0.982188	0.994848
40	0.284376	0.216627	0.111457	0.106059	0.109777	0.129942	0.119957	0.138089	0.151385	0.117664	0.119243	0.128668	0.127072	0.131976	0.137829	0.141842	0.146216	0.139906	0.0127206	0.0115108	0.0115346	0.0129439	0.0124802	0.0131095	0.00968571	0.0156166	0.0138136	0.0120674	0.0129175	0.0153386	0.0114626	0.0128192	0.0123122	0.0100457	0.011179	0.0128928	0.997029	0.99422	1	0.998919	0.999616	0.972781	0.988697	0.999263	0.984916	0.990548	0.994658	0.98454	0.997436
41	0.320506	0.220918	0.107066	0.105181	0.106464	0.118238	0.113543	0.131529	0.14671	0.114304	0.115693	0.119866	0.122024	0.122406	0.126786	0.130733	0.130812	0.128151	0.0141176	0.0138923	0.0156302	0.0158306	0.0142498	0.0157849	0.0122554	0.0187015	0.0166773	0.0161873	0.0164378	0.0196212	0.014656	0.0156189	0.0138024	0.0128448	0.0139416	0.0154147	0.991566	0.989335	0.995041	0.996888	1	0.974334	0.988464	0.996397	0.987787	0.992869	0.997469	0.986492	0.997723
42	0.342305	0.237368	0.105309	0.107591	0.109771	0.116061	0.115853	0.137788	0.149706	0.116838	0.111025	0.113817	0.117436	0.118323	0.12137	0.126682	0.133308	0.130111	0.0183824	0.0167204	0.015881	0.0145269	0.0172301	0.0163869	0.0145286	0.0178824	0.0150264	0.0175695	0.0200745	0.017686	0.0155972	0.0160944	0.0157323	0.0145243	0.0155733	0.0172418	0.983969	0.981635	0.993526	0.994552	0.988738	0.973541	0.987379	0.991149	0.985768	0.989941	0.989644	0.984454	0.994026
43	0.365377	0.231673	0.0973785	0.103748	0.106952	0.106996	0.109937	0.135214	0.140419	0.110506	0.107543	0.105368	0.112892	0.111563	0.11568	0.119016	0.127384	0.122381	0.0211765	0.0198462	0.0190154	0.0171654	0.018534	0.0189285	0.0150227	0.0193813	0.0179239	0.0197491	0.0208018	0.0194958	0.0160342	0.019669	0.016856	0.0172612	0.017291	0.0193005	0.980224	0.979227	0.991366	0.991694	0.98968	0.977179	0.989356	0.990695	0.988733	0.992593	0.991464	0.985828	0.995544
44	0.279779	0.191094	0.0965268	0.0985625	0.101542	0.108145	0.107545	0.129899	0.131323	0.10988	0.102995	0.105097	0.108406	0.110656	0.114168	0.11683	0.125787	0.118079	0.0252206	0.0255024	0.0210214	0.0190278	0.0203036	0.019798	0.0167029	0.0203747	0.0194737	0.0219818	0.0231584	0.0205888	0.0171098	0.0206903	0.0192989	0.0186919	0.0191518	0.0205615	0.978609	0.976608	0.991149	0.991162	0.985079	0.979433	0.990114	0.989267	0.988943	0.992641	0.98883	0.985496	0.993123
45	0.277556	0.197862	0.0912245	0.0935793	0.0961291	0.103939	0.102179	0.125226	0.129775	0.105696	0.0967338	0.0990518	0.104494	0.10317	0.110223	0.108875	0.116815	0.108922	0.0267647	0.0318531	0.0249916	0.0196486	0.0221663	0.0208682	0.0178889	0.0206536	0.0211583	0.0232842	0.0251076	0.0222374	0.0196981	0.0219053	0.0200073	0.0201536	0.0203112	0.0213979	0.980763	0.979907	0.99284	0.994542	0.996854	0.985536	0.99356	0.995325	0.994743	0.999993	0.996836	0.993909	0.999376
46	0.284743	0.183951	0.0871659	0.0883564	0.0914722	0.0958933	0.0981208	0.120846	0.12801	0.102655	0.0955711	0.0922338	0.103131	0.0981118	0.103024	0.105283	0.109838	0.10815	0.0358088	0.0543786	0.0332247	0.0211386	0.0209556	0.0222728	0.0157146	0.0214728	0.0215626	0.0243209	0.0265623	0.0229004	0.0217486	0.0225216	0.0219861	0.0211489	0.0217998	0.0225302	0.975057	0.974191	0.98815	0.991112	0.997803	0.98927	0.995384	0.992305	0.996688	0.999217	1	0.993354	1
47	0.295988	0.174018	0.0822661	0.0840664	0.0841084	0.0888951	0.087663	0.108209	0.122496	0.0941508	0.0912216	0.0909854	0.0973074	0.0929665	0.0956143	0.0990879	0.0991046	0.098134	0.0336029	0.0532374	0.0288365	0.0164515	0.0175095	0.0171226	0.0144297	0.0179172	0.0186988	0.0189251	0.022402	0.0178831	0.0181855	0.0182074	0.0191767	0.0187852	0.019252	0.0198152	0.968081	0.975073	0.98769	0.988668	0.995862	0.986494	0.991116	0.990987	0.996206	1	0.999632	0.99756	0.995628
48	0.266052	0.162575	0.0742504	0.077486	0.0766739	0.0811318	0.0795596	0.101797	0.112444	0.0840014	0.0860632	0.0867795	0.0921801	0.0857321	0.0936556	0.0993258	0.101755	0.0973883	0.0297794	0.0552716	0.0264962	0.0166067	0.0149017	0.0165875	0.0128484	0.0175338	0.0175533	0.0175695	0.0204527	0.0170409	0.0164711	0.0172918	0.0171736	0.0180699	0.0184218	0.019455	0.965265	0.966969	0.982029	0.982473	0.994045	0.989626	0.995837	0.987586	0.995553	0.994024	0.998319	0.992686	0.998791
49	0.216735	0.150479	0.0686391	0.0698288	0.0700905	0.0847125	0.0758126	0.0963406	0.102311	0.0775975	0.0783914	0.0915799	0.0875865	0.0852372	0.0948993	0.099319	0.10428	0.101364	0.0251471	0.0479286	0.0211886	0.0143407	0.0131322	0.0126413	0.0123542	0.0164532	0.0160372	0.0150178	0.0179216	0.0152131	0.0147904	0.0156718	0.0157567	0.0161416	0.0153586	0.0170231	0.961184	0.96392	0.982353	0.982841	0.984695	0.99114	1	0.985959	0.995496	0.995981	0.994936	0.995328	0.996908
50	0.207174	0.141217	0.0710539	0.0672713	0.0690672	0.088045	0.0770971	0.0951264	0.100565	0.0784583	0.0759843	0.0926351	0.0877001	0.0869066	0.0967901	0.102089	0.104284	0.102128	0.0258824	0.0433143	0.0198512	0.0147442	0.0120145	0.0134439	0.0146274	0.0171852	0.0163741	0.016081	0.0182416	0.0157328	0.0156644	0.0165874	0.0163918	0.016888	0.0161888	0.0178594	0.954782	0.956816	0.975107	0.976657	0.979098	0.987169	0.995137	0.979812	0.990496	0.991248	0.990256	0.993457	0.990654
51	0.162649	0.11538	0.0678445	0.0657272	0.0659323	0.0803905	0.0709893	0.0908435	0.0922411	0.0743874	0.0756193	0.0876117	0.0871039	0.0828971	0.0926274	0.093586	0.0932452	0.0931655	0.0243382	0.0396924	0.019099	0.013006	0.0118283	0.0113036	0.0123542	0.0161743	0.01442	0.014247	0.0169033	0.0155536	0.0132441	0.0142279	0.0147062	0.0151152	0.0150437	0.0163154	0.953366	0.955937	0.97418	0.97643	0.981265	0.993619	0.996333	0.981329	0.994573	0.992506	0.9919	0.995137	0.993298
52	0.171433	0.0853955	0.0633134	0.0612883	0.0611493	0.0759325	0.0658546	0.0844697	0.0943938	0.0675727	0.0708674	0.0825364	0.0812593	0.0776743	0.0861131	0.0872482	0.0867985	0.0846673	0.0243382	0.0330439	0.0178034	0.0136889	0.0114557	0.0115042	0.0125519	0.0160871	0.0154981	0.0139014	0.015885	0.0154103	0.0138156	0.0143335	0.0143398	0.0156751	0.015559	0.0165213	0.937375	0.943017	0.965551	0.968329	0.977553	0.988914	0.990892	0.97081	0.989378	0.987344	0.985915	0.988583	0.98749
53	0.165347	0.115765	0.0643157	0.06148	0.0598029	0.0782244	0.0646799	0.0839687	0.106258	0.064448	0.0710831	0.0849254	0.0820163	0.0782582	0.0864942	0.086402	0.0837291	0.0787283	0.0252206	0.0303647	0.0173855	0.0130991	0.0127596	0.0125744	0.0123542	0.0159651	0.0142852	0.0132369	0.0147213	0.0161449	0.0130088	0.01458	0.0142665	0.0157995	0.0149865	0.0158264	0.940137	0.949365	0.972483	0.975378	0.980341	0.997026	0.997307	0.973955	0.996645	0.996856	0.990718	0.998511	0.992387
54	0.209009	0.116811	0.0618956	0.0600387	0.0580203	0.0756469	0.0634232	0.0823343	0.10812	0.0623134	0.0690342	0.0822986	0.0783975	0.0753548	0.0827215	0.0841319	0.0823538	0.0773082	0.0266912	0.0346812	0.0185557	0.0150857	0.0138772	0.014581	0.0134414	0.0176035	0.0161383	0.0149115	0.016816	0.0170946	0.0145887	0.0160592	0.0165384	0.017199	0.0163749	0.0170874	0.937669	0.9456	0.970565	0.972788	0.981462	1	0.998622	0.975552	1	0.997217	0.991996	1	0.992522
55	0.258326	0.152902	0.0586291	0.0556409	0.0555115	0.0725456	0.0606609	0.0797767	0.0990949	0.0603149	0.0652902	0.0762646	0.0760165	0.0716076	0.0793122	0.0756532	0.0714731	0.0679257	0.0275735	0.0316547	0.0168422	0.0152098	0.0132253	0.0149154	0.0127496	0.0168366	0.0159361	0.0135825	0.0173979	0.0167542	0.0132778	0.015795	0.0168804	0.0191895	0.0161888	0.0173062	0.927583	0.93787	0.962071	0.965447	0.978514	0.999974	0.995904	0.970286	0.997118	0.992458	0.987792	0.997641	0.988895
56	0.263592	0.153018	0.0549601	0.0522308	0.0527987	0.0629291	0.0566207	0.0771848	0.0954795	0.0566156	0.0613679	0.065393	0.0725755	0.0639102	0.0705851	0.067222	0.0630923	0.0604504	0.0272059	0.034582	0.0174691	0.0160479	0.0145292	0.0165206	0.0136391	0.0183007	0.0159361	0.0145925	0.0199872	0.0181339	0.0139837	0.0167635	0.0191523	0.0210245	0.0164465	0.0179495	0.916414	0.931337	0.953311	0.956545	0.971776	0.999143	0.991459	0.96462	0.993234	0.987224	0.983328	0.994855	0.98358
57	0.269268	0.155137	0.0524725	0.0519056	0.0516398	0.0598993	0.0534291	0.0739746	0.0946587	0.0528517	0.0603171	0.0624429	0.0690759	0.0610616	0.0672703	0.064296	0.0596146	0.0566172	0.0241176	0.0290251	0.0160064	0.0163583	0.0138772	0.0164537	0.0117612	0.0181438	0.0160372	0.0144862	0.0204236	0.0177039	0.0136475	0.0167459	0.0200073	0.02118	0.0161459	0.0176021	0.895703	0.913929	0.9387	0.943476	0.957141	0.9911	0.974894	0.949474	0.985769	0.973717	0.969918	0.984732	0.972882
58	0.278937	0.155709	0.0482166	0.0490125	0.0487572	0.0565634	0.0502474	0.0697685	0.0939125	0.0481093	0.0575174	0.0591435	0.0669391	0.0575972	0.0648862	0.0608841	0.055127	0.0522707	0.0258824	0.0295708	0.0179706	0.016886	0.0145292	0.0171226	0.0123542	0.0191547	0.0176881	0.0157355	0.0222565	0.0175605	0.0148576	0.0174503	0.0222548	0.0226417	0.017248	0.0181168	0.89478	0.916569	0.93918	0.943701	0.961119	0.994997	0.980247	0.952872	0.988842	0.974992	0.972959	0.988088	0.973694
59	0.23957	0.116114	0.0421847	0.0422113	0.0432479	0.051966	0.0452815	0.0600977	0.0756941	0.0435792	0.0504401	0.0568213	0.0589519	0.0520528	0.0594118	0.0581485	0.0546649	0.0540355	0.0277941	0.0321012	0.0197258	0.0190589	0.0151811	0.0190623	0.0116624	0.0217691	0.019777	0.0167455	0.0248458	0.0188328	0.017177	0.0187709	0.0232808	0.0241346	0.0186508	0.0192233	0.8792	0.905215	0.926736	0.931958	0.954298	0.988179	0.972954	0.943342	0.981025	0.965024	0.965455	0.981509	0.964106
60	0.244944	0.131437	0.0451396	0.04349	0.044823	0.0559207	0.0481912	0.0659139	0.07969	0.0479039	0.0506627	0.0614768	0.062196	0.0552822	0.0641831	0.0604389	0.0598331	0.0595811	0.0272059	0.0301166	0.0203109	0.0186243	0.0166713	0.0193298	0.0125519	0.0233028	0.0196085	0.01741	0.0243512	0.020105	0.0183199	0.0200916	0.024771	0.0246633	0.0196527	0.0206645	0.876759	0.900778	0.921392	0.925335	0.953712	0.990121	0.972976	0.937191	0.979873	0.962766	0.965302	0.977656	0.962271
61	0.180368	0.125063	0.0409617	0.0389827	0.0416704	0.0522788	0.0444344	0.0640311	0.0729295	0.0439254	0.0459329	0.0572857	0.0584352	0.0507892	0.0600558	0.0574722	0.0575803	0.0562725	0.0297059	0.0311089	0.0211468	0.0226906	0.023284	0.0251488	0.0173947	0.0265621	0.0227755	0.0204136	0.0307809	0.0228108	0.0227235	0.0223279	0.0303164	0.029484	0.0238467	0.0256955	0.865245	0.895685	0.914257	0.918644	0.946908	0.985205	0.967037	0.926981	0.974407	0.958624	0.959642	0.974512	0.955907
62	0.244944	0.144078	0.0439842	0.0424304	0.0435639	0.0484839	0.0461039	0.0656553	0.0791565	0.0481624	0.0490769	0.0555246	0.0601367	0.0499226	0.0581148	0.0563508	0.05594	0.0540917	0.0293382	0.0361201	0.0268723	0.0266638	0.028127	0.029697	0.0231271	0.0313551	0.0278293	0.0226729	0.0386943	0.0267888	0.0264883	0.0253566	0.0355686	0.0348646	0.0288135	0.0302118	0.859482	0.888939	0.905085	0.910708	0.943665	0.983625	0.96565	0.92195	0.969872	0.953626	0.954894	0.969132	0.951626
63	0.28511	0.156183	0.0458407	0.0449109	0.0438574	0.0511567	0.045732	0.0651523	0.0852828	0.0486493	0.0491557	0.0581849	0.0595897	0.0505156	0.0592848	0.0567348	0.0561226	0.0540992	0.0322794	0.0369139	0.0313858	0.030699	0.0309211	0.0322386	0.0292548	0.0341264	0.0321755	0.0257296	0.0458513	0.0301217	0.0309254	0.0285085	0.0404299	0.0392187	0.031891	0.033969	0.85086	0.882235	0.894445	0.900601	0.93586	0.977664	0.962916	0.910245	0.964288	0.948883	0.946094	0.961819	0.943954
64	0.275052	0.153483	0.0558559	0.0507569	0.0486476	0.059498	0.0499115	0.0666594	0.0830479	0.0470016	0.0493866	0.0627958	0.0643991	0.049715	0.0630604	0.0569828	0.05647	0.0530351	0.0325	0.0363185	0.0329739	0.0333996	0.0352985	0.0335095	0.0288595	0.0354161	0.0339948	0.0283611	0.0458222	0.0330066	0.0333457	0.0305159	0.041456	0.039312	0.0346535	0.0350498	0.845103	0.870486	0.881876	0.889892	0.928044	0.974503	0.961308	0.902559	0.959098	0.942691	0.941623	0.95423	0.936906
65	0.29575	0.158212	0.0514027	0.0470832	0.0461965	0.0548666	0.0473491	0.0646513	0.0822047	0.0461916	0.0449789	0.0579657	0.0602257	0.0458789	0.0597309	0.0524427	0.0527273	0.0494979	0.0324265	0.0353758	0.0254096	0.0273777	0.0252398	0.027958	0.0245108	0.0306928	0.0291769	0.0267131	0.0314209	0.027846	0.027127	0.0290896	0.0340051	0.032532	0.0288851	0.0292854	0.839915	0.864255	0.876647	0.88585	0.928852	0.975114	0.962108	0.899343	0.959094	0.941373	0.939676	0.953936	0.934606
66	0.301383	0.148629	0.0472689	0.044524	0.0442571	0.0469469	0.0446228	0.0621583	0.0746122	0.0431892	0.0426673	0.0471944	0.057169	0.0410666	0.0522357	0.0437736	0.0437126	0.0403477	0.0354412	0.0356239	0.026329	0.028402	0.0278476	0.0280918	0.0230283	0.0322614	0.029716	0.0297167	0.0321483	0.0292616	0.0283035	0.031414	0.0349334	0.0343358	0.0303594	0.0317558	0.833414	0.85722	0.868116	0.879308	0.92371	0.973465	0.960973	0.89415	0.955858	0.938609	0.936126	0.949761	0.930976
67	0.303455	0.150354	0.0294431	0.0309249	0.0341675	0.0342291	0.0342699	0.0548956	0.0659414	0.0371476	0.0369158	0.0390129	0.0461762	0.0374083	0.045101	0.0435119	0.0419863	0.0415655	0.0408824	0.0381543	0.0262454	0.0316613	0.0294309	0.0318373	0.0292548	0.0346144	0.0320407	0.0312849	0.0364832	0.032254	0.0317994	0.0344075	0.0383779	0.039001	0.0342241	0.0362336	0.812328	0.83896	0.848839	0.860803	0.907979	0.964376	0.940617	0.879766	0.94416	0.92494	0.923151	0.937465	0.91882
68	0.166965	0.097107	0.0189891	0.0210149	0.0262697	0.023334	0.0240825	0.0439621	0.0489878	0.0239958	0.027914	0.0261721	0.0365348	0.0266958	0.0325391	0.0299527	0.0252391	0.0260904	0.0435294	0.044257	0.0272484	0.0320338	0.0310142	0.0323055	0.0313303	0.0364793	0.0343317	0.0339429	0.0392762	0.0348164	0.0343541	0.0367318	0.0406742	0.0433241	0.037688	0.0395919	0.816996	0.842919	0.852335	0.864379	0.913671	0.968774	0.95634	0.881718	0.947303	0.929895	0.928659	0.939862	0.920947
69	0.111886	0.0731297	0.0163561	0.0186902	0.0245236	0.0216882	0.0235451	0.0413399	0.0425369	0.0226619	0.0255539	0.0231699	0.0327399	0.0258565	0.030542	0.0291133	0.0246768	0.0251087	0.0515441	0.0490697	0.0292544	0.0328719	0.0327838	0.0357836	0.0345918	0.0380479	0.036926	0.0355643	0.0426801	0.0375222	0.0390938	0.0394083	0.0430927	0.0453768	0.0406939	0.0422296	0.806051	0.831926	0.842503	0.853231	0.905951	0.96147	0.953592	0.872327	0.938022	0.919372	0.919276	0.930396	0.911928
70	0.105389	0.0664157	0.0127468	0.014467	0.0207309	0.0192399	0.0208221	0.0360994	0.0345825	0.0188703	0.0210993	0.0193875	0.0296321	0.0217557	0.026722	0.0254363	0.0209985	0.0217851	0.0569853	0.0541801	0.0342695	0.0376521	0.0374406	0.0410006	0.039237	0.0430153	0.041845	0.0403222	0.0472769	0.0429337	0.0441696	0.0447438	0.049371	0.050664	0.0458755	0.0466945	0.797248	0.827594	0.839252	0.849682	0.900132	0.956101	0.949936	0.866488	0.931636	0.919103	0.911876	0.928708	0.905368
71	0.178663	0.0869243	0.0207808	0.0203045	0.0245378	0.029159	0.0241267	0.042748	0.0487192	0.0229412	0.0270595	0.0285797	0.0362509	0.029314	0.0353398	0.0332219	0.0261738	0.0282224	0.0636765	0.0601836	0.0392009	0.0416874	0.0428425	0.0467527	0.0430915	0.0473203	0.0470671	0.045585	0.0547248	0.0485961	0.0497832	0.0492164	0.0551118	0.0566355	0.0508853	0.0521629	0.787122	0.81915	0.829455	0.840661	0.893198	0.951117	0.942067	0.856714	0.927013	0.914007	0.905041	0.922627	0.896986
72	0.205059	0.0933879	0.0226503	0.0223022	0.0254632	0.0307028	0.0252163	0.0438288	0.0499392	0.0241504	0.028637	0.0313106	0.0381379	0.0310793	0.0383592	0.0344589	0.0270656	0.0291105	0.0661029	0.0639047	0.041207	0.0408493	0.0437739	0.0439435	0.0443764	0.0458039	0.046427	0.0414917	0.0574887	0.0468758	0.0499849	0.0465927	0.0556736	0.0610829	0.0494969	0.0498469	0.780122	0.812799	0.821234	0.83391	0.886383	0.946189	0.941043	0.850642	0.920139	0.907447	0.898662	0.91907	0.8915
73	0.198131	0.0882474	0.0200199	0.0204209	0.0238351	0.0277138	0.0236008	0.0430369	0.0463985	0.0210904	0.0271992	0.0274725	0.0372199	0.0279524	0.0360902	0.0308397	0.0259017	0.0267836	0.0725735	0.0712974	0.0459295	0.0469642	0.0494552	0.050097	0.048725	0.0512593	0.0505711	0.045399	0.0643838	0.0515348	0.0562036	0.0512766	0.0622939	0.0676764	0.0534188	0.0554183	0.768968	0.80223	0.810926	0.825915	0.877235	0.94036	0.933117	0.841236	0.912946	0.899791	0.889699	0.912315	0.882162
74	0.203915	0.0811043	0.0168287	0.0207359	0.0221645	0.0209231	0.0210548	0.0408672	0.0428167	0.020015	0.024217	0.0180945	0.03422	0.0242691	0.0295464	0.0219497	0.0206583	0.0170339	0.0826471	0.0807244	0.0524072	0.0546002	0.0558815	0.0577219	0.0581143	0.0583704	0.0570735	0.0516719	0.0733737	0.0580931	0.0644055	0.0590421	0.0714792	0.0771001	0.0626226	0.0651715	0.754217	0.786752	0.798153	0.811313	0.856159	0.926889	0.924825	0.824958	0.897773	0.884007	0.871811	0.89568	0.866115
75	0.193059	0.0799689	0.0146501	0.0185173	0.0212331	0.0181857	0.0193492	0.0413803	0.0417907	0.0190457	0.0229312	0.0156497	0.0337298	0.0237924	0.0285242	0.0205836	0.0202428	0.0167978	0.0895588	0.0901017	0.0582581	0.0622672	0.0652883	0.0625376	0.0662186	0.0663529	0.0640477	0.0597523	0.0839637	0.066067	0.0693469	0.0664378	0.0840112	0.0881722	0.0711679	0.0746288	0.746911	0.777089	0.787481	0.802065	0.848772	0.920108	0.920299	0.815226	0.888856	0.874929	0.863738	0.887992	0.857049
76	0.219109	0.0818374	0.0150734	0.0187518	0.0217566	0.0194813	0.0195442	0.0430692	0.0443539	0.0190249	0.0237704	0.0157352	0.0333948	0.0240866	0.0282051	0.0207637	0.0207371	0.016929	0.100074	0.0991317	0.0667001	0.0696548	0.0741362	0.0717678	0.0747183	0.0747887	0.0714935	0.0675934	0.0935645	0.074238	0.0794649	0.0761754	0.0943203	0.0977825	0.0803	0.083417	0.734937	0.764485	0.775971	0.793014	0.837979	0.91035	0.915157	0.803785	0.880094	0.863264	0.853959	0.878374	0.84629
77	0.234498	0.0763482	0.0171896	0.0214052	0.0245295	0.0239495	0.0220329	0.040554	0.0489841	0.0141187	0.0219537	0.0203647	0.0336314	0.0223236	0.0312274	0.0288652	0.0279503	0.0256257	0.110588	0.108956	0.077984	0.0786566	0.0827978	0.0813992	0.0828227	0.0844096	0.0805903	0.0776407	0.103602	0.0835379	0.0891795	0.0868287	0.105802	0.10901	0.0912786	0.0938779	0.723148	0.7596	0.771299	0.790361	0.831593	0.904783	0.916906	0.797561	0.87501	0.856089	0.846957	0.873848	0.837731
78	0.25375	0.0919396	0.0225075	0.0229339	0.0259832	0.031774	0.0258929	0.0416914	0.0505287	0.0174095	0.0238133	0.0301588	0.0356111	0.0277061	0.0373931	0.0359609	0.0348268	0.0342101	0.125441	0.124833	0.0859244	0.0888378	0.0924839	0.090295	0.0929037	0.0943268	0.0891142	0.0861198	0.113435	0.0927841	0.0987596	0.0977813	0.11699	0.119242	0.101513	0.104455	0.718801	0.754699	0.766576	0.785674	0.821168	0.898428	0.930147	0.788776	0.867218	0.84934	0.838967	0.867644	0.829558
79	0.2678	0.0999052	0.0265868	0.0238549	0.0253017	0.0357559	0.0282555	0.0424248	0.0518532	0.0213211	0.0231731	0.0362782	0.036213	0.0302993	0.0399161	0.0385878	0.0387701	0.0380208	0.140809	0.135351	0.0931963	0.0938664	0.0996554	0.100395	0.104171	0.10163	0.0961558	0.093137	0.122425	0.102335	0.10555	0.106568	0.123342	0.126987	0.109972	0.113925	0.706561	0.745692	0.756534	0.777621	0.809908	0.887806	0.936191	0.777845	0.854273	0.835685	0.825876	0.859711	0.817304
80	0.286945	0.111268	0.0277916	0.0240346	0.0249763	0.0420332	0.0285029	0.0440894	0.0551849	0.022745	0.021962	0.0369768	0.0371291	0.0292616	0.0417005	0.0416157	0.042083	0.0397032	0.16	0.148995	0.106152	0.105444	0.112042	0.111163	0.121467	0.113725	0.107072	0.105284	0.136856	0.113731	0.119399	0.118137	0.137218	0.141262	0.123871	0.12849	0.70372	0.739076	0.750899	0.770338	0.799533	0.87723	0.929621	0.771148	0.843442	0.826287	0.81742	0.853122	0.807903
81	0.298427	0.114084	0.0287835	0.0246235	0.0248195	0.0428629	0.0286847	0.0447945	0.0525248	0.0227773	0.0223699	0.0381843	0.0361922	0.0277814	0.0410919	0.0405826	0.0372121	0.038789	0.185147	0.16264	0.120027	0.117799	0.127317	0.125209	0.137675	0.129028	0.121424	0.119531	0.155155	0.129267	0.133652	0.133369	0.152412	0.158865	0.139086	0.143635	0.697004	0.735506	0.743687	0.760551	0.791906	0.868276	0.919693	0.762684	0.834195	0.819369	0.809993	0.84657	0.798916
82	0.312822	0.123435	0.0249847	0.0203079	0.0204385	0.0376058	0.0238302	0.0477076	0.0471111	0.0248127	0.0211615	0.0365495	0.0353462	0.027291	0.0402913	0.0416803	0.0441639	0.041307	0.208897	0.176581	0.127675	0.129284	0.138586	0.13872	0.152896	0.142902	0.135406	0.131572	0.166036	0.142312	0.145484	0.145448	0.165091	0.171897	0.153214	0.157595	0.680202	0.720353	0.727729	0.742574	0.778319	0.853215	0.90304	0.749106	0.819215	0.805923	0.796711	0.832555	0.783012
83	0.343384	0.131705	0.0266907	0.0219753	0.0221999	0.0397345	0.0257258	0.0505198	0.0502563	0.0275635	0.0222938	0.0362634	0.0374376	0.0286982	0.0411599	0.0396787	0.0431682	0.0372827	0.230221	0.197569	0.1418	0.143066	0.154419	0.155508	0.169401	0.159355	0.152859	0.148371	0.182241	0.159819	0.164342	0.161595	0.183852	0.187914	0.172609	0.174335	0.6527	0.699046	0.707683	0.723766	0.764508	0.840695	0.889833	0.729832	0.805947	0.78701	0.78073	0.815414	0.767449
84	0.33488	0.125331	0.0232501	0.0182571	0.0205529	0.0351371	0.02365	0.0469501	0.0452083	0.0255189	0.0204813	0.0294046	0.0336238	0.0261393	0.0358125	0.0350128	0.0386841	0.0326551	0.260515	0.221037	0.157849	0.16467	0.175002	0.179319	0.191342	0.18088	0.172332	0.168518	0.201559	0.18125	0.185889	0.182391	0.203884	0.209218	0.193064	0.193945	0.633911	0.689513	0.689212	0.70807	0.754328	0.830149	0.883794	0.720696	0.794451	0.776138	0.770996	0.803026	0.755481
85	0.344743	0.118894	0.0208197	0.0197498	0.0210091	0.0314271	0.0224835	0.0496329	0.0463948	0.0253158	0.0209016	0.0248196	0.0346421	0.0226954	0.0326011	0.030629	0.0358082	0.0277466	0.286103	0.247829	0.178661	0.186119	0.196982	0.203866	0.204685	0.203224	0.195714	0.192068	0.22111	0.203702	0.210226	0.204983	0.226286	0.230212	0.215651	0.215446	0.605008	0.662199	0.665293	0.684963	0.733195	0.810738	0.859247	0.696528	0.77441	0.754374	0.74911	0.779078	0.733627
86	0.333779	0.108175	0.014928	0.0156722	0.0184661	0.0221949	0.0191068	0.047839	0.0441263	0.0203842	0.0181005	0.0181726	0.0300315	0.0178192	0.0268284	0.0256708	0.0305326	0.0237073	0.313824	0.270107	0.1973	0.201173	0.219335	0.221858	0.220202	0.21973	0.216199	0.21304	0.238159	0.223144	0.230327	0.224159	0.247954	0.251609	0.234645	0.235119	0.580416	0.63064	0.644213	0.663765	0.710939	0.793232	0.825438	0.671795	0.757319	0.731668	0.727449	0.755866	0.713941
87	0.344182	0.136711	0.0229022	0.0180157	0.0186594	0.0345692	0.0217937	0.0492127	0.0463985	0.0232919	0.0189328	0.0318345	0.0316838	0.0220385	0.035328	0.0377008	0.0408904	0.0364134	0.341765	0.299677	0.214853	0.223119	0.247648	0.245602	0.241451	0.244061	0.244668	0.239966	0.258874	0.249467	0.257454	0.25258	0.27314	0.275495	0.261168	0.262243	0.563723	0.610128	0.623541	0.642834	0.695114	0.776579	0.806706	0.653688	0.739053	0.713289	0.711391	0.735269	0.695776
88	0.375219	0.145643	0.025935	0.0200083	0.0191016	0.0381499	0.0219051	0.0509016	0.0497452	0.0254104	0.0187199	0.0350893	0.0321891	0.023765	0.0379928	0.0401646	0.0427707	0.0381183	0.371544	0.322451	0.232949	0.246058	0.268976	0.273226	0.265863	0.267033	0.270375	0.266413	0.279937	0.270844	0.282497	0.279257	0.296299	0.296053	0.286776	0.284889	0.543257	0.589605	0.601732	0.621445	0.674494	0.755141	0.795699	0.633264	0.717256	0.692098	0.690156	0.714332	0.674992
89	0.327369	0.138392	0.0222349	0.0175997	0.0161754	0.0355995	0.0193312	0.0469905	0.0345601	0.0204373	0.0146234	0.0328525	0.0271716	0.0198057	0.0342349	0.0368479	0.0352781	0.0354541	0.407132	0.364971	0.264502	0.278278	0.303064	0.303324	0.300455	0.301229	0.304673	0.301792	0.315082	0.305714	0.316246	0.31377	0.329718	0.332473	0.321472	0.320711	0.52612	0.569457	0.581252	0.599918	0.656959	0.73715	0.781498	0.614269	0.698106	0.671636	0.671539	0.693907	0.656348
90	0.251613	0.100701	0.00940236	0.0100452	0.0121728	0.0189066	0.0115276	0.0378712	0.0273854	0.0110771	0.0103305	0.0138031	0.0191901	0.0107559	0.0198591	0.0187893	0.0206153	0.015625	0.420441	0.401786	0.297559	0.315526	0.337152	0.346733	0.34068	0.337778	0.341869	0.341742	0.3559	0.342556	0.352886	0.353495	0.369855	0.368955	0.358029	0.360238	0.484429	0.525984	0.546983	0.56874	0.625974	0.711535	0.746603	0.581761	0.67197	0.634186	0.640024	0.659404	0.627301
91	0.399801	0.163684	0.0276306	0.0220574	0.019111	0.0426793	0.0219674	0.0509319	0.0478386	0.0250873	0.0189826	0.0376233	0.030234	0.024301	0.0381051	0.0355565	0.0325418	0.0329586	0.470441	0.446837	0.339853	0.363111	0.38195	0.400642	0.384364	0.382449	0.393181	0.392164	0.404457	0.388822	0.403341	0.405828	0.414706	0.412154	0.406309	0.409094	0.478648	0.522008	0.535014	0.552497	0.610632	0.691771	0.745709	0.567624	0.652923	0.621081	0.625544	0.646567	0.612689
92	0.393974	0.162173	0.0236838	0.0215422	0.018136	0.0393502	0.018512	0.0492875	0.0447233	0.0210165	0.01803	0.0320351	0.0293368	0.0206929	0.0347165	0.0327393	0.0282834	0.0288744	0.549926	0.494021	0.384738	0.408989	0.427307	0.456357	0.431311	0.433377	0.444897	0.449684	0.462062	0.444407	0.45652	0.459218	0.465983	0.462103	0.456651	0.460138	0.454803	0.497836	0.512095	0.529722	0.586072	0.668128	0.725525	0.543774	0.628802	0.596112	0.60135	0.621482	0.587794
93	0.405413	0.156719	0.0221024	0.020248	0.0170101	0.0357287	0.0168114	0.0454006	0.0418728	0.0192165	0.0169115	0.0299879	0.0257237	0.0200475	0.0318596	0.0299901	0.0253716	0.0263527	0.613676	0.551377	0.435222	0.466073	0.480395	0.518561	0.480036	0.490771	0.505172	0.504147	0.518503	0.503145	0.510975	0.521078	0.52708	0.519298	0.51684	0.518915	0.428342	0.469431	0.484032	0.502023	0.558543	0.639618	0.702714	0.515025	0.601838	0.566949	0.574934	0.590916	0.560286
94	0.392096	0.126806	0.0132298	0.0170913	0.0154149	0.0217018	0.0120716	0.0413237	0.0412945	0.0158126	0.0158373	0.0148992	0.0222298	0.0149752	0.0218326	0.0167741	0.0128613	0.0115258	0.675368	0.611263	0.488089	0.527222	0.531247	0.579694	0.541906	0.552122	0.570702	0.559141	0.564064	0.564875	0.568792	0.581317	0.585709	0.576494	0.57753	0.579698	0.39793	0.435552	0.452055	0.469997	0.527119	0.606521	0.669554	0.481434	0.569192	0.531009	0.541973	0.553968	0.527755
95	0.385449	0.125876	0.0143541	0.0164014	0.0135215	0.0222187	0.0120798	0.0392591	0.0409662	0.0142272	0.0139459	0.0148063	0.021431	0.013666	0.0213303	0.016825	0.0136242	0.0109862	0.747059	0.69293	0.56762	0.601533	0.610599	0.650859	0.610397	0.627974	0.652101	0.63524	0.636274	0.642966	0.645803	0.655925	0.665885	0.651821	0.654366	0.655434	0.373858	0.412957	0.425451	0.441552	0.498385	0.573056	0.639907	0.453969	0.537745	0.502017	0.51438	0.52358	0.497889
96	0.33665	0.113852	0.0122119	0.0151381	0.0105871	0.018978	0.00984337	0.0343499	0.0394663	0.0111117	0.0112748	0.0124098	0.018098	0.0111983	0.0177349	0.0145278	0.0111995	0.00789868	0.825956	0.772066	0.667001	0.696797	0.717519	0.737141	0.709923	0.718466	0.747549	0.733613	0.729838	0.732901	0.737504	0.749164	0.757689	0.742357	0.749868	0.748938	0.344163	0.386025	0.395468	0.410448	0.465498	0.536405	0.601348	0.422566	0.503266	0.468619	0.482193	0.489406	0.464214
97	0.289232	0.0983318	0.0106176	0.0131112	0.00800516	0.0161114	0.00768235	0.0293478	0.0318775	0.00878323	0.00897284	0.00976065	0.0150072	0.00864619	0.0141542	0.0120946	0.0088822	0.00615632	0.914118	0.861226	0.762788	0.799572	0.813263	0.83767	0.815873	0.82278	0.844042	0.830525	0.826487	0.832494	0.838045	0.838862	0.851741	0.83535	0.84607	0.846072	0.31313	0.355336	0.360749	0.374546	0.430834	0.493903	0.553749	0.3868	0.46432	0.43187	0.445345	0.450565	0.427425
98	0.200915	0.071896	0.00905961	0.010694	0.00575806	0.0123335	0.00523134	0.0219558	0.0233074	0.00683781	0.00698056	0.00681053	0.0110193	0.0074739	0.0102486	0.00962741	0.00662226	0.00470998	0.980147	0.9484	0.882146	0.905854	0.916271	0.920273	0.912433	0.9181	0.933796	0.921642	0.91976	0.927249	0.926182	0.92761	0.932503	0.929027	0.930607	0.930737	0.283044	0.325408	0.325891	0.339151	0.394261	0.447285	0.494115	0.349374	0.423871	0.391476	0.406952	0.408357	0.388798
99	0.114605	0.0441282	0.00535683	0.00579981	0.00251944	0.00665812	0.00277377	0.0126143	0.0113198	0.00378006	0.00366379	0.00375267	0.00614559	0.00392055	0.00618048	0.00549167	0.00362451	0.00229317	1	1	1	1	1	1	1	1	1	1	1	1	1	1	1	1	1	1	0.244331	0.284066	0.282963	0.292025	0.348444	0.392292	0.419504	0.302915	0.37488	0.343371	0.359643	0.358267	0.342568
100	0	0	0	0	0	0	0	0	0	0	0	0	0	0	0	0	0	0	0.775735	0.763086	0.7696	0.749255	0.770979	0.750585	0.757165	0.742257	0.74418	0.741933	0.768242	0.742398	0.75337	0.744902	0.769781	0.774702	0.735282	0.741218	0.201237	0.236752	0.232323	0.239069	0.299229	0.331916	0.331171	0.252385	0.322148	0.289	0.306509	0.303347	0.289729
[truncated: 6 more columns]

## Sheet: Fig. 1d
Figure 1d
cell	type	random value	method	accuracy
hESC	TES	random value 10	KNN	0.810953
hESC	TES	random value 10	SVM	0.837209
hESC	TES	random value 10	LR	0.826707
hESC	TES	random value 10	RF	0.84046
hESC	TES	random value 42	RF	0.83896
hESC	TES	random value 42	SVM	0.832208
hESC	TES	random value 42	LR	0.822206
hESC	TES	random value 42	KNN	0.796199
hESC	TSS	random value 4	SVM	0.865478
hESC	TSS	random value 4	LR	0.864127
hESC	TSS	random value 4	KNN	0.836845
hESC	TSS	random value 4	RF	0.871421
hESC	TSS	random value 10	RF	0.866288
hESC	TSS	random value 10	SVM	0.862507
hESC	TSS	random value 10	KNN	0.82712
hESC	TSS	random value 10	LR	0.863857
hESC	TES	random value 4	SVM	0.825956
hESC	TES	random value 4	RF	0.845711
hESC	TES	random value 4	KNN	0.790948
hESC	TES	random value 4	LR	0.820705
hESC	TSS	random value 42	SVM	0.858995
hESC	TSS	random value 42	RF	0.864938
hESC	TSS	random value 42	KNN	0.82631
hESC	TSS	random value 42	LR	0.858725
hESC	TES	random value 10	Without ML	0.636659
hESC	TES	random value 42	Without ML	0.642661
hESC	TSS	random value 4	Without ML	0.567261
hESC	TSS	random value 10	Without ML	0.563749
hESC	TES	random value 4	Without ML	0.647912
hESC	TSS	random value 42	Without ML	0.5651

## Sheet: Fig. 1e
Fig. 1e
Position	Number	Type
-199	1	tss
-198	1	tss
-197	1	tss
-195	1	tss
-191	1	tss
-189	6	tss
-188	1	tss
-184	5	tss
-181	9	tss
-178	1	tss
-176	2	tss
-170	7	tss
-168	1	tss
-166	2	tss
-164	6	tss
-162	4	tss
-160	3	tss
-159	1	tss
-158	3	tss
-157	1	tss
-156	1	tss
-150	1	tss
-142	2	tss
-140	7	tss
-136	1	tss
-133	1	tss
-130	1	tss
-129	5	tss
-126	1	tss
-125	3	tss
-123	1	tss
-122	7	tss
-121	1	tss
-120	3	tss
-116	1	tss
-113	4	tss
-109	3	tss
-107	1	tss
-105	6	tss
-103	1	tss
-101	1	tss
-99	7	tss
-97	1	tss
-95	1	tss
-94	1	tss
-93	1	tss
-92	6	tss
-91	2	tss
-90	2	tss
-89	1	tss
-85	3	tss
-83	1	tss
-82	1	tss
-80	7	tss
-79	4	tss
-78	3	tss
-77	2	tss
-76	5	tss
-75	3	tss
-74	1	tss
-73	2	tss
-72	6	tss
-71	7	tss
-68	5	tss
-67	2	tss
-66	3	tss
-65	4	tss
-64	1	tss
-63	8	tss
-62	3	tss
-61	5	tss
-60	2	tss
-59	3	tss
-58	1	tss
-57	4	tss
-55	4	tss
-54	3	tss
-53	5	tss
-51	2	tss
-50	2	tss
-49	4	tss
-48	10	tss
-47	2	tss
-46	4	tss
-45	3	tss
-44	6	tss
-43	4	tss
-42	10	tss
-41	12	tss
-40	10	tss
-39	5	tss
-38	8	tss
-37	13	tss
-36	10	tss
-35	9	tss
-34	18	tss
-33	5	tss
-32	11	tss
-31	17	tss
-30	20	tss
-29	14	tss
-28	10	tss
-27	9	tss
-26	9	tss
-25	13	tss
-24	13	tss
-23	23	tss
-22	19	tss
-21	31	tss
-20	16	tss
-19	15	tss
-18	43	tss
-17	21	tss
-16	24	tss
-15	38	tss
-14	23	tss
-13	21	tss
-12	45	tss
-11	42	tss
-10	41	tss
-9	61	tss
-8	46	tss
-7	51	tss
-6	69	tss
-5	59	tss
-4	72	tss
-3	150	tss
-2	150	tss
-1	204	tss
0	2227	tss
1	175	tss
2	162	tss
3	177	tss
4	117	tss
5	105	tss
6	94	tss
7	75	tss
8	63	tss
9	63	tss
10	49	tss
11	32	tss
12	42	tss
13	39	tss
14	44	tss
15	51	tss
16	44	tss
17	42	tss
18	30	tss
19	37	tss
20	44	tss
21	26	tss
22	36	tss
23	27	tss
24	26	tss
25	23	tss
26	18	tss
27	26	tss
28	15	tss
29	31	tss
30	17	tss
31	21	tss
32	21	tss
33	12	tss
34	17	tss
35	12	tss
36	17	tss
37	11	tss
38	18	tss
39	6	tss
40	10	tss
41	8	tss
42	13	tss
43	9	tss
44	13	tss
45	8	tss
46	5	tss
47	5	tss
48	9	tss
49	5	tss
50	7	tss
51	14	tss
52	6	tss
53	11	tss
54	3	tss
55	3	tss
56	2	tss
57	3	tss
58	4	tss
59	2	tss
60	5	tss
61	4	tss
62	3	tss
63	4	tss
64	1	tss
65	8	tss
66	2	tss
67	6	tss
68	6	tss
69	5	tss
70	5	tss
71	5	tss
72	3	tss
73	2	tss
74	1	tss
75	4	tss
76	2	tss
77	3	tss
78	3	tss
79	2	tss
80	6	tss
81	13	tss
82	5	tss
84	1	tss
85	6	tss
86	7	tss
87	3	tss
88	2	tss
90	7	tss
91	2	tss
92	1	tss
93	1	tss
94	1	tss
95	3	tss
96	1	tss
98	1	tss
99	4	tss
100	2	tss
101	1	tss
102	2	tss
103	4	tss
105	1	tss
108	2	tss
109	3	tss
111	2	tss
112	6	tss
113	9	tss
114	2	tss
115	1	tss
116	10	tss
119	5	tss
120	2	tss
124	1	tss
125	1	tss
126	1	tss
127	1	tss
130	1	tss
131	2	tss
132	5	tss
133	1	tss
134	1	tss
135	5	tss
136	3	tss
138	2	tss
139	2	tss
140	4	tss
142	2	tss
143	2	tss
144	6	tss
145	4	tss
149	1	tss
151	1	tss
152	1	tss
153	2	tss
155	6	tss
156	6	tss
160	1	tss
163	1	tss
165	1	tss
171	2	tss
173	3	tss
174	4	tss
175	1	tss
177	2	tss
182	2	tss
184	1	tss
185	6	tss
186	1	tss
189	4	tss
192	2	tss
194	1	tss
196	1	tss
198	2	tss
200	1	tss
-200	2	tes
-199	2	tes
-198	1	tes
-196	1	tes
-194	1	tes
-193	1	tes
-191	2	tes
-190	1	tes
-189	3	tes
-188	1	tes
-187	2	tes
-186	1	tes
-184	1	tes
-183	1	tes
-182	1	tes
-181	1	tes
-180	1	tes
-179	2	tes
-178	1	tes
-177	1	tes
-176	1	tes
-175	3	tes
-174	4	tes
-173	1	tes
-172	2	tes
-171	1	tes
-169	1	tes
-168	2	tes
-167	4	tes
-166	1	tes
-165	3	tes
-164	1	tes
-162	1	tes
-161	3	tes
-158	1	tes
-157	4	tes
-156	5	tes
-155	4	tes
-154	3	tes
-153	3	tes
-152	3	tes
-151	6	tes
-150	1	tes
-147	2	tes
-146	1	tes
-145	1	tes
-144	3	tes
-143	4	tes
-141	2	tes
-140	1	tes
-139	2	tes
-137	4	tes
-136	2	tes
-135	1	tes
-134	1	tes
-133	4	tes
-132	2	tes
-131	3	tes
-130	1	tes
-129	1	tes
-128	2	tes
-127	1	tes
-126	4	tes
-125	2	tes
-124	4	tes
-122	2	tes
-121	3	tes
-120	2	tes
-119	1	tes
-118	2	tes
-117	2	tes
-115	11	tes
-113	7	tes
-112	3	tes
-111	2	tes
-110	2	tes
-109	1	tes
-108	4	tes
-107	3	tes
-106	4	tes
-105	2	tes
-104	4	tes
-103	4	tes
-101	4	tes
-100	1	tes
-99	3	tes
-98	1	tes
-97	8	tes
-96	4	tes
-94	7	tes
-93	4	tes
-92	3	tes
-91	3	tes
-90	3	tes
-89	4	tes
-88	3	tes
-87	4	tes
-86	5	tes
-85	2	tes
-84	2	tes
-83	8	tes
-82	6	tes
-81	1	tes
-80	2	tes
-79	3	tes
-78	1	tes
-77	2	tes
-76	6	tes
-75	2	tes
-74	4	tes
-73	1	tes
-72	4	tes
-71	7	tes
-70	2	tes
-69	2	tes
-68	6	tes
-67	1	tes
-66	4	tes
-65	5	tes
-64	1	tes
-63	6	tes
-62	2	tes
-61	2	tes
-60	6	tes
-59	1	tes
-58	3	tes
-57	4	tes
-56	2	tes
-55	3	tes
-54	6	tes
-53	6	tes
-52	5	tes
-50	5	tes
-49	9	tes
-48	8	tes
-47	2	tes
-46	6	tes
-45	5	tes
-44	5	tes
-43	7	tes
-42	2	tes
-41	3	tes
-40	5	tes
-39	5	tes
-38	4	tes
-37	7	tes
-36	5	tes
-35	9	tes
-34	6	tes
-33	2	tes
-32	5	tes
-31	7	tes
-30	5	tes
-29	8	tes
-28	10	tes
-27	8	tes
-26	11	tes
-25	9	tes
-24	7	tes
-23	7	tes
-22	8	tes
-21	12	tes
-20	9	tes
-19	20	tes
-18	10	tes
-17	9	tes
-16	10	tes
-15	27	tes
-14	26	tes
-13	17	tes
-12	29	tes
-11	39	tes
-10	51	tes
-9	54	tes
-8	75	tes
-7	104	tes
-6	153	tes
-5	224	tes
-4	316	tes
-3	556	tes
-2	916	tes
-1	922	tes
0	1391	tes
1	144	tes
2	88	tes
3	57	tes
4	32	tes
5	23	tes
6	20	tes
7	30	tes
8	12	tes
9	13	tes
10	13	tes
11	13	tes
12	3	tes
13	16	tes
14	7	tes
15	11	tes
16	15	tes
17	6	tes
18	6	tes
19	10	tes
20	4	tes
21	4	tes
22	3	tes
23	8	tes
24	5	tes
25	7	tes
26	7	tes
27	12	tes
28	7	tes
29	8	tes
30	8	tes
31	10	tes
32	12	tes
33	2	tes
34	5	tes
35	5	tes
36	5	tes
37	4	tes
38	5	tes
39	1	tes
40	5	tes
41	8	tes
42	2	tes
44	5	tes
45	6	tes
46	5	tes
47	3	tes
48	3	tes
49	7	tes
50	5	tes
51	6	tes
52	4	tes
53	3	tes
54	1	tes
55	8	tes
56	2	tes
57	3	tes
58	5	tes
59	6	tes
60	3	tes
61	5	tes
62	2	tes
63	5	tes
64	5	tes
65	6	tes
66	2	tes
67	3	tes
68	8	tes
69	1	tes
70	1	tes
71	2	tes
72	2	tes
73	5	tes
74	3	tes
75	3	tes
77	1	tes
78	4	tes
79	2	tes
80	2	tes
81	4	tes
82	2	tes
83	2	tes
84	1	tes
85	1	tes
86	2	tes
88	2	tes
89	1	tes
90	2	tes
93	8	tes
94	2	tes
95	3	tes
96	6	tes
97	7	tes
98	2	tes
99	1	tes
100	1	tes
102	2	tes
103	4	tes
104	5	tes
105	3	tes
106	1	tes
107	2	tes
108	4	tes
109	4	tes
110	1	tes
111	3	tes
112	1	tes
113	3	tes
115	1	tes
116	2	tes
117	1	tes
120	1	tes
122	1	tes
123	2	tes
124	5	tes
125	2	tes
126	3	tes
127	3	tes
128	2	tes
130	5	tes
133	6	tes
134	1	tes
135	1	tes
136	2	tes
137	2	tes
138	3	tes
139	2	tes
140	7	tes
141	1	tes
143	3	tes
144	1	tes
146	1	tes
147	2	tes
150	6	tes
151	3	tes
152	1	tes
154	1	tes
155	2	tes
156	2	tes
157	4	tes
158	3	tes
160	3	tes
161	2	tes
162	3	tes
163	3	tes
164	1	tes
166	1	tes
167	1	tes
168	1	tes
170	1	tes
171	1	tes
172	1	tes
174	1	tes
175	5	tes
176	2	tes
177	1	tes
178	1	tes
179	1	tes
180	1	tes
181	2	tes
182	3	tes
183	1	tes
184	3	tes
186	2	tes
188	2	tes
189	3	tes
191	2	tes
194	2	tes
196	4	tes
197	1	tes
199	6	tes
200	1	tes

## Sheet: Fig. 1f
Fig. 1f
Type	Percentage	Freq
FANTOM5±10	0.837	6509
FANTOM5±100	0.0608	473
FANTOM5±1000	0.036	280
FANTOM5>1000	0.0662	515

## Sheet: Fig. 1g
Fig. 1g
Type	Percentage	Freq
polyA_DB±10	0.7241	6665
polyA_DB±100	0.106	976
polyA_DB±1000	0.0269	248
polyA_DB>1000	0.1429	1315

## Sheet: Fig. 2a
Fig. 2a
cost	number	type
4.15082	647.5	scRCAT-seq
8.30164	1225.5	scRCAT-seq
12.4525	1647	scRCAT-seq
16.6033	2020.5	scRCAT-seq
20.7541	2365	scRCAT-seq
24.9049	2650.5	scRCAT-seq
29.0557	2941.5	scRCAT-seq
33.2065	3191.5	scRCAT-seq
37.3574	3400	scRCAT-seq
41.5082	3577	scRCAT-seq
45.659	3790.5	scRCAT-seq
49.8098	3982	scRCAT-seq
53.9606	4148	scRCAT-seq
58.1115	4374.5	scRCAT-seq
62.2623	4486.5	scRCAT-seq
66.4131	4690.5	scRCAT-seq
70.5639	4794	scRCAT-seq
74.7147	4973	scRCAT-seq
78.8655	5117.5	scRCAT-seq
83.0164	5194.5	scRCAT-seq
87.1672	5395.5	scRCAT-seq
91.318	5488.5	scRCAT-seq
95.4688	5609.5	scRCAT-seq
99.6196	5726	scRCAT-seq
103.77	5762.5	scRCAT-seq
107.921	5912	scRCAT-seq
112.072	6065.5	scRCAT-seq
116.223	6185.5	scRCAT-seq
120.374	6261	scRCAT-seq
124.525	6352.5	scRCAT-seq
128.675	6422	scRCAT-seq
132.826	6509.5	scRCAT-seq
136.977	6567.5	scRCAT-seq
141.128	6644	scRCAT-seq
20.9607	798	ScISOr-seq
22.9258	423	ScISOr-seq
58.2969	785	ScISOr-seq
15.7205	282	ScISOr-seq
67.4672	811	ScISOr-seq
230.568	1200	ScISOr-seq
14.4105	356	ScISOr-seq
85.8079	958	ScISOr-seq
3.23556	5.5	Smart-seq2
6.47111	10	Smart-seq2
12.9422	19.5	Smart-seq2
25.2778	45	Smart-seq2
50.5556	146	Smart-seq2
101.111	313	Smart-seq2
151.667	478.5	Smart-seq2
202.222	653.5	Smart-seq2
252.778	800.5	Smart-seq2
303.333	966.5	Smart-seq2
353.889	1087.5	Smart-seq2
404.444	1213	Smart-seq2

## Sheet: Fig. 2b
Fig. 2b
Type	mappedread	inanno	Percentage
Smart-seq2	5259768	95970	1.82461
Smart-seq2	4874836	98430	2.01914
Smart-seq2	4950804	102459	2.06954
Smart-seq2	5215294	102945	1.97391
Smart-seq2	4775184	97424	2.04021
Smart-seq2	5501524	120227	2.18534
Smart-seq2	5352152	105786	1.97651
Smart-seq2	5570214	117634	2.11184
Smart-seq2	5279826	105316	1.99469
Smart-seq2	4445040	104754	2.35665
scRCAT-seq	420392	91459	21.7556
scRCAT-seq	2136364	606032	28.3675
scRCAT-seq	499139	133550	26.7561
scRCAT-seq	1474784	405555	27.4993
scRCAT-seq	549445	140791	25.6242
scRCAT-seq	823935	216319	26.2544
scRCAT-seq	1585195	426275	26.891
scRCAT-seq	1660296	490478	29.5416
scRCAT-seq	2856328	782935	27.4105
scRCAT-seq	2952493	888917	30.1073

## Sheet: Fig. 2c
Fig. 2c		Fig. 2c
group	cost	group	value
scRCAT-seq	27.7088	scCAT-seq	27.7088
scRCAT-seq	23.6894	scCAT-seq	23.6894
scRCAT-seq	27.9317	scCAT-seq	27.9317
scRCAT-seq	23.6139	scCAT-seq	23.6139
scRCAT-seq	26.5546	scCAT-seq	26.5546
scRCAT-seq	25.1733	scCAT-seq	25.1733
scRCAT-seq	21.3744	scCAT-seq	21.3744
scRCAT-seq	28.3861	scCAT-seq	28.3861
scRCAT-seq	26.6516	scCAT-seq	26.6516
scRCAT-seq	26.1594	scCAT-seq	26.1594
scRCAT-seq	27.981	scCAT-seq	27.981
scRCAT-seq	25.0567	scCAT-seq	25.0567
scRCAT-seq	30.2851	scCAT-seq	30.2851
scRCAT-seq	23.0563	scCAT-seq	23.0563
scRCAT-seq	23.2385	scCAT-seq	23.2385
scRCAT-seq	27.4808	scCAT-seq	27.4808
scRCAT-seq	18.1621	scCAT-seq	18.1621
scRCAT-seq	20.0539	scCAT-seq	20.0539
ScISOr-seq	57.2756	ScISOr-seq	57.2756
ScISOr-seq	112.697	ScISOr-seq	112.697
ScISOr-seq	105.786	ScISOr-seq	105.786
ScISOr-seq	143.496	ScISOr-seq	143.496
ScISOr-seq	113.702	ScISOr-seq	113.702
ScISOr-seq	212.761	ScISOr-seq	212.761
ScISOr-seq	109.988	ScISOr-seq	109.988
ScISOr-seq	115.4	ScISOr-seq	115.4

## Sheet: Fig. 2d
Fig. 2d
rep1:				rep2:				rep3:
gene	Smartseq_RMP_logscale	group		gene	Smartseq_RMP_logscale	group		gene	Smartseq_RMP_logscale	group
Gnai3	1.81865	tss		Gnai3	1.81865	tss		Gnai3	1.81865	tss
Cdc45	1.53923	tss		Cdc45	1.53923	tss		Cdc45	1.53923	tss
Scml2	2.03961	tss		Scml2	2.03961	tss		Scml2	2.03961	tss
Narf	0.988787	tss		Narf	0.988787	tss		Narf	0.988787	tss
Scmh1	1.68475	tss		Cav2	-0.172581	tss		Cav2	-0.172581	tss
Cox5a	1.55577	tss		Klf6	0.00351066	tss		Klf6	0.00351066	tss
Tbx4	1.8805	tss		Scmh1	1.68475	tss		Scmh1	1.68475	tss
Fer	1.27458	tss		Cox5a	1.55577	tss		Cox5a	1.55577	tss
Xpo6	1.43487	tss		Tbx4	1.8805	tss		Tbx4	1.8805	tss
Tfe3	2.00351	tss		Fer	1.27458	tss		Fer	1.27458	tss
Axin2	2.05531	tss		Xpo6	1.43487	tss		Xpo6	1.43487	tss
Brat1	-0.172581	tss		Tfe3	2.00351	tss		Tfe3	2.00351	tss
Gna12	1.00351	tss		Axin2	2.05531	tss		Axin2	2.05531	tss
Dlat	1.33257	tss		Brat1	-0.172581	tss		Brat1	-0.172581	tss
Sdhd	1.48543	tss		Gna12	1.00351	tss		Gna12	1.00351	tss
Gpr107	-0.172581	tss		Dlat	1.33257	tss		Dlat	1.33257	tss
Btbd17	0.225359	tss		Sdhd	1.48543	tss		Sdhd	1.48543	tss
Th	1.67868	tss		Gpr107	-0.172581	tss		Gpr107	-0.172581	tss
Lhx2	-0.473611	tss		Btbd17	0.225359	tss		Btbd17	0.225359	tss
Gmpr	0.941363	tss		Th	1.67868	tss		Th	1.67868	tss
Dgke	0.526389	tss		Lhx2	-0.473611	tss		Lhx2	-0.473611	tss
Scpep1	1.91909	tss		Gmpr	0.941363	tss		Gmpr	0.941363	tss
Mnt	0.526389	tss		Dgke	0.526389	tss		Dgke	0.526389	tss
Tpd52l1	-0.172581	tss		Scpep1	1.91909	tss		Scpep1	1.91909	tss
Cdh1	1.81195	tss		Mnt	0.526389	tss		Mnt	0.526389	tss
Cdh4	1.07046	tss		Tpd52l1	-0.172581	tss		Tpd52l1	-0.172581	tss
Clec10a	0.128449	tss		Cdh1	1.81195	tss		Cdh1	1.81195	tss
Alox12	0.128449	tss		Cdh4	1.07046	tss		Cdh4	1.07046	tss
Arvcf	0.128449	tss		Clec10a	0.128449	tss		Clec10a	0.128449	tss
Rtca	1.08269	tss		Alox12	0.128449	tss		Alox12	0.128449	tss
Dazap2	1.95775	tss		Arvcf	0.128449	tss		Arvcf	0.128449	tss
Rnf17	1.6233	tss		Rtca	1.08269	tss		Rtca	1.08269	tss
Trappc10	1.31172	tss		Dazap2	1.95775	tss		Dazap2	1.95775	tss
Ccm2	0.225359	tss		Rnf17	1.6233	tss		Rnf17	1.6233	tss
Tbrg4	0.429479	tss		Trappc10	1.31172	tss		Trappc10	1.31172	tss
Egfl6	0.640333	tss		Ccm2	0.225359	tss		Ccm2	0.225359	tss
Cttnbp2	0.480632	tss		Tbrg4	0.429479	tss		Tbrg4	0.429479	tss
Galnt1	1.09459	tss		Egfl6	0.640333	tss		Egfl6	0.640333	tss
Mkrn2	2.01353	tss		Cttnbp2	0.480632	tss		Cttnbp2	0.480632	tss
Raf1	2.28074	tss		Galnt1	1.09459	tss		Galnt1	1.09459	tss
2020-09-01	-0.473611	tss		Mkrn2	2.01353	tss		Mkrn2	2.01353	tss
Pdgfb	1.21659	tss		Pparg	0.781662	tss		Pparg	0.781662	tss
Acvr1b	0.605571	tss		Raf1	2.28074	tss		Raf1	2.28074	tss
Tom1l2	1.65672	tss		2020-09-01	-0.473611	tss		2020-09-01	-0.473611	tss
Zfp385a	1.14964	tss		Pdgfb	1.21659	tss		Pdgfb	1.21659	tss
Atp5f1	0.702481	tss		Acvr1b	0.605571	tss		Acvr1b	0.605571	tss
Hnrnpd	-0.172581	tss		Tom1l2	1.65672	tss		Tom1l2	1.65672	tss
C1d	-0.172581	tss		Zfp385a	1.14964	tss		Zfp385a	1.14964	tss
Krit1	0.429479	tss		Itga5	-0.473611	tss		Itga5	-0.473611	tss
Clcn4	0.225359	tss		Atp5f1	0.702481	tss		Atp5f1	0.702481	tss
Myo18a	1.34593	tss		Hnrnpd	-0.172581	tss		Hnrnpd	-0.172581	tss
Abhd15	0.526389	tss		C1d	-0.172581	tss		C1d	-0.172581	tss
Tclb5	1.55981	tss		Krit1	0.429479	tss		Krit1	0.429479	tss
Rab5b	0.868812	tss		Clcn4	0.225359	tss		Clcn4	0.225359	tss
Dnmt3l	1.35246	tss		Sema4f	-0.473611	tss		Myo18a	1.34593	tss
Aire	0.781662	tss		Myo18a	1.34593	tss		Abhd15	0.526389	tss
Icosl	1.55981	tss		Abhd15	0.526389	tss		Loxl3	0.480632	tss
Spg7	-0.172581	tss		Loxl3	0.480632	tss		Tclb5	1.55981	tss
Rpl13	1.05787	tss		Tclb5	1.55981	tss		Btn1a1	-0.473611	tss
Chmp1a	0.480632	tss		Rab5b	0.868812	tss		Rab5b	0.868812	tss
Rpa1	1.71391	tss		Dnmt3l	1.35246	tss		Dnmt3l	1.35246	tss
Oprm1	0.988787	tss		Aire	0.781662	tss		Aire	0.781662	tss
Polr3d	0.304541	tss		Icosl	1.55981	tss		Icosl	1.55981	tss
Tcf7	1.46591	tss		Spg7	-0.172581	tss		Spg7	-0.172581	tss
Ddx3x	2.03961	tss		Rpl13	1.05787	tss		Rpl13	1.05787	tss
Slc5a5	-0.473611	tss		Chmp1a	0.480632	tss		Chmp1a	0.480632	tss
Kcnn3	-0.473611	tss		Rpa1	1.71391	tss		Rpa1	1.71391	tss
Usp32	0.756838	tss		Oprm1	0.988787	tss		Oprm1	0.988787	tss
Txnrd3	1.33257	tss		Polr3d	0.304541	tss		Polr3d	0.304541	tss
Zfp512b	1.34593	tss		Tcf7	1.46591	tss		Tcf7	1.46591	tss
Dnajc5	1.20763	tss		Ddx3x	2.03961	tss		Ddx3x	2.03961	tss
Tpd52l2	2.12299	tss		Slc5a5	-0.473611	tss		Slc5a5	-0.473611	tss
Fmr1	0.429479	tss		Usp32	0.756838	tss		Usp32	0.756838	tss
Pxmp4	0.371487	tss		Txnrd3	1.33257	tss		Txnrd3	1.33257	tss
Gnb1l	1.28982	tss		Zfp512b	1.34593	tss		Zfp512b	1.34593	tss
Smarcb1	1.18915	tss		Dnajc5	1.20763	tss		Dnajc5	1.20763	tss
Hip1r	1.18915	tss		Tpd52l2	2.12299	tss		Tpd52l2	2.12299	tss
Nsun5	0.730509	tss		Fmr1	0.429479	tss		Fmr1	0.429479	tss
Slc7a7	-0.473611	tss		Pxmp4	0.371487	tss		Pxmp4	0.371487	tss
Oxa1l	0.429479	tss		Gnb1l	1.28982	tss		Gnb1l	1.28982	tss
Heatr6	1.58709	tss		Smarcb1	1.18915	tss		Smarcb1	1.18915	tss
Ilf2	1.23396	tss		Hip1r	1.18915	tss		Hip1r	1.18915	tss
Chtop	0.371487	tss		Nsun5	0.730509	tss		Nsun5	0.730509	tss
Snapin	1.14964	tss		Slc7a7	-0.473611	tss		Slc7a7	-0.473611	tss
Epn2	2.51762	tss		Oxa1l	0.429479	tss		Oxa1l	0.429479	tss
B9d1	1.14964	tss		Heatr6	1.58709	tss		Heatr6	1.58709	tss
Sec24b	1.47087	tss		Ilf2	1.23396	tss		Ilf2	1.23396	tss
Rmnd5b	0.924329	tss		Chtop	0.371487	tss		Chtop	0.371487	tss
Nhp2	0.429479	tss		Snapin	1.14964	tss		Snapin	1.14964	tss
Vps9d1	0.526389	tss		Epn2	2.51762	tss		Epn2	2.51762	tss
Zfp276	1.0449	tss		B9d1	1.14964	tss		B9d1	1.14964	tss
Mfsd10	1.14964	tss		Sec24b	1.47087	tss		Sec24b	1.47087	tss
Luzp1	2.09224	tss		Rmnd5b	0.924329	tss		Rmnd5b	0.924329	tss
Kctd10	1.6233	tss		Nhp2	0.429479	tss		Nhp2	0.429479	tss
Poldip2	1.16984	tss		Vps9d1	0.526389	tss		Vps9d1	0.526389	tss
Sebox	1.25067	tss		Zfp276	1.0449	tss		Zfp276	1.0449	tss
Ift20	0.640333	tss		Mfsd10	1.14964	tss		Mfsd10	1.14964	tss
Pcbp3	1.55981	tss		Luzp1	2.09224	tss		Luzp1	2.09224	tss
Lgals9	0.304541	tss		Kctd10	1.6233	tss		Kctd10	1.6233	tss
Araf	0.941363	tss		Poldip2	1.16984	tss		Poldip2	1.16984	tss
Uxt	-0.473611	tss		Sebox	1.25067	tss		Sebox	1.25067	tss
Lman2l	0.756838	tss		Ift20	0.640333	tss		Ift20	0.640333	tss
Mcm3ap	1.48063	tss		Pcbp3	1.55981	tss		Pcbp3	1.55981	tss
Pcnt	1.97971	tss		Lgals9	0.304541	tss		Lgals9	0.304541	tss
Mxd1	1.95614	tss		Araf	0.941363	tss		Araf	0.941363	tss
Gmcl1	1.48543	tss		Uxt	-0.473611	tss		Uxt	-0.473611	tss
Snrnp27	1.78646	tss		Lman2l	0.756838	tss		Lman2l	0.756838	tss
Oas1c	2.39149	tss		Mcm3ap	1.48063	tss		Mcm3ap	1.48063	tss
Oas1h	2.18915	tss		Pcnt	1.97971	tss		Pcnt	1.97971	tss
Ocrl	1.31878	tss		Mxd1	1.95614	tss		Mxd1	1.95614	tss
Calm1	2.2853	tss		Gmcl1	1.48543	tss		Gmcl1	1.48543	tss
Agpat3	0.371487	tss		Snrnp27	1.78646	tss		Snrnp27	1.78646	tss
Uhrf1	2.3813	tss		Oas1c	2.39149	tss		Oas1c	2.39149	tss
Dpp9	-0.473611	tss		Oas1h	2.18915	tss		Oas1h	2.18915	tss
Lsr	1.37149	tss		Ocrl	1.31878	tss		Ocrl	1.31878	tss
Ckb	1.18915	tss		Calm1	2.2853	tss		Calm1	2.2853	tss
Sp1	0.988787	tss		Agpat3	0.371487	tss		Agpat3	0.371487	tss
Rarg	-0.473611	tss		Uhrf1	2.3813	tss		Uhrf1	2.3813	tss
Pfdn5	1.28982	tss		Dpp9	-0.473611	tss		Dpp9	-0.473611	tss
Efnb2	0.924329	tss		Lsr	1.37149	tss		Lsr	1.37149	tss
Rrp15	0.225359	tss		Ckb	1.18915	tss		Ckb	1.18915	tss
Srr	0.225359	tss		Sp1	0.988787	tss		Sp1	0.988787	tss
Acp5	0.304541	tss		Rarg	-0.473611	tss		Rarg	-0.473611	tss
Cnn1	1.48063	tss		Pfdn5	1.28982	tss		Pfdn5	1.28982	tss
Fbxo9	1.27458	tss		Efnb2	0.924329	tss		Efnb2	0.924329	tss
Vps50	1.59458	tss		Rrp15	0.225359	tss		Rrp15	0.225359	tss
Hars	0.371487	tss		Rnd2	0.225359	tss		Srr	0.225359	tss
Zmat2	1.28982	tss		Srr	0.225359	tss		Acp5	0.304541	tss
Ube2c	0.605571	tss		Acp5	0.304541	tss		Cnn1	1.48063	tss
Smg5	-0.473611	tss		Cnn1	1.48063	tss		Fbxo9	1.27458	tss
Cct3	0.988787	tss		Fbxo9	1.27458	tss		Vps50	1.59458	tss
Glmp	-0.473611	tss		Vps50	1.59458	tss		Hars	0.371487	tss
Mef2d	1.11745	tss		Hars	0.371487	tss		Zmat2	1.28982	tss
Snd1	1.41848	tss		Zmat2	1.28982	tss		Ube2c	0.605571	tss
Slc19a1	0.225359	tss		Ube2c	0.605571	tss		Smg5	-0.473611	tss
Kpnb1	1.28226	tss		Smg5	-0.473611	tss		Cct3	0.988787	tss
Npepps	0.225359	tss		Cct3	0.988787	tss		Glmp	-0.473611	tss
Mrpl10	1.57561	tss		Glmp	-0.473611	tss		Mef2d	1.11745	tss
Cyp51	-0.172581	tss		Mef2d	1.11745	tss		Snd1	1.41848	tss
Tcf25	1.53071	tss		Snd1	1.41848	tss		Slc19a1	0.225359	tss
Tubb6	1.85273	tss		Slc19a1	0.225359	tss		Kpnb1	1.28226	tss
Def8	0.225359	tss		Kpnb1	1.28226	tss		Npepps	0.225359	tss
Sost	-0.172581	tss		Npepps	0.225359	tss		Mrpl10	1.57561	tss
Sgca	0.128449	tss		Mrpl10	1.57561	tss		Cyp51	-0.172581	tss
Foxm1	1.18915	tss		Cyp51	-0.172581	tss		Tcf25	1.53071	tss
Itfg2	-0.473611	tss		Tcf25	1.53071	tss		Tubb6	1.85273	tss
Tulp3	1.31172	tss		Tubb6	1.85273	tss		Def8	0.225359	tss
Tubb5	1.24239	tss		Def8	0.225359	tss		Sost	-0.172581	tss
Ell2	1.0449	tss		Sost	-0.172581	tss		Sgca	0.128449	tss
Jup	1.05787	tss		Sgca	0.128449	tss		Foxm1	1.18915	tss
Nom1	0.128449	tss		Foxm1	1.18915	tss		Tulp3	1.31172	tss
Ergic1	1.23396	tss		Itfg2	-0.473611	tss		Tubb5	1.24239	tss
Tcea3	1.68173	tss		Tulp3	1.31172	tss		Ell2	1.0449	tss
Ifrd1	2.04622	tss		Tubb5	1.24239	tss		Jup	1.05787	tss
Stk38l	1.09459	tss		Ell2	1.0449	tss		Nom1	0.128449	tss
Brpf1	0.429479	tss		Jup	1.05787	tss		Ergic1	1.23396	tss
Akr1b3	1.78646	tss		Nom1	0.128449	tss		Tcea3	1.68173	tss
Ddx18	1.74911	tss		Ergic1	1.23396	tss		Ifrd1	2.04622	tss
Ubl3	1.77436	tss		Tcea3	1.68173	tss		Stk38l	1.09459	tss
Eef1e1	0.868812	tss		Ifrd1	2.04622	tss		Brpf1	0.429479	tss
Akt1	1.5517	tss		Stk38l	1.09459	tss		Akr1b3	1.78646	tss
Cldn15	1.01775	tss		Brpf1	0.429479	tss		Ddx18	1.74911	tss
Naglu	0.225359	tss		Akr1b3	1.78646	tss		Ubl3	1.77436	tss
Coasy	-0.172581	tss		Ddx18	1.74911	tss		Eef1e1	0.868812	tss
Tspan33	0.827419	tss		Ubl3	1.77436	tss		Akt1	1.5517	tss
Crnkl1	2.24489	tss		Eef1e1	0.868812	tss		Cldn15	1.01775	tss
Rin2	1.00351	tss		Akt1	1.5517	tss		Naglu	0.225359	tss
Chordc1	1.37765	tss		Cldn15	1.01775	tss		Coasy	-0.172581	tss
Rtcb	1.0449	tss		Naglu	0.225359	tss		Tspan33	0.827419	tss
Fbxo7	1.11745	tss		Coasy	-0.172581	tss		Crnkl1	2.24489	tss
Capns1	-0.473611	tss		Tspan33	0.827419	tss		Rin2	1.00351	tss
Clpb	0.888117	tss		Crnkl1	2.24489	tss		Chordc1	1.37765	tss
2020-09-07	1.33257	tss		Rin2	1.00351	tss		Rtcb	1.0449	tss
Zdhhc4	0.128449	tss		Chordc1	1.37765	tss		Fbxo7	1.11745	tss
Rac1	2.16488	tss		Rtcb	1.0449	tss		Capns1	-0.473611	tss
Nup214	2.64762	tss		Fbxo7	1.11745	tss		Clpb	0.888117	tss
Ugp2	-0.473611	tss		Capns1	-0.473611	tss		2020-09-07	1.33257	tss
Trmt1	0.941363	tss		Clpb	0.888117	tss		Zdhhc4	0.128449	tss
Nacc1	1.05787	tss		2020-09-07	1.33257	tss		Rac1	2.16488	tss
Nfix	0.805143	tss		Zdhhc4	0.128449	tss		Nup214	2.64762	tss
Uba1	2.2699	tss		Rac1	2.16488	tss		Ugp2	-0.473611	tss
Siae	0.781662	tss		Nup214	2.64762	tss		Trmt1	0.941363	tss
Spa17	-0.473611	tss		Ugp2	-0.473611	tss		Nacc1	1.05787	tss
Fam50a	1.38372	tss		Trmt1	0.941363	tss		Nfix	0.805143	tss
Emd	0.605571	tss		Nacc1	1.05787	tss		Uba1	2.2699	tss
Sipa1l2	1.24239	tss		Nfix	0.805143	tss		Siae	0.781662	tss
Ap4e1	0.957753	tss		Uba1	2.2699	tss		Spa17	-0.473611	tss
Blvra	1.09459	tss		Siae	0.781662	tss		Fam50a	1.38372	tss
Bcap31	1.38372	tss		Spa17	-0.473611	tss		Emd	0.605571	tss
Fam98a	0.988787	tss		Fam50a	1.38372	tss		Sipa1l2	1.24239	tss
Ift46	1.65024	tss		Emd	0.605571	tss		Ap4e1	0.957753	tss
Supt6	1.64696	tss		Sipa1l2	1.24239	tss		Blvra	1.09459	tss
Spag5	0.848609	tss		Ap4e1	0.957753	tss		Ssr4	0.00351066	tss
Sdf2	1.10617	tss		Blvra	1.09459	tss		Bcap31	1.38372	tss
Ccne1	0.128449	tss		Ssr4	0.00351066	tss		Fam98a	0.988787	tss
Hsf2bp	1.85273	tss		Bcap31	1.38372	tss		Ift46	1.65024	tss
Psmc3	0.371487	tss		Fam98a	0.988787	tss		Supt6	1.64696	tss
Rapsn	-0.473611	tss		Ift46	1.65024	tss		Spag5	0.848609	tss
Slc39a13	-0.473611	tss		Supt6	1.64696	tss		Unc119	-0.473611	tss
Celf2	1.94469	tss		Spag5	0.848609	tss		Sdf2	1.10617	tss
Ddb2	1.64033	tss		Unc119	-0.473611	tss		Ccne1	0.128449	tss
Sf3a1	1.98276	tss		Sdf2	1.10617	tss		Hsf2bp	1.85273	tss
Stat6	1.50866	tss		Ccne1	0.128449	tss		Psmc3	0.371487	tss
Vrk3	0.128449	tss		Hsf2bp	1.85273	tss		Acp2	1.24239	tss
Smg9	0.605571	tss		Psmc3	0.371487	tss		Rapsn	-0.473611	tss
Paxip1	1.25878	tss		Acp2	1.24239	tss		Slc39a13	-0.473611	tss
Rmnd5a	1.59085	tss		Rapsn	-0.473611	tss		Celf2	1.94469	tss
Mov10	0.526389	tss		Slc39a13	-0.473611	tss		Nr1h3	-0.473611	tss
Tead3	0.567782	tss		Celf2	1.94469	tss		Ddb2	1.64033	tss
Ppard	0.480632	tss		Nr1h3	-0.473611	tss		Sf3a1	1.98276	tss
Def6	0.304541	tss		Ddb2	1.64033	tss		Stat6	1.50866	tss
Peg3	0.730509	tss		Sf3a1	1.98276	tss		Vrk3	0.128449	tss
Zim1	-0.473611	tss		Stat6	1.50866	tss		Smg9	0.605571	tss
Narfl	-0.473611	tss		Vrk3	0.128449	tss		Paxip1	1.25878	tss
Dbf4	2.31878	tss		Smg9	0.605571	tss		Rmnd5a	1.59085	tss
Daxx	1.26675	tss		Paxip1	1.25878	tss		Mov10	0.526389	tss
Cd320	1.39562	tss		Rmnd5a	1.59085	tss		Tead3	0.567782	tss
Ipo4	0.225359	tss		Mov10	0.526389	tss		Ppard	0.480632	tss
Gmpr2	-0.473611	tss		Tead3	0.567782	tss		Def6	0.304541	tss
Mdp1	-0.473611	tss		Ppard	0.480632	tss		Peg3	0.730509	tss
Dhrs1	1.69074	tss		Def6	0.304541	tss		Zim1	-0.473611	tss
Tmem161a	0.371487	tss		Peg3	0.730509	tss		Narfl	-0.473611	tss
Borcs8	0.304541	tss		Zim1	-0.473611	tss		Dbf4	2.31878	tss
Snx9	2.16388	tss		Narfl	-0.473611	tss		Daxx	1.26675	tss
Ranbp3	2.13917	tss		Dbf4	2.31878	tss		Cd320	1.39562	tss
Ndufa11	-0.473611	tss		Daxx	1.26675	tss		Ipo4	0.225359	tss
Dyrk1b	0.781662	tss		Cd320	1.39562	tss		Gmpr2	-0.473611	tss
Braf	0.640333	tss		Ipo4	0.225359	tss		Mdp1	-0.473611	tss
Hltf	0.957753	tss		Gmpr2	-0.473611	tss		Dhrs1	1.69074	tss
Prpf6	2.03961	tss		Mdp1	-0.473611	tss		Tmem161a	0.371487	tss
Rgs19	0.225359	tss		Dhrs1	1.69074	tss		Borcs8	0.304541	tss
Abhd3	1.09459	tss		Tmem161a	0.371487	tss		Snx9	2.16388	tss
Snrpd1	1.74911	tss		Borcs8	0.304541	tss		Ranbp3	2.13917	tss
Tchp	0.567782	tss		Snx9	2.16388	tss		Ndufa11	-0.473611	tss
Tiam1	2.31385	tss		Ranbp3	2.13917	tss		Dyrk1b	0.781662	tss
Tsc2	1.1796	tss		Ndufa11	-0.473611	tss		Braf	0.640333	tss
Slc9a3r2	-0.473611	tss		Dyrk1b	0.781662	tss		Hltf	0.957753	tss
Puf60	1.0449	tss		Braf	0.640333	tss		Prpf6	2.03961	tss
Golga2	1.33257	tss		Hltf	0.957753	tss		Rgs19	0.225359	tss
Scin	0.941363	tss		Prpf6	2.03961	tss		Abhd3	1.09459	tss
Ikzf4	1.67561	tss		Rgs19	0.225359	tss		Snrpd1	1.74911	tss
Ccdc97	1.60194	tss		Abhd3	1.09459	tss		Tchp	0.567782	tss
Zfp40	0.225359	tss		Snrpd1	1.74911	tss		Tiam1	2.31385	tss
Akap8l	0.805143	tss		Tchp	0.567782	tss		Tsc2	1.1796	tss
Pdcd2l	1.6694	tss		Tiam1	2.31385	tss		Slc9a3r2	-0.473611	tss
Gtf2f1	1.46089	tss		Tsc2	1.1796	tss		Puf60	1.0449	tss
Clpp	-0.172581	tss		Puf60	1.0449	tss		Golga2	1.33257	tss
Alkbh7	0.756838	tss		Golga2	1.33257	tss		Scin	0.941363	tss
Med6	0.848609	tss		Scin	0.941363	tss		Ikzf4	1.67561	tss
Prkd1	1.13917	tss		Ikzf4	1.67561	tss		Ccdc97	1.60194	tss
Lcp2	0.605571	tss		Ccdc97	1.60194	tss		Zfp40	0.225359	tss
Cse1l	1.54342	tss		Akap8l	0.805143	tss		Akap8l	0.805143	tss
Naa20	1.14964	tss		Pdcd2l	1.6694	tss		Pdcd2l	1.6694	tss
Plekha3	1.43487	tss		Gtf2f1	1.46089	tss		Gtf2f1	1.46089	tss
Ykt6	0.702481	tss		Clpp	-0.172581	tss		Clpp	-0.172581	tss
Baz1b	1.89188	tss		Alkbh7	0.756838	tss		Alkbh7	0.756838	tss
Mrpl2	1.31878	tss		Dennd1c	0.128449	tss		Dennd1c	0.128449	tss
Mea1	1.67868	tss		Med6	0.848609	tss		Med6	0.848609	tss
Gnmt	0.00351066	tss		Prkd1	1.13917	tss		Prkd1	1.13917	tss
Kdelr1	1.25878	tss		Lcp2	0.605571	tss		Lcp2	0.605571	tss
Tmem143	0.225359	tss		Cse1l	1.54342	tss		Cse1l	1.54342	tss
Ggct	2.01635	tss		Naa20	1.14964	tss		Naa20	1.14964	tss
Jag2	1.28226	tss		Plekha3	1.43487	tss		Plekha3	1.43487	tss
Nudt14	0.526389	tss		Ykt6	0.702481	tss		Ykt6	0.702481	tss
Flii	1.10617	tss		Baz1b	1.89188	tss		Baz1b	1.89188	tss
Top3a	1.67868	tss		Mrpl2	1.31878	tss		Mrpl2	1.31878	tss
Qtrt1	-0.473611	tss		Mea1	1.67868	tss		Mea1	1.67868	tss
Hdgfrp2	-0.473611	tss		Gnmt	0.00351066	tss		Gnmt	0.00351066	tss
Chaf1a	1.8568	tss		Kdelr1	1.25878	tss		Kdelr1	1.25878	tss
Adprh	0.988787	tss		Tmem143	0.225359	tss		Tmem143	0.225359	tss
Tmem39a	1.67868	tss		Ggct	2.01635	tss		Ggct	2.01635	tss
Pla1a	0.429479	tss		Jag2	1.28226	tss		Jag2	1.28226	tss
Mcm2	1.77681	tss		Nudt14	0.526389	tss		Nudt14	0.526389	tss
Tpra1	1.57947	tss		Flii	1.10617	tss		Flii	1.10617	tss
Nab1	0.567782	tss		Top3a	1.67868	tss		Top3a	1.67868	tss
Il17ra	1.15986	tss		Qtrt1	-0.473611	tss		Qtrt1	-0.473611	tss
Lamb1	2.4684	tss		Hdgfrp2	-0.473611	tss		Hdgfrp2	-0.473611	tss
Arrdc2	1.64366	tss		Chaf1a	1.8568	tss		Chaf1a	1.8568	tss
Cd36	1.37765	tss		Adprh	0.988787	tss		Adprh	0.988787	tss
Map2k7	-0.473611	tss		Tmem39a	1.67868	tss		Tmem39a	1.67868	tss
Timm44	0.128449	tss		Pla1a	0.429479	tss		Pla1a	0.429479	tss
Ap2a2	-0.172581	tss		Mcm2	1.77681	tss		Mcm2	1.77681	tss
Med25	1.75939	tss		Tpra1	1.57947	tss		Tpra1	1.57947	tss
Clptm1	1.36524	tss		Nab1	0.567782	tss		Nab1	0.567782	tss
Relb	0.00351066	tss		Il17ra	1.15986	tss		Il17ra	1.15986	tss
Tomm40	-0.172581	tss		Lamb1	2.4684	tss		Lamb1	2.4684	tss
Apoe	-0.172581	tss		Arrdc2	1.64366	tss		Arrdc2	1.64366	tss
Hbp1	1.09459	tss		Cd36	1.37765	tss		Cd36	1.37765	tss
Prkar2b	1.4072	tss		Map2k7	-0.473611	tss		Map2k7	-0.473611	tss
Cdkn1b	0.640333	tss		Timm44	0.128449	tss		Timm44	0.128449	tss
Klf4	0.225359	tss		Ap2a2	-0.172581	tss		Ap2a2	-0.172581	tss
Ap1m1	1.82959	tss		Med25	1.75939	tss		Med25	1.75939	tss
Rab8a	1.45067	tss		Bcam	-0.473611	tss		Bcam	-0.473611	tss
Hmgn2	0.371487	tss		Clptm1	1.36524	tss		Clptm1	1.36524	tss
Fam32a	0.888117	tss		Relb	0.00351066	tss		Relb	0.00351066	tss
Elf3	0.848609	tss		Tomm40	-0.172581	tss		Tomm40	-0.172581	tss
Cyp2c29	-0.473611	tss		Apoe	-0.172581	tss		Apoe	-0.172581	tss
Stard3nl	1.80514	tss		Hbp1	1.09459	tss		Hbp1	1.09459	tss
Stk11	0.304541	tss		Prkar2b	1.4072	tss		Prkar2b	1.4072	tss
Efna2	-0.172581	tss		Cdkn1b	0.640333	tss		Cdkn1b	0.640333	tss
Atp5d	-0.172581	tss		Klf4	0.225359	tss		Klf4	0.225359	tss
Ppp5c	0.304541	tss		Ap1m1	1.82959	tss		Ap1m1	1.82959	tss
Cdk12	1.41288	tss		Rab8a	1.45067	tss		Rab8a	1.45067	tss
Lipe	0.888117	tss		Hmgn2	0.371487	tss		Hmgn2	0.371487	tss
Pafah1b2	0.941363	tss		Fam32a	0.888117	tss		Fam32a	0.888117	tss
Tbc1d8	2.10042	tss		Elf3	0.848609	tss		Elf3	0.848609	tss
Cnot11	1.41848	tss		Cyp2c29	-0.473611	tss		Cyp2c29	-0.473611	tss
Foxj2	0.225359	tss		Stard3nl	1.80514	tss		Stard3nl	1.80514	tss
Sri	0.640333	tss		Stk11	0.304541	tss		Stk11	0.304541	tss
Dgcr2	1.01775	tss		Efna2	-0.172581	tss		Efna2	-0.172581	tss
Bcl2l12	-0.172581	tss		Atp5d	-0.172581	tss		Atp5d	-0.172581	tss
Zfp959	-0.473611	tss		Ppp5c	0.304541	tss		Ppp5c	0.304541	tss
Mpnd	0.128449	tss		Cdk12	1.41288	tss		Cdk12	1.41288	tss
Sh3gl1	1.11745	tss		Lipe	0.888117	tss		Lipe	0.888117	tss
Ccdc94	0.128449	tss		Pafah1b2	0.941363	tss		Pafah1b2	0.941363	tss
Ranbp2	0.781662	tss		Tbc1d8	2.10042	tss		Tbc1d8	2.10042	tss
Grk5	-0.172581	tss		Cnot11	1.41848	tss		Cnot11	1.41848	tss
Dvl3	1.50411	tss		Foxj2	0.225359	tss		Foxj2	0.225359	tss
Abcf3	1.15986	tss		Sri	0.640333	tss		Sri	0.640333	tss
Eif2b5	0.906601	tss		Dgcr2	1.01775	tss		Dgcr2	1.01775	tss
Cyth2	0.730509	tss		Bcl2l12	-0.172581	tss		Bcl2l12	-0.172581	tss
Dlgap1	0.225359	tss		Zfp959	-0.473611	tss		Zfp959	-0.473611	tss
Plag1	1.62676	tss		Mpnd	0.128449	tss		Mpnd	0.128449	tss
Mrpl4	0.941363	tss		Sh3gl1	1.11745	tss		Sh3gl1	1.11745	tss
Keap1	0.756838	tss		Ccdc94	0.128449	tss		Ccdc94	0.128449	tss
Ap1m2	1.73322	tss		Ranbp2	0.781662	tss		Ranbp2	0.781662	tss
Glg1	0.702481	tss		Grk5	-0.172581	tss		Dvl3	1.50411	tss
Btbd2	1.18915	tss		Dvl3	1.50411	tss		Abcf3	1.15986	tss
Csnk1g2	0.567782	tss		Abcf3	1.15986	tss		Eif2b5	0.906601	tss
Abhd17a	-0.473611	tss		Eif2b5	0.906601	tss		Cyth2	0.730509	tss
Mob3a	0.304541	tss		Cyth2	0.730509	tss		Dlgap1	0.225359	tss
Cacnb3	-0.473611	tss		Dlgap1	0.225359	tss		Plag1	1.62676	tss
Ccdc65	0.304541	tss		Plag1	1.62676	tss		Mrpl4	0.941363	tss
Ddx23	-0.172581	tss		Hck	-0.473611	tss		Keap1	0.756838	tss
Pld3	1.47087	tss		Mrpl4	0.941363	tss		Ap1m2	1.73322	tss
Rabac1	0.672517	tss		Keap1	0.756838	tss		Glg1	0.702481	tss
Prkcsh	-0.172581	tss		Ap1m2	1.73322	tss		Btbd2	1.18915	tss
Elavl3	0.973547	tss		Glg1	0.702481	tss		Csnk1g2	0.567782	tss
Rab3b	1.09459	tss		Btbd2	1.18915	tss		Abhd17a	-0.473611	tss
St8sia6	0.827419	tss		Csnk1g2	0.567782	tss		Mob3a	0.304541	tss
Nosip	1.73322	tss		Abhd17a	-0.473611	tss		Cacnb3	-0.473611	tss
Pih1d1	-0.473611	tss		Mob3a	0.304541	tss		Ccdc65	0.304541	tss
Rps11	0.128449	tss		Cacnb3	-0.473611	tss		Ddx23	-0.172581	tss
Supt5	1.71672	tss		Ccdc65	0.304541	tss		Pld3	1.47087	tss
Dll3	-0.473611	tss		Ddx23	-0.172581	tss		Rabac1	0.672517	tss
Paf1	1.48063	tss		Pld3	1.47087	tss		Prkcsh	-0.172581	tss
Timm50	1.25067	tss		Rabac1	0.672517	tss		Elavl3	0.973547	tss
Med29	-0.473611	tss		Etv3	0.225359	tss		Rab3b	1.09459	tss
Ncstn	1.48063	tss		Prkcsh	-0.172581	tss		St8sia6	0.827419	tss
Pex19	1.38372	tss		Elavl3	0.973547	tss		Nosip	1.73322	tss
Impdh1	0.00351066	tss		Rab3b	1.09459	tss		Pih1d1	-0.473611	tss
Prodh	0.128449	tss		St8sia6	0.827419	tss		Rps11	0.128449	tss
Dgcr14	1.50866	tss		Nosip	1.73322	tss		Supt5	1.71672	tss
Slc25a1	1.50411	tss		Pih1d1	-0.473611	tss		Dll3	-0.473611	tss
Dgcr6	0.128449	tss		Rps11	0.128449	tss		Paf1	1.48063	tss
Ddr1	1.14964	tss		Supt5	1.71672	tss		Timm50	1.25067	tss
Fosb	0.00351066	tss		Dll3	-0.473611	tss		Med29	-0.473611	tss
Klc4	0.128449	tss		Paf1	1.48063	tss		Ncstn	1.48063	tss
Crtc1	1.23396	tss		Timm50	1.25067	tss		Pex19	1.38372	tss
Rnf215	-0.172581	tss		Med29	-0.473611	tss		Prodh	0.128449	tss
Aven	1.13917	tss		Ncstn	1.48063	tss		Dgcr14	1.50866	tss
Crot	0.128449	tss		Pex19	1.38372	tss		Slc25a1	1.50411	tss
Rps6ka1	0.756838	tss		Impdh1	0.00351066	tss		Dgcr6	0.128449	tss
Snrnp200	1.28226	tss		Prodh	0.128449	tss		Ddr1	1.14964	tss
Ciao1	0.973547	tss		Dgcr14	1.50866	tss		Fosb	0.00351066	tss
Taf6l	1.19849	tss		Slc25a1	1.50411	tss		Klc4	0.128449	tss
Kpna6	1.36524	tss		Dgcr6	0.128449	tss		Crtc1	1.23396	tss
Man1a	0.756838	tss		Ddr1	1.14964	tss		Rnf215	-0.172581	tss
Adck4	-0.473611	tss		Fosb	0.00351066	tss		Aven	1.13917	tss
Brd8	0.371487	tss		Klc4	0.128449	tss		Cp	-0.473611	tss
Kif20a	1.71672	tss		Crtc1	1.23396	tss		Crot	0.128449	tss
Farsa	1.32573	tss		Rnf215	-0.172581	tss		Rps6ka1	0.756838	tss
Gcdh	-0.473611	tss		Aven	1.13917	tss		Snrnp200	1.28226	tss
Mast2	1.54342	tss		Cp	-0.473611	tss		Ciao1	0.973547	tss
Rad23a	1.22536	tss		Crot	0.128449	tss		Taf6l	1.19849	tss
Calr	1.25878	tss		Rps6ka1	0.756838	tss		Insig2	0.480632	tss
Syce2	1.94136	tss		Snrnp200	1.28226	tss		Kpna6	1.36524	tss
Nob1	-0.473611	tss		Ciao1	0.973547	tss		Man1a	0.756838	tss
Nqo1	0.480632	tss		Taf6l	1.19849	tss		Adck4	-0.473611	tss
Gys1	1.50411	tss		Insig2	0.480632	tss		Brd8	0.371487	tss
Ruvbl2	1.23396	tss		Kpna6	1.36524	tss		Kif20a	1.71672	tss
Lin7b	-0.473611	tss		Man1a	0.756838	tss		Farsa	1.32573	tss
Bax	0.128449	tss		Adck4	-0.473611	tss		Gcdh	-0.473611	tss
Tfam	0.805143	tss		Brd8	0.371487	tss		Mast2	1.54342	tss
Zfp81	0.00351066	tss		Kif20a	1.71672	tss		Rad23a	1.22536	tss
Mmd	-0.473611	tss		Farsa	1.32573	tss		Calr	1.25878	tss
Fam162a	0.805143	tss		Gcdh	-0.473611	tss		Syce2	1.94136	tss
Rpl8	0.128449	tss		Mast2	1.54342	tss		Nob1	-0.473611	tss
Ssbp2	1.50866	tss		Rad23a	1.22536	tss		Nqo1	0.480632	tss
Fancl	0.480632	tss		Calr	1.25878	tss		Gys1	1.50411	tss
Gstm5	0.906601	tss		Syce2	1.94136	tss		Ruvbl2	1.23396	tss
Stat3	1.86084	tss		Nob1	-0.473611	tss		Lin7b	-0.473611	tss
Stat5a	0.941363	tss		Nqo1	0.480632	tss		Bax	0.128449	tss
Ptrf	-0.473611	tss		Gys1	1.50411	tss		Tfam	0.805143	tss
Map3k11	1.12845	tss		Ruvbl2	1.23396	tss		Zfp81	0.00351066	tss
Akt2	0.888117	tss		Lin7b	-0.473611	tss		Mmd	-0.473611	tss
Dnaja3	1.38372	tss		Bax	0.128449	tss		Fam162a	0.805143	tss
Hmox2	0.605571	tss		Tfam	0.805143	tss		Rpl8	0.128449	tss
Cdip1	1.42948	tss		Zfp81	0.00351066	tss		Grm3	-0.473611	tss
Map3k20	0.00351066	tss		Mmd	-0.473611	tss		Ssbp2	1.50866	tss
Cwc15	1.67252	tss		Fam162a	0.805143	tss		Fancl	0.480632	tss
Dnmt1	2.42676	tss		Rpl8	0.128449	tss		Gstm5	0.906601	tss
Ppan	1.46089	tss		Grm3	-0.473611	tss		Stat3	1.86084	tss
Angptl2	1.1796	tss		Ssbp2	1.50866	tss		Stat5a	0.941363	tss
Trmt10a	-0.172581	tss		Fancl	0.480632	tss		Ptrf	-0.473611	tss
Etv1	1.09459	tss		Brinp2	-0.473611	tss		Map3k11	1.12845	tss
Psap	0.567782	tss		Gstm5	0.906601	tss		Akt2	0.888117	tss
Ikbkg	1.47578	tss		Stat3	1.86084	tss		Dnaja3	1.38372	tss
Pax2	1.3393	tss		Stat5a	0.941363	tss		Hmox2	0.605571	tss
Wars2	0.702481	tss		Ptrf	-0.473611	tss		Cdip1	1.42948	tss
Phb2	1.29724	tss		Map3k11	1.12845	tss		Map3k20	0.00351066	tss
Ptpn6	0.868812	tss		Akt2	0.888117	tss		Cwc15	1.67252	tss
Emg1	0.304541	tss		Dnaja3	1.38372	tss		Dnmt1	2.42676	tss
Atp6v1f	0.225359	tss		Hmox2	0.605571	tss		Ppan	1.46089	tss
Clcn5	1.48063	tss		Cdip1	1.42948	tss		Angptl2	1.1796	tss
Clcn3	1.07046	tss		Map3k20	0.00351066	tss		Cacna1b	-0.473611	tss
Hif3a	1.0449	tss		Cwc15	1.67252	tss		Trmt10a	-0.172581	tss
Gpx6	0.827419	tss		Dnmt1	2.42676	tss		Etv1	1.09459	tss
Pde1c	0.371487	tss		Ppan	1.46089	tss		Psap	0.567782	tss
Utp20	1.72229	tss		Angptl2	1.1796	tss		Ikbkg	1.47578	tss
Cul3	0.868812	tss		Trmt10a	-0.172581	tss		Pax2	1.3393	tss
Large	0.304541	tss		Etv1	1.09459	tss		Wars2	0.702481	tss
Ddx56	1.09459	tss		Psap	0.567782	tss		Phb2	1.29724	tss
Bid	0.702481	tss		Ikbkg	1.47578	tss		Ptpn6	0.868812	tss
Ppp1cc	0.781662	tss		Pax2	1.3393	tss		Emg1	0.304541	tss
Dnajb11	0.304541	tss		Wars2	0.702481	tss		Atp6v1f	0.225359	tss
Tbccd1	1.24239	tss		Phb2	1.29724	tss		Clcn5	1.48063	tss
Gab2	1.6336	tss		Ptpn6	0.868812	tss		Clcn3	1.07046	tss
Coro1c	0.868812	tss		Emg1	0.304541	tss		Hif3a	1.0449	tss
Tax1bp1	1.85883	tss		Atp6v1f	0.225359	tss		Gpx6	0.827419	tss
Psg17	1.07046	tss		Clcn5	1.48063	tss		Pde1c	0.371487	tss
Mettl17	0.730509	tss		Clcn3	1.07046	tss		Utp20	1.72229	tss
Pnpla6	0.672517	tss		Hif3a	1.0449	tss		Cul3	0.868812	tss
Mcoln1	1.4402	tss		Gpx6	0.827419	tss		Large	0.304541	tss
Arhgef18	0.730509	tss		Pde1c	0.371487	tss		Ddx56	1.09459	tss
Pkn2	1.76444	tss		Utp20	1.72229	tss		Bid	0.702481	tss
Stxbp2	0.480632	tss		Cul3	0.868812	tss		Ppp1cc	0.781662	tss
Chn2	1.31172	tss		Large	0.304541	tss		Dnajb11	0.304541	tss
Wwox	0.957753	tss		Ddx56	1.09459	tss		Tbccd1	1.24239	tss
Slbp	3.01055	tss		Bid	0.702481	tss		Gab2	1.6336	tss
Arid3b	1.30454	tss		Ppp1cc	0.781662	tss		Coro1c	0.868812	tss
Polr2e	0.702481	tss		Dnajb11	0.304541	tss		Tax1bp1	1.85883	tss
Abca13	1.47087	tss		Tbccd1	1.24239	tss		Psg17	1.07046	tss
Myo9b	1.25878	tss		Gab2	1.6336	tss		Mettl17	0.730509	tss
Hdac9	0.480632	tss		Coro1c	0.868812	tss		Pnpla6	0.672517	tss
Cd244	0.371487	tss		Tax1bp1	1.85883	tss		Mcoln1	1.4402	tss
Rab23	1.15986	tss		Psg17	1.07046	tss		Arhgef18	0.730509	tss
Rab11a	2.09926	tss		Mettl17	0.730509	tss		Pkn2	1.76444	tss
Eif2b2	0.371487	tss		Pnpla6	0.672517	tss		Stxbp2	0.480632	tss
Dlst	1.94136	tss		Mcoln1	1.4402	tss		Chn2	1.31172	tss
Ulk2	0.371487	tss		Arhgef18	0.730509	tss		Wwox	0.957753	tss
Dgkq	-0.172581	tss		Pkn2	1.76444	tss		Slbp	3.01055	tss
Chmp2b	1.15986	tss		Stxbp2	0.480632	tss		Arid3b	1.30454	tss
Ap1s1	0.526389	tss		Chn2	1.31172	tss		Polr2e	0.702481	tss
Srpk1	2.32157	tss		Wwox	0.957753	tss		Abca13	1.47087	tss
Pax3	-0.473611	tss		Slbp	3.01055	tss		Myo9b	1.25878	tss
Lbr	1.28982	tss		Arid3b	1.30454	tss		Hdac9	0.480632	tss
Crabp2	1.3589	tss		Polr2e	0.702481	tss		Cd244	0.371487	tss
Rrnad1	1.01775	tss		Abca13	1.47087	tss		Rab23	1.15986	tss
Hdgf	1.47087	tss		Myo9b	1.25878	tss		Rab11a	2.09926	tss
Thop1	0.526389	tss		Hdac9	0.480632	tss		Eif2b2	0.371487	tss
Apba3	-0.473611	tss		Cd244	0.371487	tss		Dlst	1.94136	tss
Pias4	1.39562	tss		Rab23	1.15986	tss		Ulk2	0.371487	tss
Map2k1	2.27302	tss		Rab11a	2.09926	tss		Dgkq	-0.172581	tss
Sgta	1.03154	tss		Eif2b2	0.371487	tss		Chmp2b	1.15986	tss
Tmem242	0.304541	tss		Dlst	1.94136	tss		Plod3	-0.473611	tss
Dtx2	2.48591	tss		Ulk2	0.371487	tss		Ap1s1	0.526389	tss
Zp3	1.37765	tss		Dgkq	-0.172581	tss		Srpk1	2.32157	tss
Hspb1	-0.473611	tss		Chmp2b	1.15986	tss		Pax3	-0.473611	tss
Rasa4	2.07662	tss		Plod3	-0.473611	tss		Lbr	1.28982	tss
Syt5	-0.172581	tss		Ap1s1	0.526389	tss		Crabp2	1.3589	tss
Hnrnpa2b1	2.06672	tss		Srpk1	2.32157	tss		Rrnad1	1.01775	tss
Ccdc130	0.526389	tss		Lbr	1.28982	tss		Hdgf	1.47087	tss
Mri1	-0.473611	tss		Crabp2	1.3589	tss		Thop1	0.526389	tss
Prkacb	-0.172581	tss		Rrnad1	1.01775	tss		Apba3	-0.473611	tss
Chd5	0.480632	tss		Hdgf	1.47087	tss		Pias4	1.39562	tss
Pex5	0.371487	tss		Thop1	0.526389	tss		Map2k1	2.27302	tss
Jkamp	1.16984	tss		Apba3	-0.473611	tss		Sgta	1.03154	tss
Eif2ak4	1.21659	tss		Pias4	1.39562	tss		Tmem242	0.304541	tss
Wdr1	1.74387	tss		Map2k1	2.27302	tss		Dtx2	2.48591	tss
Slc2a9	-0.172581	tss		Sgta	1.03154	tss		Zp3	1.37765	tss
RP23-49M18.5	0.988787	tss		Tmem242	0.304541	tss		Hspb1	-0.473611	tss
Man2b1	0.128449	tss		Dtx2	2.48591	tss		Rasa4	2.07662	tss
Wdr83	-0.172581	tss		Zp3	1.37765	tss		Syt5	-0.172581	tss
Prdx2	2.06168	tss		Hspb1	-0.473611	tss		Hnrnpa2b1	2.06672	tss
Polr2a	0.480632	tss		Rasa4	2.07662	tss		Fxyd4	-0.473611	tss
Senp3	1.15986	tss		Syt5	-0.172581	tss		Ccdc130	0.526389	tss
Corin	-0.473611	tss		Hnrnpa2b1	2.06672	tss		Mri1	-0.473611	tss
Plekha8	1.55577	tss		Ccdc130	0.526389	tss		Prkacb	-0.172581	tss
Spc25	1.41288	tss		Mri1	-0.473611	tss		Chd5	0.480632	tss
Dnah2	-0.473611	tss		Prkacb	-0.172581	tss		Pex5	0.371487	tss
Ufd1l	0.480632	tss		Chd5	0.480632	tss		Jkamp	1.16984	tss
Prlr	1.43487	tss		Pex5	0.371487	tss		Eif2ak4	1.21659	tss
Letm1	1.11745	tss		Jkamp	1.16984	tss		Wdr1	1.74387	tss
Ubqln1	2.5388	tss		Eif2ak4	1.21659	tss		Slc2a9	-0.172581	tss
Txn2	1.50411	tss		Wdr1	1.74387	tss		RP23-49M18.5	0.988787	tss
Crbn	1.03154	tss		Slc2a9	-0.172581	tss		Man2b1	0.128449	tss
Msh6	1.86084	tss		Wisp1	0.00351066	tss		Wdr83	-0.172581	tss
Fbxo11	1.61629	tss		RP23-49M18.5	0.988787	tss		Prdx2	2.06168	tss
Mlxipl	1.1796	tss		Man2b1	0.128449	tss		Polr2a	0.480632	tss
Tbl2	-0.172581	tss		Wdr83	-0.172581	tss		Senp3	1.15986	tss
Wbscr22	0.805143	tss		Prdx2	2.06168	tss		Corin	-0.473611	tss
Nid1	-0.172581	tss		Polr2a	0.480632	tss		Plekha8	1.55577	tss
Mcm5	1.47578	tss		Senp3	1.15986	tss		Spc25	1.41288	tss
Mprip	1.18915	tss		Corin	-0.473611	tss		Dnah2	-0.473611	tss
Cic	1.42948	tss		Plekha8	1.55577	tss		Ufd1l	0.480632	tss
Prkaca	1.24239	tss		Spc25	1.41288	tss		Prlr	1.43487	tss
Asf1b	2.10273	tss		Ufd1l	0.480632	tss		Letm1	1.11745	tss
Ddx39	1.34593	tss		Prlr	1.43487	tss		Ubqln1	2.5388	tss
Dnajb1	1.98879	tss		Letm1	1.11745	tss		Txn2	1.50411	tss
Msh4	1.32573	tss		Ubqln1	2.5388	tss		Crbn	1.03154	tss
Usp40	-0.473611	tss		Txn2	1.50411	tss		Msh6	1.86084	tss
Kbtbd4	1.4402	tss		Crbn	1.03154	tss		Fbxo11	1.61629	tss
Celf1	1.62676	tss		Msh6	1.86084	tss		Mlxipl	1.1796	tss
Ndufs3	0.526389	tss		Fbxo11	1.61629	tss		Tbl2	-0.172581	tss
Por	0.941363	tss		Mlxipl	1.1796	tss		Wbscr22	0.805143	tss
Igf1r	0.848609	tss		Tbl2	-0.172581	tss		Nid1	-0.172581	tss
Insr	0.605571	tss		Wbscr22	0.805143	tss		Mcm5	1.47578	tss
Atp4a	-0.473611	tss		Nid1	-0.172581	tss		Mprip	1.18915	tss
Trim28	1.42948	tss		Mcm5	1.47578	tss		Cic	1.42948	tss
Adcy9	0.480632	tss		Mprip	1.18915	tss		Prkaca	1.24239	tss
Ctr9	1.23396	tss		Cic	1.42948	tss		Asf1b	2.10273	tss
Eif4g2	2.04622	tss		Prkaca	1.24239	tss		Ddx39	1.34593	tss
Mrvi1	0.756838	tss		Asf1b	2.10273	tss		Dnajb1	1.98879	tss
Pcyt1a	1.69665	tss		Ddx39	1.34593	tss		Msh4	1.32573	tss
Zfp592	2.38493	tss		Dnajb1	1.98879	tss		Usp40	-0.473611	tss
Psmd4	1.84026	tss		Msh4	1.32573	tss		Kbtbd4	1.4402	tss
Tmod4	-0.473611	tss		Usp40	-0.473611	tss		Celf1	1.62676	tss
Snx6	1.1796	tss		Kbtbd4	1.4402	tss		Ndufs3	0.526389	tss
Mthfd2	1.97818	tss		Celf1	1.62676	tss		Por	0.941363	tss
Kit	2.38432	tss		Ndufs3	0.526389	tss		Igf1r	0.848609	tss
Pan2	2.01353	tss		Por	0.941363	tss		Insr	0.605571	tss
Cs	2.39327	tss		Igf1r	0.848609	tss		Trim28	1.42948	tss
Ampd3	1.55981	tss		Insr	0.605571	tss		Adcy9	0.480632	tss
Bcas2	1.51316	tss		Atp4a	-0.473611	tss		Ctr9	1.23396	tss
Ctcf	1.68475	tss		Trim28	1.42948	tss		Eif4g2	2.04622	tss
Tfap4	-0.473611	tss		Adcy9	0.480632	tss		Mrvi1	0.756838	tss
Ranbp1	0.304541	tss		Ctr9	1.23396	tss		Pcyt1a	1.69665	tss
Cd247	0.304541	tss		Eif4g2	2.04622	tss		Zfp592	2.38493	tss
Rfx5	1.30454	tss		Mrvi1	0.756838	tss		Psmd4	1.84026	tss
Slc30a4	0.00351066	tss		Pcyt1a	1.69665	tss		Tmod4	-0.473611	tss
Metap1	0.371487	tss		Zfp592	2.38493	tss		Snx6	1.1796	tss
Gpr108	0.941363	tss		Psmd4	1.84026	tss		Mthfd2	1.97818	tss
Rsl1d1	2.50457	tss		Tmod4	-0.473611	tss		Kit	2.38432	tss
Cnga2	0.371487	tss		Snx6	1.1796	tss		Pan2	2.01353	tss
Apc	1.69074	tss		Mthfd2	1.97818	tss		Cs	2.39327	tss
Reep5	1.30454	tss		Kit	2.38432	tss		Ampd3	1.55981	tss
Ergic3	1.31878	tss		Pan2	2.01353	tss		Bcas2	1.51316	tss
Uqcc1	1.25067	tss		Cs	2.39327	tss		Ctcf	1.68475	tss
Ncoa2	1.92259	tss		Ampd3	1.55981	tss		Tfap4	-0.473611	tss
Nr2c2	0.371487	tss		Bcas2	1.51316	tss		Ranbp1	0.304541	tss
Nr2c1	0.868812	tss		Ctcf	1.68475	tss		Cd247	0.304541	tss
Smpd4	1.35246	tss		Tfap4	-0.473611	tss		Rfx5	1.30454	tss
Pex1	1.53499	tss		Ranbp1	0.304541	tss		Slc30a4	0.00351066	tss
Otx1	-0.172581	tss		Cd247	0.304541	tss		Metap1	0.371487	tss
Kctd20	1.25878	tss		Rfx5	1.30454	tss		Gpr108	0.941363	tss
Ctns	0.730509	tss		Slc30a4	0.00351066	tss		Rsl1d1	2.50457	tss
Tuft1	0.304541	tss		Metap1	0.371487	tss		Cnga2	0.371487	tss
Trap1	0.888117	tss		Gpr108	0.941363	tss		Apc	1.69074	tss
Naa60	1.0449	tss		Rsl1d1	2.50457	tss		Reep5	1.30454	tss
RP23-312H15.5	0.805143	tss		Apc	1.69074	tss		Ergic3	1.31878	tss
Tpr	1.65024	tss		Reep5	1.30454	tss		Uqcc1	1.25067	tss
AC121113.1	1.21659	tss		Ergic3	1.31878	tss		Ncoa2	1.92259	tss
Prg4	-0.473611	tss		Uqcc1	1.25067	tss		Nr2c2	0.371487	tss
Dhx34	0.00351066	tss		Ncoa2	1.92259	tss		Nr2c1	0.868812	tss
Napa	0.924329	tss		Nr2c2	0.371487	tss		Smpd4	1.35246	tss
Atp5g1	-0.172581	tss		Nr2c1	0.868812	tss		Pex1	1.53499	tss
Tbcb	-0.172581	tss		Smpd4	1.35246	tss		Otx1	-0.172581	tss
Inpp5k	0.730509	tss		Pex1	1.53499	tss		Kctd20	1.25878	tss
Crkl	1.32573	tss		Otx1	-0.172581	tss		Ctns	0.730509	tss
Upk3bl	-0.473611	tss		Kctd20	1.25878	tss		Tuft1	0.304541	tss
Clint1	0.941363	tss		Ctns	0.730509	tss		Trap1	0.888117	tss
Prss16	-0.473611	tss		Tuft1	0.304541	tss		Naa60	1.0449	tss
Cdkal1	1.01775	tss		Trap1	0.888117	tss		RP23-312H15.5	0.805143	tss
Htra1	0.371487	tss		Naa60	1.0449	tss		Tpr	1.65024	tss
Zbtb17	0.480632	tss		RP23-312H15.5	0.805143	tss		AC121113.1	1.21659	tss
Mob1b	1.46089	tss		Tpr	1.65024	tss		Prg4	-0.473611	tss
Atp6v1b2	1.80742	tss		AC121113.1	1.21659	tss		Dhx34	0.00351066	tss
Eps15l1	1.79356	tss		Prg4	-0.473611	tss		Napa	0.924329	tss
Tep1	0.00351066	tss		Dhx34	0.00351066	tss		Atp5g1	-0.172581	tss
Ttc5	-0.172581	tss		Napa	0.924329	tss		Tbcb	-0.172581	tss
Aamp	1.25878	tss		Atp5g1	-0.172581	tss		Inpp5k	0.730509	tss
Tmbim1	1.82959	tss		Tbcb	-0.172581	tss		Crkl	1.32573	tss
Arpc2	1.53499	tss		Inpp5k	0.730509	tss		Upk3bl	-0.473611	tss
Kmt2b	1.26675	tss		Crkl	1.32573	tss		Clint1	0.941363	tss
Upk1a	-0.473611	tss		Upk3bl	-0.473611	tss		Cdkal1	1.01775	tss
Rps9	1.11745	tss		Clint1	0.941363	tss		Htra1	0.371487	tss
Tfpt	0.805143	tss		Cdkal1	1.01775	tss		Zbtb17	0.480632	tss
Crip2	0.605571	tss		Htra1	0.371487	tss		Mob1b	1.46089	tss
Cbfa2t3	0.672517	tss		Zbtb17	0.480632	tss		Atp6v1b2	1.80742	tss
Fbln1	-0.172581	tss		Mob1b	1.46089	tss		Eps15l1	1.79356	tss
Pgrmc1	1.38372	tss		Atp6v1b2	1.80742	tss		Tep1	0.00351066	tss
Tek	0.429479	tss		Eps15l1	1.79356	tss		Ttc5	-0.172581	tss
Elovl1	1.38372	tss		Tep1	0.00351066	tss		Aamp	1.25878	tss
Med8	0.756838	tss		Ttc5	-0.172581	tss		Tmbim1	1.82959	tss
Cdc20	1.88242	tss		Aamp	1.25878	tss		Arpc2	1.53499	tss
Adamts4	0.730509	tss		Tmbim1	1.82959	tss		Kmt2b	1.26675	tss
Pfdn2	1.18915	tss		Arpc2	1.53499	tss		Zbtb32	0.304541	tss
Rnf114	2.61132	tss		Kmt2b	1.26675	tss		Tmem147	-0.473611	tss
RP23-286I5.3	1.0449	tss		Zbtb32	0.304541	tss		Rps9	1.11745	tss
Srm	0.756838	tss		Tmem147	-0.473611	tss		Tfpt	0.805143	tss
Rbm14	1.11745	tss		Rps9	1.11745	tss		Crip2	0.605571	tss
Actn3	0.756838	tss		Tfpt	0.805143	tss		Cbfa2t3	0.672517	tss
Zdhhc24	1.66311	tss		Crip2	0.605571	tss		Fbln1	-0.172581	tss
Ndor1	0.567782	tss		Cbfa2t3	0.672517	tss		Pgrmc1	1.38372	tss
Pdk1	1.1796	tss		Fbln1	-0.172581	tss		Tek	0.429479	tss
Ptbp1	2.07784	tss		Pgrmc1	1.38372	tss		Elovl1	1.38372	tss
Mvd	0.225359	tss		Elovl1	1.38372	tss		Med8	0.756838	tss
Tmem110	-0.172581	tss		Med8	0.756838	tss		Cdc20	1.88242	tss
Sfmbt1	2.63899	tss		Cdc20	1.88242	tss		Adamts4	0.730509	tss
Cdt1	1.69371	tss		Adamts4	0.730509	tss		Pfdn2	1.18915	tss
Runx1t1	1.83389	tss		Pfdn2	1.18915	tss		Rnf114	2.61132	tss
Snai3	0.827419	tss		Rnf114	2.61132	tss		RP23-286I5.3	1.0449	tss
Gtf2h1	1.6233	tss		RP23-286I5.3	1.0449	tss		Srm	0.756838	tss
Qrich1	1.25067	tss		Srm	0.756838	tss		Rbm14	1.11745	tss
Usp19	2.27535	tss		Rbm14	1.11745	tss		Actn3	0.756838	tss
Pola1	1.54342	tss		Actn3	0.756838	tss		Zdhhc24	1.66311	tss
Cdc42	1.53923	tss		Zdhhc24	1.66311	tss		Ndor1	0.567782	tss
Pknox1	0.225359	tss		Ndor1	0.567782	tss		Pdk1	1.1796	tss
Gmnn	1.67252	tss		Pdk1	1.1796	tss		Ptbp1	2.07784	tss
Zfp184	-0.172581	tss		Ptbp1	2.07784	tss		Mvd	0.225359	tss
Cdk4	0.605571	tss		Mvd	0.225359	tss		Tmem110	-0.172581	tss
Mettl1	0.371487	tss		Tmem110	-0.172581	tss		Sfmbt1	2.63899	tss
Tspan31	0.941363	tss		Sfmbt1	2.63899	tss		Slc4a3	-0.473611	tss
Kif5b	1.3393	tss		Slc4a3	-0.473611	tss		Cdt1	1.69371	tss
Tph2	1.13917	tss		Cdt1	1.69371	tss		Runx1t1	1.83389	tss
Cnp	0.827419	tss		Runx1t1	1.83389	tss		Snai3	0.827419	tss
Sulf2	1.28982	tss		Snai3	0.827419	tss		Gtf2h1	1.6233	tss
Sod2	1.24239	tss		Gtf2h1	1.6233	tss		Qrich1	1.25067	tss
Tmco6	1.31172	tss		Abhd1	0.00351066	tss		Usp19	2.27535	tss
Stambp	0.672517	tss		Qrich1	1.25067	tss		Pola1	1.54342	tss
Ezh1	1.52639	tss		Usp19	2.27535	tss		Cdc42	1.53923	tss
Ctnnb1	1.89	tss		Pola1	1.54342	tss		Pknox1	0.225359	tss
Eif1b	1.80969	tss		Cdc42	1.53923	tss		Gmnn	1.67252	tss
Psmd2	1.71108	tss		Pknox1	0.225359	tss		Zfp184	-0.172581	tss
Syngr3	1.13917	tss		Gmnn	1.67252	tss		Cdk4	0.605571	tss
Slc44a4	0.00351066	tss		Zfp184	-0.172581	tss		Mettl1	0.371487	tss
Msh5	-0.172581	tss		Cdk4	0.605571	tss		Tspan31	0.941363	tss
Abhd16a	1.55577	tss		Mettl1	0.371487	tss		Kif5b	1.3393	tss
Lsm2	1.23396	tss		Tspan31	0.941363	tss		Tph2	1.13917	tss
Pole	0.868812	tss		Kif5b	1.3393	tss		Cnp	0.827419	tss
Stx1a	-0.473611	tss		Tph2	1.13917	tss		Sulf2	1.28982	tss
Zfp775	0.225359	tss		Cnp	0.827419	tss		Sod2	1.24239	tss
Gatad1	0.304541	tss		Sulf2	1.28982	tss		Tmco6	1.31172	tss
M6pr	0.973547	tss		Sod2	1.24239	tss		Stambp	0.672517	tss
Lrrc8a	1.26675	tss		Tmco6	1.31172	tss		Ezh1	1.52639	tss
Ppp2r1a	1.83814	tss		Stambp	0.672517	tss		Ctnnb1	1.89	tss
Fance	-0.172581	tss		Ezh1	1.52639	tss		Eif1b	1.80969	tss
Tinf2	1.8568	tss		Ctnnb1	1.89	tss		Psmd2	1.71108	tss
Dus3l	-0.473611	tss		Eif1b	1.80969	tss		Syngr3	1.13917	tss
Tgfbr1	0.730509	tss		Psmd2	1.71108	tss		Vwa7	-0.473611	tss
Homer1	0.00351066	tss		Syngr3	1.13917	tss		Slc44a4	0.00351066	tss
Rad51c	0.868812	tss		Vwa7	-0.473611	tss		Msh5	-0.172581	tss
Arpp19	1.4402	tss		Slc44a4	0.00351066	tss		Abhd16a	1.55577	tss
Bcl2l1	2.03559	tss		Abhd16a	1.55577	tss		Lsm2	1.23396	tss
Khsrp	1.30454	tss		Lsm2	1.23396	tss		Pole	0.868812	tss
Ccdc124	0.805143	tss		Pole	0.868812	tss		Stx1a	-0.473611	tss
Cct4	0.702481	tss		Stx1a	-0.473611	tss		Zfp775	0.225359	tss
RP23-79E13.7	0.00351066	tss		Zfp775	0.225359	tss		Gatad1	0.304541	tss
Zfp655	2.4619	tss		Gatad1	0.304541	tss		M6pr	0.973547	tss
Rhoa	1.7465	tss		M6pr	0.973547	tss		Lrrc8a	1.26675	tss
Zmiz1	1.36524	tss		Lrrc8a	1.26675	tss		Ppp2r1a	1.83814	tss
Ankrd26	1.14964	tss		Ppp2r1a	1.83814	tss		Fance	-0.172581	tss
Aldh16a1	-0.473611	tss		Fance	-0.172581	tss		Tinf2	1.8568	tss
Hnrnpa0	0.371487	tss		Tinf2	1.8568	tss		Dus3l	-0.473611	tss
Prrg2	0.429479	tss		Dus3l	-0.473611	tss		Tgfbr1	0.730509	tss
Hnrnph1	1.19849	tss		Tgfbr1	0.730509	tss		Homer1	0.00351066	tss
Ift43	1.70823	tss		Homer1	0.00351066	tss		Rad51c	0.868812	tss
Arid1a	2.09576	tss		Rad51c	0.868812	tss		Arpp19	1.4402	tss
Crlf1	0.429479	tss		Arpp19	1.4402	tss		Bcl2l1	2.03559	tss
Ctsd	0.429479	tss		Bcl2l1	2.03559	tss		Khsrp	1.30454	tss
Hmgcll1	1.60557	tss		Khsrp	1.30454	tss		Ccdc124	0.805143	tss
Ift22	0.567782	tss		Ccdc124	0.805143	tss		Cct4	0.702481	tss
Fzd3	1.21659	tss		Cct4	0.702481	tss		RP23-79E13.7	0.00351066	tss
Ap2s1	1.13917	tss		RP23-79E13.7	0.00351066	tss		Zfp655	2.4619	tss
AC159266.3	1.37765	tss		Zfp655	2.4619	tss		Rhoa	1.7465	tss
Emc10	0.128449	tss		Rhoa	1.7465	tss		Zmiz1	1.36524	tss
Fnbp4	1.71672	tss		Zmiz1	1.36524	tss		Ankrd26	1.14964	tss
Scrn3	0.848609	tss		Ankrd26	1.14964	tss		Hnrnpa0	0.371487	tss
Phax	0.924329	tss		Aldh16a1	-0.473611	tss		Prrg2	0.429479	tss
Snrpb2	1.82742	tss		Hnrnpa0	0.371487	tss		Hnrnph1	1.19849	tss
Ubc	-0.172581	tss		Prrg2	0.429479	tss		Ift43	1.70823	tss
Prpf31	0.781662	tss		Hnrnph1	1.19849	tss		Arid1a	2.09576	tss
Carhsp1	1.86881	tss		Ift43	1.70823	tss		Crlf1	0.429479	tss
Elk3	0.702481	tss		Arid1a	2.09576	tss		Ctsd	0.429479	tss
Herpud2	2.15986	tss		Crlf1	0.429479	tss		Hmgcll1	1.60557	tss
Rdh13	0.128449	tss		Ctsd	0.429479	tss		Ift22	0.567782	tss
Nutf2	1.03154	tss		Hmgcll1	1.60557	tss		Fzd3	1.21659	tss
Arpc5	0.304541	tss		Ift22	0.567782	tss		Ap2s1	1.13917	tss
Elavl2	2.07293	tss		Fzd3	1.21659	tss		AC159266.3	1.37765	tss
Pou2f2	1.09459	tss		Ap2s1	1.13917	tss		Emc10	0.128449	tss
Ubqln4	0.304541	tss		AC159266.3	1.37765	tss		Fbxw9	-0.172581	tss
Rbfox1	-0.172581	tss		Emc10	0.128449	tss		Fnbp4	1.71672	tss
Rps18	-0.172581	tss		Fbxw9	-0.172581	tss		Scrn3	0.848609	tss
Rpl10	0.526389	tss		Fnbp4	1.71672	tss		Phax	0.924329	tss
Rps15a	1.23396	tss		Scrn3	0.848609	tss		Snrpb2	1.82742	tss
Ncaph2	1.08269	tss		Phax	0.924329	tss		Ubc	-0.172581	tss
Hipk1	-0.172581	tss		Snrpb2	1.82742	tss		Prpf31	0.781662	tss
Man1a2	0.805143	tss		Ubc	-0.172581	tss		Carhsp1	1.86881	tss
Ceacam5	-0.172581	tss		Prpf31	0.781662	tss		Elk3	0.702481	tss
Rala	1.60557	tss		Carhsp1	1.86881	tss		Herpud2	2.15986	tss
Vdac3	1.25067	tss		Elk3	0.702481	tss		Rdh13	0.128449	tss
Vps72	1.87664	tss		Herpud2	2.15986	tss		Nutf2	1.03154	tss
Bmp7	0.605571	tss		Rdh13	0.128449	tss		Arpc5	0.304541	tss
Dynll1	1.25067	tss		Nutf2	1.03154	tss		Elavl2	2.07293	tss
Pdcl	0.526389	tss		Arpc5	0.304541	tss		Pou2f2	1.09459	tss
Tmem184b	1.44547	tss		Elavl2	2.07293	tss		Ubqln4	0.304541	tss
Rsph14	-0.473611	tss		Pou2f2	1.09459	tss		Rbfox1	-0.172581	tss
Nf2	1.62676	tss		Ubqln4	0.304541	tss		Rps18	-0.172581	tss
Cabp7	0.00351066	tss		Rbfox1	-0.172581	tss		Rpl10	0.526389	tss
Zmat5	-0.172581	tss		Rps18	-0.172581	tss		Rps15a	1.23396	tss
Ewsr1	1.29724	tss		Rpl10	0.526389	tss		Ncaph2	1.08269	tss
Ap1b1	1.65672	tss		Rps15a	1.23396	tss		Hipk1	-0.172581	tss
Derl3	1.3589	tss		Ncaph2	1.08269	tss		Man1a2	0.805143	tss
Bcl2l13	1.61275	tss		Hipk1	-0.172581	tss		Rala	1.60557	tss
Rarres2	0.225359	tss		Man1a2	0.805143	tss		Vdac3	1.25067	tss
Pttg1ip	1.40145	tss		Rala	1.60557	tss		Vps72	1.87664	tss
Ube2g2	1.34593	tss		Vdac3	1.25067	tss		Dynll1	1.25067	tss
Mpo	0.640333	tss		Vps72	1.87664	tss		Pdcl	0.526389	tss
Slc16a12	0.371487	tss		Bmp7	0.605571	tss		Tmem184b	1.44547	tss
Elk1	0.128449	tss		Dynll1	1.25067	tss		Rsph14	-0.473611	tss
Nav1	1.53923	tss		Pdcl	0.526389	tss		Nf2	1.62676	tss
Tnpo1	2.35505	tss		Tmem184b	1.44547	tss		Cabp7	0.00351066	tss
Rnmt	1.69074	tss		Rsph14	-0.473611	tss		Zmat5	-0.172581	tss
Kcnq1	1.42402	tss		Nf2	1.62676	tss		Ewsr1	1.29724	tss
Srp14	1.71391	tss		Cabp7	0.00351066	tss		Ap1b1	1.65672	tss
Tor2a	0.225359	tss		Zmat5	-0.172581	tss		Derl3	1.3589	tss
Fpgs	2.13598	tss		Ewsr1	1.29724	tss		Gnat2	-0.172581	tss
Mkl2	1.76694	tss		Ap1b1	1.65672	tss		Bcl2l13	1.61275	tss
Cbx5	1.12845	tss		Derl3	1.3589	tss		Rarres2	0.225359	tss
Tex15	1.40145	tss		Gnat2	-0.172581	tss		Pttg1ip	1.40145	tss
Dmap1	0.605571	tss		Bcl2l13	1.61275	tss		Ube2g2	1.34593	tss
Pla2g12b	-0.473611	tss		Rarres2	0.225359	tss		Mpo	0.640333	tss
Mcu	2.24655	tss		Pttg1ip	1.40145	tss		Slc16a12	0.371487	tss
Tex11	1.18915	tss		Ube2g2	1.34593	tss		Elk1	0.128449	tss
Bcr	0.702481	tss		Slc16a12	0.371487	tss		Nav1	1.53923	tss
Tfcp2	0.371487	tss		Elk1	0.128449	tss		Tnpo1	2.35505	tss
Ubp1	1.73051	tss		Nav1	1.53923	tss		Rnmt	1.69074	tss
Ick	0.128449	tss		Tnpo1	2.35505	tss		Kcnq1	1.42402	tss
Snap47	1.19849	tss		Rnmt	1.69074	tss		Srp14	1.71391	tss
Kdsr	0.429479	tss		Kcnq1	1.42402	tss		Cdk9	-0.473611	tss
Vps4b	1.07046	tss		Srp14	1.71391	tss		Tor2a	0.225359	tss
Rps25	0.225359	tss		Cdk9	-0.473611	tss		Fpgs	2.13598	tss
Taz	1.63698	tss		Tor2a	0.225359	tss		Mkl2	1.76694	tss
Aldh3a2	0.730509	tss		Fpgs	2.13598	tss		Cbx5	1.12845	tss
Zmynd10	0.304541	tss		Mkl2	1.76694	tss		Tex15	1.40145	tss
Tmem115	0.225359	tss		Cbx5	1.12845	tss		Dmap1	0.605571	tss
Hyal2	0.827419	tss		Tex15	1.40145	tss		Pla2g12b	-0.473611	tss
Ifrd2	0.304541	tss		Dmap1	0.605571	tss		Mcu	2.24655	tss
Nprl2	1.38971	tss		Pla2g12b	-0.473611	tss		Tex11	1.18915	tss
Rassf1	1.18915	tss		Mcu	2.24655	tss		Bcr	0.702481	tss
Slc3a2	1.94964	tss		Tex11	1.18915	tss		Tfcp2	0.371487	tss
Nxf1	1.57171	tss		Bcr	0.702481	tss		Ubp1	1.73051	tss
Stx5a	2.0851	tss		Tfcp2	0.371487	tss		Ick	0.128449	tss
Spire2	0.00351066	tss		Ubp1	1.73051	tss		Snap47	1.19849	tss
RP23-185A18.9	1.4072	tss		Ick	0.128449	tss		Kdsr	0.429479	tss
AC161207.1	1.50411	tss		Snap47	1.19849	tss		Vps4b	1.07046	tss
Tex14	0.924329	tss		Kdsr	0.429479	tss		Rps25	0.225359	tss
Nedd8	0.605571	tss		Vps4b	1.07046	tss		Taz	1.63698	tss
Gosr1	0.371487	tss		Rps25	0.225359	tss		Aldh3a2	0.730509	tss
Kansl3	1.28982	tss		Taz	1.63698	tss		Zmynd10	0.304541	tss
Uckl1os	-0.473611	tss		Aldh3a2	0.730509	tss		Hyal2	0.827419	tss
Myt1	0.988787	tss		Zmynd10	0.304541	tss		Ifrd2	0.304541	tss
Faf1	1.03154	tss		Tmem115	0.225359	tss		Nprl2	1.38971	tss
Mettl16	0.888117	tss		Hyal2	0.827419	tss		Rassf1	1.18915	tss
Dazl	2.43219	tss		Ifrd2	0.304541	tss		Slc3a2	1.94964	tss
Pigyl	0.906601	tss		Nprl2	1.38971	tss		Nxf1	1.57171	tss
Rbm25	2.08027	tss		Rassf1	1.18915	tss		Stx5a	2.0851	tss
Psen2	1.53923	tss		Slc3a2	1.94964	tss		Spire2	0.00351066	tss
Lmbr1	1.65993	tss		Nxf1	1.57171	tss		RP23-185A18.9	1.4072	tss
Cars	0.888117	tss		Stx5a	2.0851	tss		AC161207.1	1.50411	tss
Phlda2	0.371487	tss		Spire2	0.00351066	tss		Tex14	0.924329	tss
Asz1	1.46591	tss		RP23-185A18.9	1.4072	tss		Nedd8	0.605571	tss
Apip	0.924329	tss		AC161207.1	1.50411	tss		Gosr1	0.371487	tss
Pdhx	2.18249	tss		Tex14	0.924329	tss		Kansl3	1.28982	tss
Vac14	1.52202	tss		Nedd8	0.605571	tss		Uckl1os	-0.473611	tss
Akt1s1	0.868812	tss		Gosr1	0.371487	tss		Myt1	0.988787	tss
Tbrg1	0.429479	tss		Kansl3	1.28982	tss		Faf1	1.03154	tss
Brf1	0.941363	tss		Uckl1os	-0.473611	tss		Mettl16	0.888117	tss
Odc1	1.80055	tss		Myt1	0.988787	tss		Dazl	2.43219	tss
Thg1l	0.371487	tss		Faf1	1.03154	tss		Pigyl	0.906601	tss
Pabpc4	1.76694	tss		Mettl16	0.888117	tss		Rbm25	2.08027	tss
Zfp296	1.10617	tss		Dazl	2.43219	tss		Psen2	1.53923	tss
Sugp1	0.429479	tss		Pigyl	0.906601	tss		Lmbr1	1.65993	tss
Dhdh	-0.473611	tss		Rbm25	2.08027	tss		Cars	0.888117	tss
Zfp790	0.304541	tss		Psen2	1.53923	tss		Phlda2	0.371487	tss
Cpb1	0.605571	tss		Lmbr1	1.65993	tss		Asz1	1.46591	tss
Fsd1	1.09459	tss		Cars	0.888117	tss		Apip	0.924329	tss
Pinlyp	0.128449	tss		Phlda2	0.371487	tss		Pdhx	2.18249	tss
Fuz	-0.473611	tss		Asz1	1.46591	tss		Vac14	1.52202	tss
Pgam1	0.128449	tss		Apip	0.924329	tss		Akt1s1	0.868812	tss
Evi5	1.96572	tss		Pdhx	2.18249	tss		Tbrg1	0.429479	tss
Evi5l	0.526389	tss		Vac14	1.52202	tss		Brf1	0.941363	tss
Git1	0.805143	tss		Akt1s1	0.868812	tss		Odc1	1.80055	tss
Gltp	1.28226	tss		Tbrg1	0.429479	tss		Thg1l	0.371487	tss
Bnip2	0.429479	tss		Brf1	0.941363	tss		Pabpc4	1.76694	tss
Ccnt1	1.0449	tss		Odc1	1.80055	tss		Zfp296	1.10617	tss
Brms1l	0.906601	tss		Thg1l	0.371487	tss		Sugp1	0.429479	tss
Med15	1.9529	tss		Pabpc4	1.76694	tss		Dhdh	-0.473611	tss
Dhdds	1.16984	tss		Zfp296	1.10617	tss		Zfp790	0.304541	tss
Ubxn11	0.371487	tss		Sugp1	0.429479	tss		Cpb1	0.605571	tss
Tjap1	1.59458	tss		Dhdh	-0.473611	tss		Fsd1	1.09459	tss
Ehf	1.92259	tss		Zfp790	0.304541	tss		Pinlyp	0.128449	tss
Rpl15	1.07046	tss		Fsd1	1.09459	tss		Pgam1	0.128449	tss
Tmem167	-0.172581	tss		Pinlyp	0.128449	tss		Evi5	1.96572	tss
Steap4	0.941363	tss		Fuz	-0.473611	tss		Evi5l	0.526389	tss
Kif11	1.05787	tss		Pgam1	0.128449	tss		Git1	0.805143	tss
Rpa3	1.57561	tss		Evi5	1.96572	tss		Gltp	1.28226	tss
Tnpo3	0.304541	tss		Evi5l	0.526389	tss		Bnip2	0.429479	tss
Ttll5	1.70537	tss		Git1	0.805143	tss		Ccnt1	1.0449	tss
Zfp715	0.128449	tss		Gltp	1.28226	tss		Brms1l	0.906601	tss
Acpt	-0.172581	tss		Bnip2	0.429479	tss		Med15	1.9529	tss
Cdh23	0.429479	tss		Ccnt1	1.0449	tss		Dhdds	1.16984	tss
Rps5	0.480632	tss		Brms1l	0.906601	tss		Ubxn11	0.371487	tss
Adgrl1	0.304541	tss		Med15	1.9529	tss		Wnt8a	-0.473611	tss
Amotl1	0.567782	tss		Dhdds	1.16984	tss		Tjap1	1.59458	tss
Etv5	0.304541	tss		Ubxn11	0.371487	tss		Ehf	1.92259	tss
RP23-111C21.6	0.00351066	tss		Tjap1	1.59458	tss		Rpl15	1.07046	tss
Atp6v0d1	1.4072	tss		Ehf	1.92259	tss		Tmem167	-0.172581	tss
Ptprs	1.41288	tss		Rpl15	1.07046	tss		Steap4	0.941363	tss
Slc41a1	0.827419	tss		Tmem167	-0.172581	tss		Kif11	1.05787	tss
B4galnt2	0.429479	tss		Steap4	0.941363	tss		Rpa3	1.57561	tss
Nelfb	0.225359	tss		Kif11	1.05787	tss		Tnpo3	0.304541	tss
Tmem175	1.37149	tss		Rpa3	1.57561	tss		Ttll5	1.70537	tss
Bcas1	0.848609	tss		Tnpo3	0.304541	tss		Zfp715	0.128449	tss
Tango2	0.371487	tss		Ttll5	1.70537	tss		Cdh23	0.429479	tss
Aldh1a2	1.45067	tss		Zfp715	0.128449	tss		Rps5	0.480632	tss
Ndufs2	-0.473611	tss		Acpt	-0.172581	tss		Amotl1	0.567782	tss
Atraid	-0.473611	tss		Cdh23	0.429479	tss		Etv5	0.304541	tss
Cad	0.225359	tss		Rps5	0.480632	tss		RP23-111C21.6	0.00351066	tss
Atad1	2.15067	tss		Adgrl1	0.304541	tss		Atp6v0d1	1.4072	tss
Pten	0.957753	tss		Amotl1	0.567782	tss		Ptprs	1.41288	tss
Timm23	1.67252	tss		Etv5	0.304541	tss		Slc41a1	0.827419	tss
Trnt1	1.66627	tss		RP23-111C21.6	0.00351066	tss		B4galnt2	0.429479	tss
Elof1	1.94469	tss		Atp6v0d1	1.4072	tss		Nelfb	0.225359	tss
Med16	0.480632	tss		Ptprs	1.41288	tss		Tmem175	1.37149	tss
Tmem259	-0.172581	tss		Slc41a1	0.827419	tss		Bcas1	0.848609	tss
Rnf170	1.49487	tss		B4galnt2	0.429479	tss		Tango2	0.371487	tss
Thap8	-0.473611	tss		Nelfb	0.225359	tss		Aldh1a2	1.45067	tss
Dedd	2.31243	tss		Tmem175	1.37149	tss		Ndufs2	-0.473611	tss
Nit1	2.25393	tss		Bcas1	0.848609	tss		Atraid	-0.473611	tss
Pax5	0.805143	tss		Tango2	0.371487	tss		Cad	0.225359	tss
Rnf168	1.97199	tss		Aldh1a2	1.45067	tss		Atad1	2.15067	tss
Chp1	1.64696	tss		Ndufs2	-0.473611	tss		Pten	0.957753	tss
Klhl3	-0.172581	tss		Atraid	-0.473611	tss		Timm23	1.67252	tss
Tvp23b	1.88812	tss		Cad	0.225359	tss		Trnt1	1.66627	tss
Dnajc7	1.41288	tss		Atad1	2.15067	tss		Elof1	1.94469	tss
Cluap1	0.672517	tss		Pten	0.957753	tss		Med16	0.480632	tss
Zswim7	-0.473611	tss		Timm23	1.67252	tss		Tmem259	-0.172581	tss
Pigl	0.225359	tss		Trnt1	1.66627	tss		Rnf170	1.49487	tss
Ndufa2	-0.473611	tss		Elof1	1.94469	tss		Thap8	-0.473611	tss
Pam16	0.781662	tss		Med16	0.480632	tss		Dedd	2.31243	tss
Glis2	0.225359	tss		Tmem259	-0.172581	tss		Nit1	2.25393	tss
Cox6c	0.805143	tss		Rnf170	1.49487	tss		Pax5	0.805143	tss
Bicc1	0.906601	tss		Dedd	2.31243	tss		Rnf168	1.97199	tss
Ube2z	0.605571	tss		Nit1	2.25393	tss		Chp1	1.64696	tss
Tmem87b	1.69958	tss		Pax5	0.805143	tss		Klhl3	-0.172581	tss
Anapc1	1.29724	tss		Rnf168	1.97199	tss		Tvp23b	1.88812	tss
Mertk	0.868812	tss		Chp1	1.64696	tss		Dnajc7	1.41288	tss
Tsg101	1.49487	tss		Klhl3	-0.172581	tss		Cacybp	0.225359	tss
Hps5	0.868812	tss		Tvp23b	1.88812	tss		Cluap1	0.672517	tss
Map3k4	1.40145	tss		Dnajc7	1.41288	tss		Zswim7	-0.473611	tss
Piezo1	0.429479	tss		Cacybp	0.225359	tss		Pigl	0.225359	tss
Rnf166	0.730509	tss		Cluap1	0.672517	tss		Ndufa2	-0.473611	tss
Ankrd28	1.03154	tss		Zswim7	-0.473611	tss		Pam16	0.781662	tss
Ankrd52	1.08269	tss		Pigl	0.225359	tss		Glis2	0.225359	tss
Pkd2l2	2.73241	tss		Ndufa2	-0.473611	tss		Cox6c	0.805143	tss
Srp19	1.05787	tss		Pam16	0.781662	tss		Bicc1	0.906601	tss
Wdfy2	1.01775	tss		Glis2	0.225359	tss		Ube2z	0.605571	tss
Rbsn	1.38372	tss		Cox6c	0.805143	tss		Tmem87b	1.69958	tss
Mrps25	0.988787	tss		Bicc1	0.906601	tss		Anapc1	1.29724	tss
Dguok	1.39562	tss		Ube2z	0.605571	tss		Mertk	0.868812	tss
Camta1	1.70823	tss		Tmem87b	1.69958	tss		Tsg101	1.49487	tss
Csf1	1.37149	tss		Anapc1	1.29724	tss		Hps5	0.868812	tss
Strip1	1.25878	tss		Mertk	0.868812	tss		Map3k4	1.40145	tss
Slc25a11	0.781662	tss		Tsg101	1.49487	tss		Piezo1	0.429479	tss
Cmc2	1.0449	tss		Hps5	0.868812	tss		Rnf166	0.730509	tss
Chfr	1.6233	tss		Map3k4	1.40145	tss		Ankrd28	1.03154	tss
Adam28	-0.473611	tss		Piezo1	0.429479	tss		Ankrd52	1.08269	tss
Tex261	0.827419	tss		Rnf166	0.730509	tss		Pkd2l2	2.73241	tss
Fam120b	0.781662	tss		Ankrd28	1.03154	tss		Srp19	1.05787	tss
Tbp	1.61275	tss		Ankrd52	1.08269	tss		Wdfy2	1.01775	tss
Psmb1	-0.473611	tss		Pkd2l2	2.73241	tss		Rbsn	1.38372	tss
Pdcd2	0.781662	tss		Srp19	1.05787	tss		Mrps25	0.988787	tss
Tppp3	0.225359	tss		Wdfy2	1.01775	tss		Dguok	1.39562	tss
Msh3	1.30454	tss		Rbsn	1.38372	tss		Camta1	1.70823	tss
E2f4	1.61275	tss		Mrps25	0.988787	tss		Csf1	1.37149	tss
Surf4	2.70909	tss		Dguok	1.39562	tss		Strip1	1.25878	tss
Surf2	0.429479	tss		Camta1	1.70823	tss		Slc25a11	0.781662	tss
Naf1	0.128449	tss		Csf1	1.37149	tss		Cmc2	1.0449	tss
Yes1	1.16984	tss		Strip1	1.25878	tss		Chfr	1.6233	tss
Ppp1cb	0.480632	tss		Slc25a11	0.781662	tss		Adam28	-0.473611	tss
Gorasp2	2.20125	tss		Cmc2	1.0449	tss		Tex261	0.827419	tss
Efr3a	1.23396	tss		Chfr	1.6233	tss		Fam120b	0.781662	tss
Trappc2l	-0.473611	tss		Tex261	0.827419	tss		Tbp	1.61275	tss
Ddx19a	2.00496	tss		Fam120b	0.781662	tss		Psmb1	-0.473611	tss
Galns	0.128449	tss		Tbp	1.61275	tss		Pdcd2	0.781662	tss
Entpd2	0.00351066	tss		Psmb1	-0.473611	tss		Plekhg4	-0.473611	tss
Rabl6	-0.172581	tss		Pdcd2	0.781662	tss		Tppp3	0.225359	tss
Edf1	0.567782	tss		Plekhg4	-0.473611	tss		Msh3	1.30454	tss
Npdc1	-0.172581	tss		Tppp3	0.225359	tss		E2f4	1.61275	tss
Fbxw5	0.848609	tss		Msh3	1.30454	tss		Surf4	2.70909	tss
Slc25a13	1.60557	tss		E2f4	1.61275	tss		Surf2	0.429479	tss
Ube2i	1.87274	tss		Surf4	2.70909	tss		Naf1	0.128449	tss
Tsr3	-0.172581	tss		Surf2	0.429479	tss		Yes1	1.16984	tss
Unkl	-0.172581	tss		Naf1	0.128449	tss		Ppp1cb	0.480632	tss
Actn1	1.25878	tss		Yes1	1.16984	tss		Gorasp2	2.20125	tss
Sirt2	0.128449	tss		Ppp1cb	0.480632	tss		Efr3a	1.23396	tss
Hnrnpl	0.225359	tss		Gorasp2	2.20125	tss		Trappc2l	-0.473611	tss
Nolc1	1.85273	tss		Efr3a	1.23396	tss		Acsf3	0.526389	tss
Cnksr3	1.05787	tss		Trappc2l	-0.473611	tss		Ddx19a	2.00496	tss
Hmgb3	1.53499	tss		Acsf3	0.526389	tss		Galns	0.128449	tss
Map2	0.480632	tss		Ddx19a	2.00496	tss		Entpd2	0.00351066	tss
Ubl4a	-0.473611	tss		Galns	0.128449	tss		Rabl6	-0.172581	tss
Gdi1	0.225359	tss		Entpd2	0.00351066	tss		Edf1	0.567782	tss
Sash1	1.52639	tss		Rabl6	-0.172581	tss		Npdc1	-0.172581	tss
Slamf1	0.304541	tss		Edf1	0.567782	tss		Fbxw5	0.848609	tss
Zdhhc12	0.225359	tss		Npdc1	-0.172581	tss		Slc25a13	1.60557	tss
Golga7	1.57171	tss		Fbxw5	0.848609	tss		Ube2i	1.87274	tss
Xk	-0.473611	tss		Slc25a13	1.60557	tss		Tsr3	-0.172581	tss
Pcolce2	0.128449	tss		Ube2i	1.87274	tss		Unkl	-0.172581	tss
Clpx	0.225359	tss		Tsr3	-0.172581	tss		Actn1	1.25878	tss
Tmem27	-0.473611	tss		Unkl	-0.172581	tss		Sirt2	0.128449	tss
Ace2	0.304541	tss		Actn1	1.25878	tss		Hnrnpl	0.225359	tss
Atf6b	0.304541	tss		Sirt2	0.128449	tss		Nolc1	1.85273	tss
Egfl8	-0.473611	tss		Hnrnpl	0.225359	tss		Cnksr3	1.05787	tss
Ppt2	0.730509	tss		Nolc1	1.85273	tss		Hmgb3	1.53499	tss
Rnf5	1.15986	tss		Cnksr3	1.05787	tss		Map2	0.480632	tss
Cacfd1	0.805143	tss		Hmgb3	1.53499	tss		Ubl4a	-0.473611	tss
Hivep2	0.756838	tss		Map2	0.480632	tss		Gdi1	0.225359	tss
Arnt	1.51316	tss		Ubl4a	-0.473611	tss		Sash1	1.52639	tss
Mocs2	0.868812	tss		Gdi1	0.225359	tss		Slamf1	0.304541	tss
Nat9	-0.172581	tss		Sash1	1.52639	tss		Zdhhc12	0.225359	tss
Lpl	1.59085	tss		Slamf1	0.304541	tss		Golga7	1.57171	tss
Atp6v0e	0.225359	tss		Zdhhc12	0.225359	tss		Pcolce2	0.128449	tss
Zfp318	1.19849	tss		Golga7	1.57171	tss		Clpx	0.225359	tss
Srf	0.304541	tss		Xk	-0.473611	tss		Tmem27	-0.473611	tss
Gata3	1.3393	tss		Pcolce2	0.128449	tss		Ace2	0.304541	tss
Lama5	1.64033	tss		Clpx	0.225359	tss		Atf6b	0.304541	tss
Steap2	1.90114	tss		Tmem27	-0.473611	tss		Egfl8	-0.473611	tss
Hspa8	0.805143	tss		Atf6b	0.304541	tss		Ppt2	0.730509	tss
Serac1	1.13917	tss		Egfl8	-0.473611	tss		Rnf5	1.15986	tss
Pdzd11	1.37149	tss		Ppt2	0.730509	tss		Cacfd1	0.805143	tss
Psma2	1.73858	tss		Rnf5	1.15986	tss		Hivep2	0.756838	tss
Mrpl32	1.24239	tss		Cacfd1	0.805143	tss		Arnt	1.51316	tss
Setdb1	2.43326	tss		Hivep2	0.756838	tss		Mocs2	0.868812	tss
Prune	1.76192	tss		Arnt	1.51316	tss		Nat9	-0.172581	tss
Cers2	0.827419	tss		Mocs2	0.868812	tss		Lpl	1.59085	tss
Nlrp5	2.56975	tss		Nat9	-0.172581	tss		Atp6v0e	0.225359	tss
Capza2	1.67868	tss		Lpl	1.59085	tss		Zfp318	1.19849	tss
Vps45	0.605571	tss		Atp6v0e	0.225359	tss		Srf	0.304541	tss
Prpf3	1.56382	tss		Zfp318	1.19849	tss		Gata3	1.3393	tss
Anp32e	0.672517	tss		Srf	0.304541	tss		Lama5	1.64033	tss
Aph1a	1.72229	tss		Gata3	1.3393	tss		Steap2	1.90114	tss
Tab2	1.13917	tss		Lama5	1.64033	tss		Hspa8	0.805143	tss
Ppil4	1.70823	tss		Steap2	1.90114	tss		Serac1	1.13917	tss
Cnih1	1.57561	tss		Hspa8	0.805143	tss		Pdzd11	1.37149	tss
Eps8	2.12518	tss		Serac1	1.13917	tss		Psma2	1.73858	tss
Med22	1.9102	tss		Pdzd11	1.37149	tss		Mrpl32	1.24239	tss
Abo	-0.473611	tss		Psma2	1.73858	tss		Setdb1	2.43326	tss
Surf1	0.702481	tss		Mrpl32	1.24239	tss		Prune	1.76192	tss
Med28	2.0449	tss		Setdb1	2.43326	tss		Cers2	0.827419	tss
Qdpr	1.15986	tss		Prune	1.76192	tss		Nlrp5	2.56975	tss
Gnrh1	1.31172	tss		Cers2	0.827419	tss		Capza2	1.67868	tss
Sqstm1	1.34593	tss		Nlrp5	2.56975	tss		Vps45	0.605571	tss
Nfe2l2	1.11745	tss		Capza2	1.67868	tss		Prpf3	1.56382	tss
Rxra	0.371487	tss		Vps45	0.605571	tss		Anp32e	0.672517	tss
Prpsap1	1.54342	tss		Prpf3	1.56382	tss		Aph1a	1.72229	tss
Ncapg	2.22449	tss		Anp32e	0.672517	tss		Tab2	1.13917	tss
Lcorl	0.304541	tss		Aph1a	1.72229	tss		Ppil4	1.70823	tss
Dstn	0.730509	tss		Tab2	1.13917	tss		Cnih1	1.57561	tss
H2afy	0.526389	tss		Ppil4	1.70823	tss		Eps8	2.12518	tss
Gatsl2	0.640333	tss		Cnih1	1.57561	tss		Med22	1.9102	tss
Adss	2.00206	tss		Eps8	2.12518	tss		Abo	-0.473611	tss
Il17rb	1.14964	tss		Med22	1.9102	tss		Surf1	0.702481	tss
Cacna1d	0.429479	tss		Abo	-0.473611	tss		Med28	2.0449	tss
Chdh	1.41288	tss		Surf1	0.702481	tss		Qdpr	1.15986	tss
Actr8	1.67868	tss		Med28	2.0449	tss		Gnrh1	1.31172	tss
Lrrc27	0.00351066	tss		Qdpr	1.15986	tss		Sqstm1	1.34593	tss
Stk32c	0.672517	tss		Gnrh1	1.31172	tss		Nfe2l2	1.11745	tss
Fnta	1.53499	tss		Sqstm1	1.34593	tss		Rxra	0.371487	tss
Skiv2l2	1.27458	tss		Nfe2l2	1.11745	tss		Prpsap1	1.54342	tss
Lbp	-0.473611	tss		Rxra	0.371487	tss		Ncapg	2.22449	tss
Celsr1	0.805143	tss		Prpsap1	1.54342	tss		Lcorl	0.304541	tss
Stard13	1.98729	tss		Ncapg	2.22449	tss		Dstn	0.730509	tss
Camk1g	-0.473611	tss		Lcorl	0.304541	tss		H2afy	0.526389	tss
Diexf	0.868812	tss		Dstn	0.730509	tss		Gtf2ird2	-0.473611	tss
Syt14	-0.473611	tss		H2afy	0.526389	tss		Gatsl2	0.640333	tss
Lonrf3	1.07046	tss		Gtf2ird2	-0.473611	tss		Adss	2.00206	tss
Atp5e	0.371487	tss		Gatsl2	0.640333	tss		Il17rb	1.14964	tss
Nelfcd	1.05787	tss		Adss	2.00206	tss		Cacna1d	0.429479	tss
Prelid3b	1.08269	tss		Il17rb	1.14964	tss		Chdh	1.41288	tss
Ube2a	1.89746	tss		Cacna1d	0.429479	tss		Actr8	1.67868	tss
Slc25a5	1.21659	tss		Chdh	1.41288	tss		Lrrc27	0.00351066	tss
Ppdpf	-0.172581	tss		Actr8	1.67868	tss		Stk32c	0.672517	tss
Pls3	-0.473611	tss		Lrrc27	0.00351066	tss		Fnta	1.53499	tss
Nkap	1.05787	tss		Stk32c	0.672517	tss		Skiv2l2	1.27458	tss
Cr1l	0.429479	tss		Fnta	1.53499	tss		Lbp	-0.473611	tss
Ppfibp1	1.01775	tss		Skiv2l2	1.27458	tss		Celsr1	0.805143	tss
Gtf3a	0.941363	tss		Lbp	-0.473611	tss		Stard13	1.98729	tss
Mtif3	1.15986	tss		Celsr1	0.805143	tss		Diexf	0.868812	tss
Lnx2	1.81419	tss		Stard13	1.98729	tss		Syt14	-0.473611	tss
Lamp2	1.03154	tss		Camk1g	-0.473611	tss		Lonrf3	1.07046	tss
Foxred2	1.40145	tss		Diexf	0.868812	tss		Atp5e	0.371487	tss
Eif3d	0.756838	tss		Syt14	-0.473611	tss		Nelfcd	1.05787	tss
H3f3b	2.70508	tss		Lonrf3	1.07046	tss		Prelid3b	1.08269	tss
Nup50	1.65349	tss		Atp5e	0.371487	tss		Ube2a	1.89746	tss
Nlrp14	2.54634	tss		Nelfcd	1.05787	tss		Slc25a5	1.21659	tss
Pacsin2	2.1844	tss		Prelid3b	1.08269	tss		Ppdpf	-0.172581	tss
Cmah	-0.172581	tss		Ube2a	1.89746	tss		Pls3	-0.473611	tss
Ttll12	0.304541	tss		Slc25a5	1.21659	tss		Nkap	1.05787	tss
Bik	0.567782	tss		Ppdpf	-0.172581	tss		Cr1l	0.429479	tss
Tox4	0.605571	tss		Kcnq2	-0.172581	tss		Ppfibp1	1.01775	tss
Mrps18c	0.128449	tss		Pls3	-0.473611	tss		Gtf3a	0.941363	tss
Sulf1	-0.172581	tss		Nkap	1.05787	tss		Mtif3	1.15986	tss
Srsf6	0.868812	tss		Cr1l	0.429479	tss		Lnx2	1.81419	tss
Plcg1	1.10617	tss		Ppfibp1	1.01775	tss		Dyrk3	0.128449	tss
Kctd5	1.28982	tss		Gtf3a	0.941363	tss		Lamp2	1.03154	tss
Etaa1	1.53499	tss		Mtif3	1.15986	tss		Foxred2	1.40145	tss
Nbr1	1.82086	tss		Lnx2	1.81419	tss		Eif3d	0.756838	tss
Cyth1	1.10617	tss		Dyrk3	0.128449	tss		H3f3b	2.70508	tss
Brca1	1.34593	tss		Lamp2	1.03154	tss		Nup50	1.65349	tss
Cntnap1	1.65993	tss		Foxred2	1.40145	tss		Nlrp14	2.54634	tss
Coa3	-0.473611	tss		Eif3d	0.756838	tss		Pacsin2	2.1844	tss
Zpbp2	0.00351066	tss		H3f3b	2.70508	tss		Cmah	-0.172581	tss
Med24	1.26675	tss		Nup50	1.65349	tss		Ttll12	0.304541	tss
Psmd3	1.83602	tss		Nlrp14	2.54634	tss		Bik	0.567782	tss
Exosc10	1.59085	tss		Pacsin2	2.1844	tss		Tox4	0.605571	tss
Glod4	1.27458	tss		Cmah	-0.172581	tss		Mrps18c	0.128449	tss
Vps53	0.640333	tss		Ttll12	0.304541	tss		Sulf1	-0.172581	tss
Taok1	1.73858	tss		Bik	0.567782	tss		Srsf6	0.868812	tss
Nlk	1.16984	tss		Tox4	0.605571	tss		Plcg1	1.10617	tss
Traf4	1.49952	tss		Mrps18c	0.128449	tss		Kctd5	1.28982	tss
Rpl19	0.304541	tss		Sulf1	-0.172581	tss		Etaa1	1.53499	tss
Cacnb4	-0.473611	tss		Srsf6	0.868812	tss		Nbr1	1.82086	tss
Arl5b	0.480632	tss		Plcg1	1.10617	tss		Cyth1	1.10617	tss
Zfp207	1.84654	tss		Kctd5	1.28982	tss		Brca1	1.34593	tss
Psmd11	1.86485	tss		Etaa1	1.53499	tss		Cntnap1	1.65993	tss
Zc3h18	1.30454	tss		Nbr1	1.82086	tss		Coa3	-0.473611	tss
Top2b	0.304541	tss		Cyth1	1.10617	tss		Zpbp2	0.00351066	tss
Cdc6	1.3589	tss		Brca1	1.34593	tss		Med24	1.26675	tss
Suz12	1.82524	tss		Cntnap1	1.65993	tss		Psmd3	1.83602	tss
Atad5	0.924329	tss		Coa3	-0.473611	tss		Exosc10	1.59085	tss
Crlf3	1.35246	tss		Med24	1.26675	tss		Glod4	1.27458	tss
Tnfaip1	1.4402	tss		Psmd3	1.83602	tss		Vps53	0.640333	tss
Abr	1.67252	tss		Exosc10	1.59085	tss		Taok1	1.73858	tss
Rab11fip4	1.13917	tss		Glod4	1.27458	tss		Nlk	1.16984	tss
Slc35c2	1.25878	tss		Vps53	0.640333	tss		Traf4	1.49952	tss
Zfp334	1.29724	tss		Taok1	1.73858	tss		Rpl19	0.304541	tss
Wsb1	0.973547	tss		Mpp2	-0.473611	tss		Cacnb4	-0.473611	tss
Ttpal	1.4072	tss		Nlk	1.16984	tss		Arl5b	0.480632	tss
Rhot1	2.02332	tss		Traf4	1.49952	tss		Zfp207	1.84654	tss
Ada	0.805143	tss		Rpl19	0.304541	tss		Psmd11	1.86485	tss
Serinc3	0.805143	tss		Nek8	-0.473611	tss		Zc3h18	1.30454	tss
Pgs1	1.40145	tss		Arl5b	0.480632	tss		Top2b	0.304541	tss
Birc5	1.28982	tss		Zfp207	1.84654	tss		Cdc6	1.3589	tss
Afmid	-0.172581	tss		Psmd11	1.86485	tss		Suz12	1.82524	tss
Pigt	0.480632	tss		Zc3h18	1.30454	tss		Atad5	0.924329	tss
Slc12a5	0.225359	tss		Top2b	0.304541	tss		Crlf3	1.35246	tss
Ghdc	0.480632	tss		Cdc6	1.3589	tss		Tnfaip1	1.4402	tss
Slc12a7	1.10617	tss		Suz12	1.82524	tss		Abr	1.67252	tss
Ctsa	-0.473611	tss		Atad5	0.924329	tss		Rab11fip4	1.13917	tss
Zswim1	1.38971	tss		Crlf3	1.35246	tss		Slc35c2	1.25878	tss
Spata25	0.225359	tss		Tnfaip1	1.4402	tss		Zfp334	1.29724	tss
Myo1c	1.8805	tss		Abr	1.67252	tss		Wsb1	0.973547	tss
Crk	1.87469	tss		Rab11fip4	1.13917	tss		Ttpal	1.4072	tss
Cox7c	-0.473611	tss		Slc35c2	1.25878	tss		Rhot1	2.02332	tss
Pitpna	1.1796	tss		Zfp334	1.29724	tss		Ada	0.805143	tss
Mlx	1.41288	tss		Wsb1	0.973547	tss		Serinc3	0.805143	tss
Fam134c	0.429479	tss		Ttpal	1.4072	tss		Pgs1	1.40145	tss
Rab5a	0.730509	tss		Rhot1	2.02332	tss		Birc5	1.28982	tss
Nkiras2	0.526389	tss		Ada	0.805143	tss		Afmid	-0.172581	tss
Ppp2r5c	1.47578	tss		Serinc3	0.805143	tss		Pigt	0.480632	tss
Ift52	0.567782	tss		Pgs1	1.40145	tss		Slc12a5	0.225359	tss
Mybl2	2.14548	tss		Birc5	1.28982	tss		Ghdc	0.480632	tss
B4galt5	1.08269	tss		Afmid	-0.172581	tss		Slc12a7	1.10617	tss
Cadps2	0.480632	tss		Pigt	0.480632	tss		Ctsa	-0.473611	tss
Ddx27	0.805143	tss		Slc12a5	0.225359	tss		Zswim1	1.38971	tss
Cyth3	0.827419	tss		Ghdc	0.480632	tss		Spata25	0.225359	tss
Rac3	0.827419	tss		Slc12a7	1.10617	tss		Myo1c	1.8805	tss
Rrp7a	0.567782	tss		Ctsa	-0.473611	tss		Crk	1.87469	tss
Cyb5r3	0.756838	tss		Zswim1	1.38971	tss		Cox7c	-0.473611	tss
Ints2	0.00351066	tss		Myo1c	1.8805	tss		Pitpna	1.1796	tss
Med13l	1.31878	tss		Crk	1.87469	tss		Mlx	1.41288	tss
Hist1h2bc	0.304541	tss		Cox7c	-0.473611	tss		Fam134c	0.429479	tss
Baiap2l2	0.128449	tss		Pitpna	1.1796	tss		Rab5a	0.730509	tss
Mafk	-0.473611	tss		Mlx	1.41288	tss		Nkiras2	0.526389	tss
Med1	1.67561	tss		Fam134c	0.429479	tss		Ppp2r5c	1.47578	tss
Erbb3	-0.473611	tss		Rab5a	0.730509	tss		Ift52	0.567782	tss
Mfng	0.304541	tss		Nkiras2	0.526389	tss		Mybl2	2.14548	tss
Vmp1	0.225359	tss		Ppp2r5c	1.47578	tss		B4galt5	1.08269	tss
Uchl5	1.28226	tss		Ift52	0.567782	tss		Cadps2	0.480632	tss
Stk4	0.480632	tss		Mybl2	2.14548	tss		Ddx27	0.805143	tss
Gdf9	2.92276	tss		B4galt5	1.08269	tss		Cyth3	0.827419	tss
Zcchc10	1.97355	tss		Cadps2	0.480632	tss		Rac3	0.827419	tss
Prl8a2	0.526389	tss		Ddx27	0.805143	tss		Rrp7a	0.567782	tss
Psmb6	1.43487	tss		Cyth3	0.827419	tss		Cyb5r3	0.756838	tss
Spag7	1.40145	tss		Rac3	0.827419	tss		Ints2	0.00351066	tss
Pfn1	1.70537	tss		Rrp7a	0.567782	tss		Med13l	1.31878	tss
Tomm34	1.70537	tss		Cyb5r3	0.756838	tss		Hist1h2bc	0.304541	tss
Ywhab	2.21303	tss		Ints2	0.00351066	tss		Baiap2l2	0.128449	tss
Ksr1	0.756838	tss		Med13l	1.31878	tss		Mafk	-0.473611	tss
Gpx3	1.73051	tss		Hist1h2bc	0.304541	tss		Med1	1.67561	tss
Anxa6	1.35246	tss		Baiap2l2	0.128449	tss		Mfng	0.304541	tss
Il12rb2	0.988787	tss		Mafk	-0.473611	tss		Vmp1	0.225359	tss
Zkscan6	1.56382	tss		Med1	1.67561	tss		Uchl5	1.28226	tss
Kpna2	2.13492	tss		Erbb3	-0.473611	tss		Stk4	0.480632	tss
Smurf2	1.37765	tss		Mfng	0.304541	tss		Gdf9	2.92276	tss
Cep95	1.05787	tss		Vmp1	0.225359	tss		Zcchc10	1.97355	tss
Vezf1	1.73858	tss		Uchl5	1.28226	tss		Prl8a2	0.526389	tss
Cuedc1	0.304541	tss		Stk4	0.480632	tss		Psmb6	1.43487	tss
Srsf1	1.37765	tss		Gdf9	2.92276	tss		Spag7	1.40145	tss
Kif3a	1.49952	tss		Zcchc10	1.97355	tss		Pfn1	1.70537	tss
Mtmr4	1.7465	tss		Prl8a2	0.526389	tss		Tomm34	1.70537	tss
Kansl1	1.55981	tss		Psmb6	1.43487	tss		Ywhab	2.21303	tss
Gid4	1.82086	tss		Spag7	1.40145	tss		Ksr1	0.756838	tss
Myo1b	1.3393	tss		Pfn1	1.70537	tss		Gpx3	1.73051	tss
Dhx40	1.23396	tss		Tomm34	1.70537	tss		Anxa6	1.35246	tss
Ypel2	1.94635	tss		Ywhab	2.21303	tss		Il12rb2	0.988787	tss
Akap1	1.28982	tss		Ksr1	0.756838	tss		Zkscan6	1.56382	tss
Derl2	1.14964	tss		Gpx3	1.73051	tss		Kpna2	2.13492	tss
C1qbp	1.11745	tss		Anxa6	1.35246	tss		Smurf2	1.37765	tss
Rpain	-0.473611	tss		Zkscan6	1.56382	tss		Cep95	1.05787	tss
Chd3	-0.473611	tss		Kpna2	2.13492	tss		Vezf1	1.73858	tss
Kdm6b	1.95127	tss		Smurf2	1.37765	tss		Cuedc1	0.304541	tss
Appbp2	1.27458	tss		Cep95	1.05787	tss		Srsf1	1.37765	tss
Adora2b	-0.473611	tss		Vezf1	1.73858	tss		Kif3a	1.49952	tss
Ncor1	1.50411	tss		Cuedc1	0.304541	tss		Mtmr4	1.7465	tss
Cenpv	0.805143	tss		Srsf1	1.37765	tss		Kansl1	1.55981	tss
Cwc25	0.781662	tss		Kif3a	1.49952	tss		Gid4	1.82086	tss
Pip4k2b	-0.473611	tss		Mtmr4	1.7465	tss		Myo1b	1.3393	tss
Trim37	1.37149	tss		Kansl1	1.55981	tss		Dhx40	1.23396	tss
Ybx2	1.10617	tss		Gid4	1.82086	tss		Ypel2	1.94635	tss
Ctdnep1	-0.473611	tss		Myo1b	1.3393	tss		Akap1	1.28982	tss
Elp5	1.27458	tss		Dhx40	1.23396	tss		Derl2	1.14964	tss
Gabarap	-0.172581	tss		Ypel2	1.94635	tss		C1qbp	1.11745	tss
Phf23	0.805143	tss		Akap1	1.28982	tss		Rpain	-0.473611	tss
Dnah11	1.30454	tss		Derl2	1.14964	tss		Chd3	-0.473611	tss
G3bp1	1.37765	tss		C1qbp	1.11745	tss		Kdm6b	1.95127	tss
Atox1	0.429479	tss		Rpain	-0.473611	tss		Appbp2	1.27458	tss
Tbx3	0.225359	tss		Chd3	-0.473611	tss		Adora2b	-0.473611	tss
Dusp14	2.05402	tss		Kdm6b	1.95127	tss		Ncor1	1.50411	tss
Tada2a	0.805143	tss		Appbp2	1.27458	tss		Cenpv	0.805143	tss
Pnpo	-0.172581	tss		Ncor1	1.50411	tss		Cwc25	0.781662	tss
Cog1	0.906601	tss		Cenpv	0.805143	tss		Pip4k2b	-0.473611	tss
Cbx1	1.68776	tss		Cwc25	0.781662	tss		Trim37	1.37149	tss
Slc25a39	1.45581	tss		Pip4k2b	-0.473611	tss		Ybx2	1.10617	tss
Sp2	0.848609	tss		Trim37	1.37149	tss		Ctdnep1	-0.473611	tss
Aatf	0.225359	tss		Ybx2	1.10617	tss		Elp5	1.27458	tss
Cpsf4l	2.38613	tss		Ctdnep1	-0.473611	tss		Gabarap	-0.172581	tss
Pex12	0.868812	tss		Elp5	1.27458	tss		Phf23	0.805143	tss
Ndel1	1.92951	tss		Gabarap	-0.172581	tss		Dnah11	1.30454	tss
Slc25a35	0.868812	tss		Phf23	0.805143	tss		G3bp1	1.37765	tss
Fxr2	-0.473611	tss		Dnah11	1.30454	tss		Atox1	0.429479	tss
Cd68	0.00351066	tss		G3bp1	1.37765	tss		Sparc	-0.473611	tss
Acsl1	1.14964	tss		Atox1	0.429479	tss		Tbx3	0.225359	tss
Abca5	0.225359	tss		Sparc	-0.473611	tss		Dusp14	2.05402	tss
Smyd4	1.03154	tss		Tbx3	0.225359	tss		Tada2a	0.805143	tss
Lsp1	1.38971	tss		Dusp14	2.05402	tss		Pnpo	-0.172581	tss
Avpi1	0.225359	tss		Tada2a	0.805143	tss		Cog1	0.906601	tss
Myh11	1.57171	tss		Pnpo	-0.172581	tss		Cbx1	1.68776	tss
Rad51d	1.48543	tss		Cog1	0.906601	tss		Slc25a39	1.45581	tss
Pank3	0.225359	tss		Cbx1	1.68776	tss		Sp2	0.848609	tss
Rars	0.672517	tss		Slc25a39	1.45581	tss		Aatf	0.225359	tss
Wwc1	-0.473611	tss		Sp2	0.848609	tss		Cpsf4l	2.38613	tss
Ict1	-0.172581	tss		Aatf	0.225359	tss		Pex12	0.868812	tss
Sult4a1	0.567782	tss		Cpsf4l	2.38613	tss		Ndel1	1.92951	tss
Pnpla5	0.128449	tss		Pex12	0.868812	tss		Slc25a35	0.868812	tss
Mrpl45	1.09459	tss		Ndel1	1.92951	tss		Fxr2	-0.473611	tss
Mb	-0.473611	tss		Slc25a35	0.868812	tss		Cd68	0.00351066	tss
Irf1	0.973547	tss		Fxr2	-0.473611	tss		Acsl1	1.14964	tss
Slc22a5	0.480632	tss		Cd68	0.00351066	tss		Abca5	0.225359	tss
P4ha2	-0.473611	tss		Acsl1	1.14964	tss		Smyd4	1.03154	tss
Pelp1	1.38372	tss		Abca5	0.225359	tss		Lsp1	1.38971	tss
Med11	1.13917	tss		Smyd4	1.03154	tss		Avpi1	0.225359	tss
Natd1	2.34329	tss		Lsp1	1.38971	tss		Myh11	1.57171	tss
Map2k3	0.128449	tss		Avpi1	0.225359	tss		Rad51d	1.48543	tss
Ywhah	1.35246	tss		Myh11	1.57171	tss		Pank3	0.225359	tss
Sart3	1.60917	tss		Rad51d	1.48543	tss		Rars	0.672517	tss
E2f2	1.49487	tss		Pank3	0.225359	tss		Wwc1	-0.473611	tss
Nars2	0.304541	tss		Rars	0.672517	tss		Ict1	-0.172581	tss
Slc35b4	1.72229	tss		Wwc1	-0.473611	tss		Sult4a1	0.567782	tss
Fis1	0.567782	tss		Ict1	-0.172581	tss		Mrpl45	1.09459	tss
Plod1	0.605571	tss		Sult4a1	0.567782	tss		Mb	-0.473611	tss
Rab3d	2.18057	tss		Pnpla5	0.128449	tss		Irf1	0.973547	tss
Slc25a22	0.480632	tss		Mrpl45	1.09459	tss		Slc22a5	0.480632	tss
Atp6ap1	0.941363	tss		Mb	-0.473611	tss		P4ha2	-0.473611	tss
RP23-92G13.4	-0.172581	tss		Irf1	0.973547	tss		Pelp1	1.38372	tss
Isyna1	0.128449	tss		Slc22a5	0.480632	tss		Med11	1.13917	tss
Tmem160	-0.473611	tss		P4ha2	-0.473611	tss		Natd1	2.34329	tss
Rab5c	1.64366	tss		Pelp1	1.38372	tss		Map2k3	0.128449	tss
Styxl1	-0.172581	tss		Med11	1.13917	tss		Ywhah	1.35246	tss
Mdh2	0.429479	tss		Natd1	2.34329	tss		Sart3	1.60917	tss
H13	2.05914	tss		Map2k3	0.128449	tss		E2f2	1.49487	tss
Rnf145	1.10617	tss		Ywhah	1.35246	tss		Nars2	0.304541	tss
Atp6v1e1	0.868812	tss		Sart3	1.60917	tss		Slc35b4	1.72229	tss
Chtf18	0.128449	tss		E2f2	1.49487	tss		Fis1	0.567782	tss
Ahr	1.4402	tss		Nars2	0.304541	tss		Plod1	0.605571	tss
Tmem129	-0.473611	tss		Slc35b4	1.72229	tss		Rab3d	2.18057	tss
Nop9	0.225359	tss		Fis1	0.567782	tss		Slc25a22	0.480632	tss
Atp6v0a1	0.888117	tss		Plod1	0.605571	tss		Atp6ap1	0.941363	tss
Psmc3ip	0.00351066	tss		Rab3d	2.18057	tss		RP23-92G13.4	-0.172581	tss
Grb7	-0.172581	tss		Slc25a22	0.480632	tss		Isyna1	0.128449	tss
Noxo1	0.957753	tss		Atp6ap1	0.941363	tss		Tmem160	-0.473611	tss
Zfp687	1.51762	tss		RP23-92G13.4	-0.172581	tss		Rab5c	1.64366	tss
RP24-202L5.2	0.756838	tss		Isyna1	0.128449	tss		Styxl1	-0.172581	tss
Calm3	0.605571	tss		Tmem160	-0.473611	tss		Mdh2	0.429479	tss
Cops3	1.1796	tss		Rab5c	1.64366	tss		H13	2.05914	tss
Fkbp8	1.0449	tss		Styxl1	-0.172581	tss		Rnf145	1.10617	tss
Ddx39b	0.00351066	tss		Mdh2	0.429479	tss		Atp6v1e1	0.868812	tss
Tlcd1	0.304541	tss		H13	2.05914	tss		Chtf18	0.128449	tss
Plscr3	-0.172581	tss		Rnf145	1.10617	tss		Ahr	1.4402	tss
Xab2	0.225359	tss		Atp6v1e1	0.868812	tss		Map1s	0.848609	tss
Cdc37	0.429479	tss		Chtf18	0.128449	tss		Tmem129	-0.473611	tss
Rab4a	1.07046	tss		Ahr	1.4402	tss		Nop9	0.225359	tss
Trip10	-0.172581	tss		Map1s	0.848609	tss		Atp6v0a1	0.888117	tss
Cops6	0.225359	tss		Tmem129	-0.473611	tss		Psmc3ip	0.00351066	tss
Ubb	1.84861	tss		Nop9	0.225359	tss		Grb7	-0.172581	tss
Ap4m1	1.08269	tss		Atp6v0a1	0.888117	tss		Noxo1	0.957753	tss
Gyg	2.69636	tss		Psmc3ip	0.00351066	tss		Zfp687	1.51762	tss
Arid3a	0.640333	tss		Noxo1	0.957753	tss		RP24-202L5.2	0.756838	tss
Ubxn6	0.805143	tss		Zfp687	1.51762	tss		Calm3	0.605571	tss
Cyb561	0.128449	tss		RP24-202L5.2	0.756838	tss		Cops3	1.1796	tss
Sema6a	0.730509	tss		Sec14l4	-0.172581	tss		Fkbp8	1.0449	tss
Ccdc12	0.225359	tss		Calm3	0.605571	tss		Ddx39b	0.00351066	tss
RP23-155A10.1	0.526389	tss		Cops3	1.1796	tss		Tlcd1	0.304541	tss
Akt3	1.19849	tss		Fkbp8	1.0449	tss		Plscr3	-0.172581	tss
Mrpl24	1.35246	tss		Ddx39b	0.00351066	tss		Xab2	0.225359	tss
Gle1	2.23311	tss		Tlcd1	0.304541	tss		Cdc37	0.429479	tss
Lyst	1.28982	tss		Plscr3	-0.172581	tss		Rab4a	1.07046	tss
Calr3	1.01775	tss		Xab2	0.225359	tss		Trip10	-0.172581	tss
Tmc4	0.906601	tss		Cdc37	0.429479	tss		Cops6	0.225359	tss
Polr2i	0.371487	tss		Rab4a	1.07046	tss		Ubb	1.84861	tss
Rmnd1	0.225359	tss		Trip10	-0.172581	tss		Ap4m1	1.08269	tss
Ccdc170	0.128449	tss		Cops6	0.225359	tss		Gyg	2.69636	tss
Esr1	1.53071	tss		Ubb	1.84861	tss		Arid3a	0.640333	tss
Fbxo5	1.59085	tss		Ap4m1	1.08269	tss		Ubxn6	0.805143	tss
Rgs17	2.13492	tss		Gyg	2.69636	tss		Cyb561	0.128449	tss
Hdac2	1.42948	tss		Arid3a	0.640333	tss		Sema6a	0.730509	tss
Frk	-0.473611	tss		Ubxn6	0.805143	tss		Ccdc12	0.225359	tss
Rwdd1	1.37765	tss		Cyb561	0.128449	tss		RP23-155A10.1	0.526389	tss
Clvs2	1.57947	tss		Sema6a	0.730509	tss		Akt3	1.19849	tss
Hey2	-0.172581	tss		Ccdc12	0.225359	tss		Mrpl24	1.35246	tss
Stxbp5	1.25878	tss		RP23-155A10.1	0.526389	tss		Gle1	2.23311	tss
Trmt11	1.55577	tss		Akt3	1.19849	tss		Lyst	1.28982	tss
Katna1	1.7465	tss		Mrpl24	1.35246	tss		Calr3	1.01775	tss
Pcmt1	0.906601	tss		Gle1	2.23311	tss		Tmc4	0.906601	tss
Lrp11	1.23396	tss		Lyst	1.28982	tss		Polr2i	0.371487	tss
RP23-288B18.1	0.371487	tss		Calr3	1.01775	tss		Rmnd1	0.225359	tss
Sec63	0.371487	tss		Tmc4	0.906601	tss		Ccdc170	0.128449	tss
Nr2e1	1.82086	tss		Polr2i	0.371487	tss		Esr1	1.53071	tss
Snx3	1.49018	tss		Rmnd1	0.225359	tss		Fbxo5	1.59085	tss
Aig1	0.924329	tss		Esr1	1.53071	tss		Rgs17	2.13492	tss
Pex3	1.22536	tss		Fbxo5	1.59085	tss		Hdac2	1.42948	tss
Cep57l1	1.85067	tss		Rgs17	2.13492	tss		Frk	-0.473611	tss
Ltv1	1.3393	tss		Hdac2	1.42948	tss		Rwdd1	1.37765	tss
Plagl1	0.605571	tss		Frk	-0.473611	tss		Clvs2	1.57947	tss
Cd164	2.26911	tss		Rwdd1	1.37765	tss		Hey2	-0.172581	tss
Utrn	0.304541	tss		Clvs2	1.57947	tss		Stxbp5	1.25878	tss
Zbtb24	0.730509	tss		Hey2	-0.172581	tss		Trmt11	1.55577	tss
Grm1	-0.473611	tss		Stxbp5	1.25878	tss		Katna1	1.7465	tss
Wasf1	1.05787	tss		Trmt11	1.55577	tss		Pcmt1	0.906601	tss
Rab32	1.56382	tss		Katna1	1.7465	tss		Lrp11	1.23396	tss
Gtf3c6	0.640333	tss		Pcmt1	0.906601	tss		RP23-288B18.1	0.371487	tss
Slc16a10	1.84861	tss		Lrp11	1.23396	tss		Sec63	0.371487	tss
Rev3l	1.49487	tss		RP23-288B18.1	0.371487	tss		Nr2e1	1.82086	tss
Traf3ip2	-0.473611	tss		Sec63	0.371487	tss		Snx3	1.49018	tss
Fyn	1.6336	tss		Nr2e1	1.82086	tss		Aig1	0.924329	tss
Tube1	1.42948	tss		Snx3	1.49018	tss		Adat2	-0.172581	tss
Lama4	0.756838	tss		Aig1	0.924329	tss		Pex3	1.22536	tss
Prep	2.01775	tss		Pex3	1.22536	tss		Cep57l1	1.85067	tss
Perp	0.00351066	tss		Cep57l1	1.85067	tss		Ltv1	1.3393	tss
Arfgef3	1.18915	tss		Ltv1	1.3393	tss		Plagl1	0.605571	tss
Reps1	1.07046	tss		Plagl1	0.605571	tss		Cd164	2.26911	tss
Fam184a	1.12845	tss		Cd164	2.26911	tss		Utrn	0.304541	tss
Asf1a	2.1517	tss		Utrn	0.304541	tss		Zbtb24	0.730509	tss
Rtn4ip1	0.480632	tss		Zbtb24	0.730509	tss		Grm1	-0.473611	tss
Aim1	1.39562	tss		Grm1	-0.473611	tss		Wasf1	1.05787	tss
Vta1	1.96414	tss		Wasf1	1.05787	tss		Rab32	1.56382	tss
Reep3	0.128449	tss		Rab32	1.56382	tss		Amd-ps4	-0.172581	tss
Pkib	0.480632	tss		Amd-ps4	-0.172581	tss		Gtf3c6	0.640333	tss
Serinc1	1.07046	tss		Gtf3c6	0.640333	tss		Slc16a10	1.84861	tss
Hsf2	0.225359	tss		Slc16a10	1.84861	tss		Rev3l	1.49487	tss
Echdc1	1.36524	tss		Rev3l	1.49487	tss		Traf3ip2	-0.473611	tss
Mgat4c	0.906601	tss		Traf3ip2	-0.473611	tss		Fyn	1.6336	tss
Ptprk	-0.473611	tss		Fyn	1.6336	tss		Tube1	1.42948	tss
Dcbld1	0.957753	tss		Tube1	1.42948	tss		Lama4	0.756838	tss
Lrriq1	0.526389	tss		Lama4	0.756838	tss		Prep	2.01775	tss
Slc6a15	1.76192	tss		Prep	2.01775	tss		Perp	0.00351066	tss
Ccdc59	1.21659	tss		Arfgef3	1.18915	tss		Arfgef3	1.18915	tss
Lama2	1.4402	tss		Reps1	1.07046	tss		Reps1	1.07046	tss
Ppp1r12a	2.19571	tss		Fam184a	1.12845	tss		Fam184a	1.12845	tss
P4ha1	1.79121	tss		Asf1a	2.1517	tss		Asf1a	2.1517	tss
2020-09-10	0.304541	tss		Rtn4ip1	0.480632	tss		Rtn4ip1	0.480632	tss
Lims1	1.31172	tss		Aim1	1.39562	tss		Aim1	1.39562	tss
Zwint	0.128449	tss		Vta1	1.96414	tss		Vta1	1.96414	tss
Ube2d1	0.868812	tss		Reep3	0.128449	tss		Reep3	0.128449	tss
Cdk1	-0.473611	tss		Pkib	0.480632	tss		Pkib	0.480632	tss
Atp2b1	1.87664	tss		Serinc1	1.07046	tss		Serinc1	1.07046	tss
Rhobtb1	1.33257	tss		Hsf2	0.225359	tss		Hsf2	0.225359	tss
Arid5b	2.21659	tss		Echdc1	1.36524	tss		Echdc1	1.36524	tss
Actr6	0.304541	tss		Mgat4c	0.906601	tss		Mgat4c	0.906601	tss
Uhrf1bp1l	1.3589	tss		Ptprk	-0.473611	tss		Ptprk	-0.473611	tss
Poc1b	1.33257	tss		Dcbld1	0.957753	tss		Dcbld1	0.957753	tss
Tmpo	1.20763	tss		Lrriq1	0.526389	tss		Lrriq1	0.526389	tss
Kitl	0.429479	tss		Slc6a15	1.76192	tss		Slc6a15	1.76192	tss
Psen1	1.79121	tss		Ccdc59	1.21659	tss		Ccdc59	1.21659	tss
Sgk1	0.888117	tss		Lama2	1.4402	tss		Lama2	1.4402	tss
Cep290	-0.172581	tss		Ppp1r12a	2.19571	tss		Ppp1r12a	2.19571	tss
Hbs1l	1.47087	tss		P4ha1	1.79121	tss		Sim1	0.304541	tss
Epb41l2	1.86084	tss		2020-09-10	0.304541	tss		P4ha1	1.79121	tss
Apaf1	0.906601	tss		Lims1	1.31172	tss		2020-09-10	0.304541	tss
Med23	1.84654	tss		Zwint	0.128449	tss		Lims1	1.31172	tss
Nedd1	1.96414	tss		Ube2d1	0.868812	tss		Zwint	0.128449	tss
Mtfr2	1.64696	tss		Kera	0.225359	tss		Ube2d1	0.868812	tss
Map7	0.906601	tss		Cdk1	-0.473611	tss		Kera	0.225359	tss
Stx7	1.20763	tss		Atp2b1	1.87664	tss		Cdk1	-0.473611	tss
Pex7	1.3393	tss		Rhobtb1	1.33257	tss		Atp2b1	1.87664	tss
Cdk17	1.01775	tss		Arid5b	2.21659	tss		Rhobtb1	1.33257	tss
Snrpf	1.12845	tss		Actr6	0.304541	tss		Arid5b	2.21659	tss
Ntn4	0.128449	tss		Uhrf1bp1l	1.3589	tss		Actr6	0.304541	tss
Fgd6	2.49905	tss		Poc1b	1.33257	tss		Uhrf1bp1l	1.3589	tss
Tmcc3	2.19384	tss		Tmpo	1.20763	tss		Poc1b	1.33257	tss
Cep83	1.37765	tss		Kitl	0.429479	tss		Tmpo	1.20763	tss
Socs2	-0.172581	tss		Psen1	1.79121	tss		Kitl	0.429479	tss
Nudt4	0.567782	tss		Sgk1	0.888117	tss		Psen1	1.79121	tss
Rfx4	0.827419	tss		Cep290	-0.172581	tss		Sgk1	0.888117	tss
Cry1	2.16687	tss		Hbs1l	1.47087	tss		Cep290	-0.172581	tss
Hsp90b1	1.91909	tss		Epb41l2	1.86084	tss		Hbs1l	1.47087	tss
Pah	-0.172581	tss		Apaf1	0.906601	tss		Epb41l2	1.86084	tss
Sycp3	1.03154	tss		Med23	1.84654	tss		Apaf1	0.906601	tss
Sirt1	0.567782	tss		Nedd1	1.96414	tss		Med23	1.84654	tss
Herc4	-0.473611	tss		Enpp3	0.00351066	tss		Nedd1	1.96414	tss
Hnrnph3	0.756838	tss		Mtfr2	1.64696	tss		Enpp3	0.00351066	tss
Rufy2	0.640333	tss		Map7	0.906601	tss		Mtfr2	1.64696	tss
Pbld2	-0.172581	tss		Stx7	1.20763	tss		Map7	0.906601	tss
Ccar1	1.70537	tss		Pex7	1.3393	tss		Stx7	1.20763	tss
Ddx21	0.702481	tss		Cdk17	1.01775	tss		Pex7	1.3393	tss
Ddx50	-0.473611	tss		Snrpf	1.12845	tss		Cdk17	1.01775	tss
Srgn	1.56778	tss		Ntn4	0.128449	tss		Snrpf	1.12845	tss
Vps26a	1.72229	tss		Fgd6	2.49905	tss		Ntn4	0.128449	tss
Supv3l1	1.49018	tss		Tmcc3	2.19384	tss		Fgd6	2.49905	tss
RP23-459M2.1	2.00496	tss		Cep83	1.37765	tss		Tmcc3	2.19384	tss
Tysnd1	0.128449	tss		Socs2	-0.172581	tss		Cep83	1.37765	tss
Sar1a	0.781662	tss		Nudt4	0.567782	tss		Socs2	-0.172581	tss
Ppa1	1.5517	tss		Rfx4	0.827419	tss		Nudt4	0.567782	tss
Eif4ebp2	0.371487	tss		Cry1	2.16687	tss		Rfx4	0.827419	tss
Pcbd1	1.37765	tss		Hsp90b1	1.91909	tss		Cry1	2.16687	tss
Slc29a3	0.371487	tss		Ascl1	-0.473611	tss		Hsp90b1	1.91909	tss
Slc16a7	-0.473611	tss		Sycp3	1.03154	tss		Pah	-0.172581	tss
Lrig3	-0.473611	tss		Sirt1	0.567782	tss		Sycp3	1.03154	tss
Anapc16	1.48063	tss		Herc4	-0.473611	tss		Slc5a8	0.225359	tss
Ddit4	1.24239	tss		Hnrnph3	0.756838	tss		Sirt1	0.567782	tss
Dnajb12	0.128449	tss		Rufy2	0.640333	tss		Herc4	-0.473611	tss
Micu1	1.00351	tss		Pbld2	-0.172581	tss		Mypn	-0.473611	tss
Cand1	1.66627	tss		Ccar1	1.70537	tss		Hnrnph3	0.756838	tss
Tbk1	0.526389	tss		Ddx21	0.702481	tss		Rufy2	0.640333	tss
Pno1	1.53499	tss		Ddx50	-0.473611	tss		Pbld2	-0.172581	tss
Plek	0.371487	tss		Srgn	1.56778	tss		Ccar1	1.70537	tss
Srgap1	1.13917	tss		Vps26a	1.72229	tss		Ddx21	0.702481	tss
Egfr	1.01775	tss		Supv3l1	1.49018	tss		Ddx50	-0.473611	tss
Usp15	2.11072	tss		RP23-459M2.1	2.00496	tss		Srgn	1.56778	tss
Vps54	0.00351066	tss		Tysnd1	0.128449	tss		Vps26a	1.72229	tss
Tbc1d15	2.84716	tss		Sar1a	0.781662	tss		Supv3l1	1.49018	tss
Rab21	0.988787	tss		Ppa1	1.5517	tss		RP23-459M2.1	2.00496	tss
RP23-341K9.1	0.225359	tss		Eif4ebp2	0.371487	tss		Tysnd1	0.128449	tss
Peli1	1.51316	tss		Pcbd1	1.37765	tss		Sar1a	0.781662	tss
Thap2	0.371487	tss		Slc29a3	0.371487	tss		Ppa1	1.5517	tss
Dock2	0.756838	tss		Slc16a7	-0.473611	tss		Eif4ebp2	0.371487	tss
Rab1a	0.702481	tss		Lrig3	-0.473611	tss		Pcbd1	1.37765	tss
Gamt	-0.473611	tss		Anapc16	1.48063	tss		Slc29a3	0.371487	tss
Ptprr	1.79823	tss		Ddit4	1.24239	tss		Slc16a7	-0.473611	tss
Actr2	1.64033	tss		Dnajb12	0.128449	tss		Anapc16	1.48063	tss
Ndufs7	-0.172581	tss		Micu1	1.00351	tss		Ddit4	1.24239	tss
Ptprb	1.01775	tss		Cand1	1.66627	tss		Dnajb12	0.128449	tss
Mum1	0.906601	tss		Tbk1	0.526389	tss		Micu1	1.00351	tss
Gabrp	0.702481	tss		Pno1	1.53499	tss		Cand1	1.66627	tss
Uqcr11	-0.473611	tss		Plek	0.371487	tss		Tbk1	0.526389	tss
Cnot2	1.68475	tss		Srgap1	1.13917	tss		Pno1	1.53499	tss
Tcf3	1.22536	tss		Egfr	1.01775	tss		Plek	0.371487	tss
Frs2	0.848609	tss		Usp15	2.11072	tss		Srgap1	1.13917	tss
Yeats4	1.65349	tss		Vps54	0.00351066	tss		Egfr	1.01775	tss
Cobl	1.26675	tss		Tbc1d15	2.84716	tss		Usp15	2.11072	tss
Grb10	1.00351	tss		Rab21	0.988787	tss		Vps54	0.00351066	tss
Snrpd3	1.84861	tss		RP23-341K9.1	0.225359	tss		Tbc1d15	2.84716	tss
Nav3	1.75428	tss		Peli1	1.51316	tss		Rab21	0.988787	tss
Cpm	0.957753	tss		Thap2	0.371487	tss		RP23-341K9.1	0.225359	tss
Mdm2	1.85883	tss		Dock2	0.756838	tss		Peli1	1.51316	tss
Osbpl8	1.83389	tss		Rab1a	0.702481	tss		Thap2	0.371487	tss
Mknk2	0.00351066	tss		Gamt	-0.473611	tss		Dock2	0.756838	tss
Cabin1	1.81419	tss		Ptprr	1.79823	tss		Rab1a	0.702481	tss
Ap3d1	1.34593	tss		Actr2	1.64033	tss		Gamt	-0.473611	tss
Phlda1	-0.172581	tss		Ndufs7	-0.172581	tss		Ptprr	1.79823	tss
Sf3a2	1.50411	tss		Ptprb	1.01775	tss		Actr2	1.64033	tss
Mdm1	1.01775	tss		Mum1	0.906601	tss		Ndufs7	-0.172581	tss
Wif1	-0.473611	tss		Gabrp	0.702481	tss		Ptprb	1.01775	tss
Vps13d	1.41848	tss		Uqcr11	-0.473611	tss		Mum1	0.906601	tss
Llph	1.14964	tss		Cnot2	1.68475	tss		Gabrp	0.702481	tss
Helb	0.304541	tss		Tcf3	1.22536	tss		Uqcr11	-0.473611	tss
Slc5a4a	-0.473611	tss		Frs2	0.848609	tss		Cnot2	1.68475	tss
Prmt2	1.59085	tss		Yeats4	1.65349	tss		Tcf3	1.22536	tss
Dip2a	0.957753	tss		Cobl	1.26675	tss		Frs2	0.848609	tss
Hmg20b	0.672517	tss		Grb10	1.00351	tss		Yeats4	1.65349	tss
Fzr1	1.54342	tss		Snrpd3	1.84861	tss		Cobl	1.26675	tss
Ncln	-0.473611	tss		Nav3	1.75428	tss		Grb10	1.00351	tss
Hcfc2	0.730509	tss		Cpm	0.957753	tss		Snrpd3	1.84861	tss
Nfyb	0.640333	tss		Mdm2	1.85883	tss		Nav3	1.75428	tss
Txnrd1	1.52639	tss		Osbpl8	1.83389	tss		Cpm	0.957753	tss
Ppm1m	-0.473611	tss		Mknk2	0.00351066	tss		Mdm2	1.85883	tss
RP24-227O16.1	2.71504	tss		Cabin1	1.81419	tss		Osbpl8	1.83389	tss
Wdr82	1.94799	tss		Ap3d1	1.34593	tss		Mknk2	0.00351066	tss
Glyctk	-0.172581	tss		Phlda1	-0.172581	tss		Cabin1	1.81419	tss
Pofut2	1.61275	tss		Sf3a2	1.50411	tss		Ap3d1	1.34593	tss
Slc36a1	0.225359	tss		Mdm1	1.01775	tss		Phlda1	-0.172581	tss
Adarb1	0.429479	tss		Vps13d	1.41848	tss		Sf3a2	1.50411	tss
Sumo3	1.31878	tss		Llph	1.14964	tss		Mdm1	1.01775	tss
Hint1	0.128449	tss		Helb	0.304541	tss		Vps13d	1.41848	tss
Lyrm7	0.00351066	tss		Slc5a4a	-0.473611	tss		Llph	1.14964	tss
Fbxw11	1.56778	tss		Prmt2	1.59085	tss		Helb	0.304541	tss
Stk10	1.03154	tss		Dip2a	0.957753	tss		Slc5a4a	-0.473611	tss
Papolg	1.46089	tss		Hmg20b	0.672517	tss		Prmt2	1.59085	tss
Rel	0.730509	tss		Fzr1	1.54342	tss		Dip2a	0.957753	tss
Pfkl	0.371487	tss		Ncln	-0.473611	tss		Hmg20b	0.672517	tss
Pus10	0.868812	tss		Hcfc2	0.730509	tss		Fzr1	1.54342	tss
Rhbdf1	1.80055	tss		Nfyb	0.640333	tss		Ncln	-0.473611	tss
Pex13	2.06921	tss		Txnrd1	1.52639	tss		Hcfc2	0.730509	tss
RP23-39I3.2	0.567782	tss		Ppm1m	-0.473611	tss		Nfyb	0.640333	tss
Mpg	0.730509	tss		RP24-227O16.1	2.71504	tss		Txnrd1	1.52639	tss
Ahsa2	0.957753	tss		Wdr82	1.94799	tss		RP24-227O16.1	2.71504	tss
Nprl3	1.00351	tss		Pofut2	1.61275	tss		Wdr82	1.94799	tss
Xpo1	0.906601	tss		Slc36a1	0.225359	tss		Glyctk	-0.172581	tss
Nsg2	0.00351066	tss		Adarb1	0.429479	tss		Pofut2	1.61275	tss
Cpeb4	1.00351	tss		Sumo3	1.31878	tss		Slc36a1	0.225359	tss
Stc2	-0.473611	tss		Hint1	0.128449	tss		Adarb1	0.429479	tss
Asb3	1.0449	tss		Lyrm7	0.00351066	tss		Sumo3	1.31878	tss
Cdc34	1.38971	tss		Fbxw11	1.56778	tss		Hint1	0.128449	tss
Tpgs1	-0.172581	tss		Stk10	1.03154	tss		Lyrm7	0.00351066	tss
Chac2	0.672517	tss		Papolg	1.46089	tss		Fbxw11	1.56778	tss
Sptbn1	1.41848	tss		Rel	0.730509	tss		Stk10	1.03154	tss
Mdh1	1.50411	tss		Pfkl	0.371487	tss		Papolg	1.46089	tss
Prss57	0.480632	tss		Pus10	0.868812	tss		Rel	0.730509	tss
Fstl3	0.888117	tss		Rhbdf1	1.80055	tss		Pfkl	0.371487	tss
Ccng1	0.128449	tss		Pex13	2.06921	tss		Pus10	0.868812	tss
Polrmt	0.526389	tss		RP23-39I3.2	0.567782	tss		Rhbdf1	1.80055	tss
Hmmr	0.605571	tss		Mpg	0.730509	tss		Pex13	2.06921	tss
Meikin	0.605571	tss		Ahsa2	0.957753	tss		RP23-39I3.2	0.567782	tss
Cyfip2	1.3393	tss		Nprl3	1.00351	tss		Mpg	0.730509	tss
Mgat1	1.31878	tss		Xpo1	0.906601	tss		Ahsa2	0.957753	tss
Ppp2ca	1.0449	tss		Cpeb4	1.00351	tss		Nprl3	1.00351	tss
Sgcd	1.08269	tss		Stc2	-0.473611	tss		Xpo1	0.906601	tss
Hnrnpab	1.3393	tss		Asb3	1.0449	tss		Nsg2	0.00351066	tss
Phykpl	0.941363	tss		Cdc34	1.38971	tss		Cpeb4	1.00351	tss
Hspa4	1.18915	tss		Tpgs1	-0.172581	tss		Stc2	-0.473611	tss
Cnot6	1.12845	tss		Chac2	0.672517	tss		Asb3	1.0449	tss
Mapk9	1.65672	tss		Sptbn1	1.41848	tss		Cdc34	1.38971	tss
Canx	1.91378	tss		Mdh1	1.50411	tss		Tpgs1	-0.172581	tss
Gnb2l1	1.18915	tss		Prss57	0.480632	tss		Chac2	0.672517	tss
Rufy1	1.52639	tss		Fstl3	0.888117	tss		Sptbn1	1.41848	tss
Ltc4s	0.702481	tss		Ccng1	0.128449	tss		Mdh1	1.50411	tss
Rad50	2.0064	tss		Polrmt	0.526389	tss		Prss57	0.480632	tss
Mrnip	1.10617	tss		Hmmr	0.605571	tss		Fstl3	0.888117	tss
Clk4	-0.473611	tss		Meikin	0.605571	tss		Ccng1	0.128449	tss
Sar1b	1.32573	tss		Cyfip2	1.3393	tss		Polrmt	0.526389	tss
Jade2	2.26199	tss		Mgat1	1.31878	tss		Hmmr	0.605571	tss
Ube2b	1.30454	tss		Ppp2ca	1.0449	tss		Meikin	0.605571	tss
Cdkn2aipnl	1.71108	tss		Sgcd	1.08269	tss		Cyfip2	1.3393	tss
Kremen1	1.25878	tss		Hnrnpab	1.3393	tss		Mgat1	1.31878	tss
Nefh	1.00351	tss		Phykpl	0.941363	tss		Ppp2ca	1.0449	tss
Med7	1.46591	tss		Hspa4	1.18915	tss		Sgcd	1.08269	tss
Tnip1	1.13917	tss		Cnot6	1.12845	tss		Hnrnpab	1.3393	tss
Vdac1	1.53071	tss		Mapk9	1.65672	tss		Phykpl	0.941363	tss
Upp1	-0.473611	tss		Canx	1.91378	tss		Hspa4	1.18915	tss
Slu7	1.44547	tss		Gnb2l1	1.18915	tss		Cnot6	1.12845	tss
Ascc2	0.640333	tss		Rufy1	1.52639	tss		Mapk9	1.65672	tss
Hus1	1.6233	tss		Ltc4s	0.702481	tss		Canx	1.91378	tss
Pttg1	2.69015	tss		Rad50	2.0064	tss		Gnb2l1	1.18915	tss
Hormad2	0.480632	tss		Mrnip	1.10617	tss		Rufy1	1.52639	tss
Tns3	0.00351066	tss		Clk4	-0.473611	tss		Ltc4s	0.702481	tss
Gatsl3	0.672517	tss		Sar1b	1.32573	tss		Rad50	2.0064	tss
Pes1	1.7465	tss		Jade2	2.26199	tss		Mrnip	1.10617	tss
Adcy1	0.640333	tss		Ube2b	1.30454	tss		Clk4	-0.473611	tss
Tcn2	0.941363	tss		Cdkn2aipnl	1.71108	tss		Sar1b	1.32573	tss
RP23-128G5.3	1.27458	tss		Kremen1	1.25878	tss		Jade2	2.26199	tss
Osbp2	1.4402	tss		Nefh	1.00351	tss		Ube2b	1.30454	tss
Arf5	1.53923	tss		Med7	1.46591	tss		Cdkn2aipnl	1.71108	tss
RP23-192P17.3	1.50866	tss		Tnip1	1.13917	tss		Kremen1	1.25878	tss
Guk1	0.00351066	tss		Vdac1	1.53071	tss		Nefh	1.00351	tss
Rnf185	2.44179	tss		Upp1	-0.473611	tss		Med7	1.46591	tss
Limk2	1.55577	tss		Slu7	1.44547	tss		Tnip1	1.13917	tss
Patz1	1.83602	tss		Ascc2	0.640333	tss		Vdac1	1.53071	tss
Eif4enif1	2.56699	tss		Hus1	1.6233	tss		Fabp6	-0.172581	tss
Trim11	1.33257	tss		Pttg1	2.69015	tss		Upp1	-0.473611	tss
Ogdh	1.74387	tss		Hormad2	0.480632	tss		Slu7	1.44547	tss
Drg1	1.27458	tss		Tns3	0.00351066	tss		Ascc2	0.640333	tss
Rtn4	0.128449	tss		Gatsl3	0.672517	tss		Hus1	1.6233	tss
Mtif2	0.371487	tss		Pes1	1.7465	tss		Pttg1	2.69015	tss
Cfap36	0.941363	tss		Adcy1	0.640333	tss		Hormad2	0.480632	tss
Ppp4r3b	1.4402	tss		Tcn2	0.941363	tss		Tns3	0.00351066	tss
Pnpt1	0.756838	tss		RP23-128G5.3	1.27458	tss		Gatsl3	0.672517	tss
Pold2	1.38372	tss		Osbp2	1.4402	tss		Pes1	1.7465	tss
Zkscan17	1.63698	tss		Arf5	1.53923	tss		Adcy1	0.640333	tss
Polm	1.59458	tss		RP23-192P17.3	1.50866	tss		Tcn2	0.941363	tss
Ankrd36	-0.473611	tss		Guk1	0.00351066	tss		RP23-128G5.3	1.27458	tss
Ccdc117	2.40318	tss		Rnf185	2.44179	tss		Osbp2	1.4402	tss
Dynll2	0.848609	tss		Limk2	1.55577	tss		Arf5	1.53923	tss
Supt4a	0.605571	tss		Patz1	1.83602	tss		RP23-192P17.3	1.50866	tss
RP23-419P16.9	-0.172581	tss		Eif4enif1	2.56699	tss		Guk1	0.00351066	tss
Ska2	1.09459	tss		Trim11	1.33257	tss		Rnf185	2.44179	tss
Prr11	-0.473611	tss		Ogdh	1.74387	tss		Limk2	1.55577	tss
Smg8	1.71672	tss		Drg1	1.27458	tss		Patz1	1.83602	tss
Rnf187	1.74123	tss		Rtn4	0.128449	tss		Eif4enif1	2.56699	tss
Tubd1	0.128449	tss		Mtif2	0.371487	tss		Trim11	1.33257	tss
Mrpl22	0.756838	tss		Cfap36	0.941363	tss		Ogdh	1.74387	tss
Cnot8	2.01494	tss		Ppp4r3b	1.4402	tss		Drg1	1.27458	tss
Rps6kb1	1.6233	tss		Pnpt1	0.756838	tss		Rtn4	0.128449	tss
Sap30l	0.805143	tss		Pold2	1.38372	tss		Mtif2	0.371487	tss
Rnft1	1.59458	tss		Zkscan17	1.63698	tss		Cfap36	0.941363	tss
Mfap3	1.57947	tss		Polm	1.59458	tss		Ppp4r3b	1.4402	tss
Fam114a2	1.26675	tss		Ankrd36	-0.473611	tss		Pnpt1	0.756838	tss
Ppm1d	1.03154	tss		Ccdc117	2.40318	tss		Pold2	1.38372	tss
Znhit3	-0.172581	tss		Dynll2	0.848609	tss		Zkscan17	1.63698	tss
Myo19	1.65349	tss		Supt4a	0.605571	tss		Polm	1.59458	tss
Prpsap2	1.47578	tss		RP23-419P16.9	-0.172581	tss		Ankrd36	-0.473611	tss
Ggnbp2	0.672517	tss		Ska2	1.09459	tss		Ccdc117	2.40318	tss
Acaca	0.225359	tss		Prr11	-0.473611	tss		Dynll2	0.848609	tss
Shmt1	0.429479	tss		Smg8	1.71672	tss		Supt4a	0.605571	tss
Llgl1	1.76444	tss		Rnf187	1.74123	tss		RP23-419P16.9	-0.172581	tss
Drg2	-0.473611	tss		Tubd1	0.128449	tss		Ska2	1.09459	tss
Srebf1	1.19849	tss		Mrpl22	0.756838	tss		Prr11	-0.473611	tss
Tom1l1	1.15986	tss		Cnot8	2.01494	tss		Smg8	1.71672	tss
Stxbp4	0.941363	tss		Rps6kb1	1.6233	tss		Rnf187	1.74123	tss
Bzw2	0.304541	tss		Sap30l	0.805143	tss		Tubd1	0.128449	tss
Elac2	1.49018	tss		Rnft1	1.59458	tss		Mrpl22	0.756838	tss
Twistnb	1.00351	tss		Mfap3	1.57947	tss		Cnot8	2.01494	tss
Atxn7l1	0.702481	tss		Fam114a2	1.26675	tss		Rps6kb1	1.6233	tss
Sypl	1.83174	tss		Ppm1d	1.03154	tss		Sap30l	0.805143	tss
Pdia6	1.26675	tss		Znhit3	-0.172581	tss		Rnft1	1.59458	tss
Mampt	0.128449	tss		Myo19	1.65349	tss		Mfap3	1.57947	tss
Nbas	0.781662	tss		Prpsap2	1.47578	tss		Fam114a2	1.26675	tss
Tspan13	1.12845	tss		Ggnbp2	0.672517	tss		Ppm1d	1.03154	tss
Laptm4a	1.82959	tss		Acaca	0.225359	tss		Znhit3	-0.172581	tss
Fam49a	1.15986	tss		Shmt1	0.429479	tss		Myo19	1.65349	tss
Snx13	1.28226	tss		Llgl1	1.76444	tss		Prpsap2	1.47578	tss
Sdc1	1.88242	tss		Drg2	-0.473611	tss		Ggnbp2	0.672517	tss
Lpin1	-0.172581	tss		Srebf1	1.19849	tss		Acaca	0.225359	tss
Pum2	1.43487	tss		Tom1l1	1.15986	tss		Shmt1	0.429479	tss
Nrcam	0.888117	tss		Stxbp4	0.941363	tss		Llgl1	1.76444	tss
Trib2	1.28226	tss		Bzw2	0.304541	tss		Drg2	-0.473611	tss
Arsg	0.128449	tss		Elac2	1.49018	tss		Srebf1	1.19849	tss
Hs1bp3	-0.172581	tss		Twistnb	1.00351	tss		Tom1l1	1.15986	tss
Fam84a	1.34593	tss		Atxn7l1	0.702481	tss		Stxbp4	0.941363	tss
Smc6	1.97043	tss		Sypl	1.83174	tss		Bzw2	0.304541	tss
Amz2	1.33257	tss		Pdia6	1.26675	tss		Elac2	1.49018	tss
Gna13	1.12845	tss		Mampt	0.128449	tss		Twistnb	1.00351	tss
Prkar1a	1.64696	tss		Nbas	0.781662	tss		Atxn7l1	0.702481	tss
Rdh14	0.225359	tss		Tspan13	1.12845	tss		Sypl	1.83174	tss
Map2k6	-0.473611	tss		Laptm4a	1.82959	tss		Pdia6	1.26675	tss
RP23-36D5.3	0.605571	tss		Fam49a	1.15986	tss		Mampt	0.128449	tss
Klhl29	-0.473611	tss		Snx13	1.28226	tss		Nbas	0.781662	tss
Trappc12	0.805143	tss		Sdc1	1.88242	tss		Tspan13	1.12845	tss
Rnaseh1	0.781662	tss		Lpin1	-0.172581	tss		Laptm4a	1.82959	tss
Dcdc2c	0.567782	tss		Pum2	1.43487	tss		Fam49a	1.15986	tss
Ubxn2a	1.47578	tss		Nrcam	0.888117	tss		Snx13	1.28226	tss
Cmpk2	1.50411	tss		Trib2	1.28226	tss		Sdc1	1.88242	tss
Pfn4	1.10617	tss		Arsg	0.128449	tss		Lpin1	-0.172581	tss
Itsn2	2.06168	tss		Hs1bp3	-0.172581	tss		Pum2	1.43487	tss
Rnf144a	-0.473611	tss		Fam84a	1.34593	tss		Nrcam	0.888117	tss
Mboat2	1.32573	tss		Smc6	1.97043	tss		Trib2	1.28226	tss
Ncoa1	0.730509	tss		Amz2	1.33257	tss		Hs1bp3	-0.172581	tss
Dus4l	0.371487	tss		Gna13	1.12845	tss		Fam84a	1.34593	tss
Rrm2	1.65024	tss		Prkar1a	1.64696	tss		Smc6	1.97043	tss
Bcap29	1.4072	tss		Abca8b	0.128449	tss		Amz2	1.33257	tss
Cenpo	1.52202	tss		Rdh14	0.225359	tss		Gna13	1.12845	tss
Klf11	1.73322	tss		Map2k6	-0.473611	tss		Prkar1a	1.64696	tss
Adcy3	0.371487	tss		RP23-36D5.3	0.605571	tss		Rdh14	0.225359	tss
Grhl1	1.37765	tss		Klhl29	-0.473611	tss		Map2k6	-0.473611	tss
Efr3b	1.00351	tss		Trappc12	0.805143	tss		RP23-36D5.3	0.605571	tss
Cbll1	1.08269	tss		Adi1	-0.473611	tss		Klhl29	-0.473611	tss
Dnmt3a	1.97199	tss		Rnaseh1	0.781662	tss		Trappc12	0.805143	tss
Dld	1.38372	tss		Dcdc2c	0.567782	tss		Adi1	-0.473611	tss
Sh3yl1	1.33257	tss		Ubxn2a	1.47578	tss		Rnaseh1	0.781662	tss
Rab10	1.97355	tss		Cmpk2	1.50411	tss		Dcdc2c	0.567782	tss
Sntg2	0.128449	tss		Pfn4	1.10617	tss		Ubxn2a	1.47578	tss
Tpo	0.371487	tss		Itsn2	2.06168	tss		Cmpk2	1.50411	tss
Ccl11	0.128449	tss		Rnf144a	-0.473611	tss		Pfn4	1.10617	tss
Ddx52	1.31172	tss		Mboat2	1.32573	tss		Itsn2	2.06168	tss
Taf15	0.128449	tss		Ncoa1	0.730509	tss		Rnf144a	-0.473611	tss
Cdc27	1.81865	tss		Dus4l	0.371487	tss		Mboat2	1.32573	tss
Itgb3	1.13917	tss		Rrm2	1.65024	tss		Ncoa1	0.730509	tss
Efcab3	0.128449	tss		Bcap29	1.4072	tss		Dus4l	0.371487	tss
Tlk2	0.868812	tss		Cenpo	1.52202	tss		Rrm2	1.65024	tss
Rffl	1.36524	tss		Klf11	1.73322	tss		Bcap29	1.4072	tss
Lig3	1.65024	tss		Adcy3	0.371487	tss		Cenpo	1.52202	tss
Cct6b	-0.172581	tss		Grhl1	1.37765	tss		Klf11	1.73322	tss
Ddx42	1.46089	tss		Dnajc27	-0.473611	tss		Adcy3	0.371487	tss
Ftsj3	1.45067	tss		Efr3b	1.00351	tss		Grhl1	1.37765	tss
Rnf135	0.128449	tss		Cbll1	1.08269	tss		Dnajc27	-0.473611	tss
Psmc5	0.957753	tss		Dnmt3a	1.97199	tss		Efr3b	1.00351	tss
Tcam1	0.128449	tss		Dld	1.38372	tss		Cbll1	1.08269	tss
Ern1	2.54799	tss		Sh3yl1	1.33257	tss		Dnmt3a	1.97199	tss
Nf1	1.11745	tss		Rab10	1.97355	tss		Dld	1.38372	tss
Pecam1	1.51762	tss		Sntg2	0.128449	tss		Sh3yl1	1.33257	tss
Ddx5	2.15478	tss		Tpo	0.371487	tss		Rab10	1.97355	tss
Psmd12	1.39562	tss		Ccl11	0.128449	tss		Sntg2	0.128449	tss
Helz	1.08269	tss		Ddx52	1.31172	tss		Tpo	0.371487	tss
Cacng4	0.567782	tss		Hnf1b	0.781662	tss		Ccl11	0.128449	tss
Rab37	0.371487	tss		Taf15	0.128449	tss		Ddx52	1.31172	tss
Slc9a3r1	0.781662	tss		Cdc27	1.81865	tss		Hnf1b	0.781662	tss
Hn1	1.08269	tss		Itgb3	1.13917	tss		Taf15	0.128449	tss
Sumo2	1.24239	tss		Efcab3	0.128449	tss		Cdc27	1.81865	tss
Nup85	1.70248	tss		Tlk2	0.868812	tss		Itgb3	1.13917	tss
Gga3	1.64696	tss		Rffl	1.36524	tss		Efcab3	0.128449	tss
Cluh	0.605571	tss		Lig3	1.65024	tss		Tlk2	0.868812	tss
Mif4gd	1.12845	tss		Cct6b	-0.172581	tss		Rffl	1.36524	tss
Slc25a19	1.10617	tss		Ddx42	1.46089	tss		Lig3	1.65024	tss
Pafah1b1	1.69371	tss		Ftsj3	1.45067	tss		Cct6b	-0.172581	tss
Tmem94	0.225359	tss		Rnf135	0.128449	tss		Ddx42	1.46089	tss
Recql5	1.1796	tss		Psmc5	0.957753	tss		Ftsj3	1.45067	tss
Sap30bp	1.26675	tss		Tcam1	0.128449	tss		Rnf135	0.128449	tss
Itgb4	0.429479	tss		Ern1	2.54799	tss		Psmc5	0.957753	tss
Galk1	-0.473611	tss		Nf1	1.11745	tss		Tcam1	0.128449	tss
Unk	1.07046	tss		Pecam1	1.51762	tss		Ern1	2.54799	tss
Trim47	-0.172581	tss		Ddx5	2.15478	tss		Nf1	1.11745	tss
Mrpl38	1.11745	tss		Psmd12	1.39562	tss		Pecam1	1.51762	tss
Fbf1	1.13917	tss		Helz	1.08269	tss		Ddx5	2.15478	tss
Acox1	0.941363	tss		Cacng4	0.567782	tss		Psmd12	1.39562	tss
Ten1	0.128449	tss		Rab37	0.371487	tss		Helz	1.08269	tss
Srp68	1.12845	tss		Slc9a3r1	0.781662	tss		Cacng4	0.567782	tss
Tsen54	-0.172581	tss		Hn1	1.08269	tss		Rab37	0.371487	tss
Llgl2	1.53923	tss		Sumo2	1.24239	tss		Slc9a3r1	0.781662	tss
Ncbp3	1.11745	tss		Nup85	1.70248	tss		Hn1	1.08269	tss
Ankfy1	1.23396	tss		Gga3	1.64696	tss		Sumo2	1.24239	tss
Ube2g1	1.83174	tss		Cluh	0.605571	tss		Nup85	1.70248	tss
Med31	1.53923	tss		Mif4gd	1.12845	tss		Gga3	1.64696	tss
Ube2o	1.0449	tss		Slc25a19	1.10617	tss		Cluh	0.605571	tss
Txndc17	0.848609	tss		Pafah1b1	1.69371	tss		Mif4gd	1.12845	tss
Aanat	0.00351066	tss		Tmem94	0.225359	tss		Slc25a19	1.10617	tss
Rhbdf2	1.41288	tss		Recql5	1.1796	tss		Pafah1b1	1.69371	tss
RP23-207N15.3	0.225359	tss		Sap30bp	1.26675	tss		Tmem94	0.225359	tss
Rabep1	1.44547	tss		Itgb4	0.429479	tss		Recql5	1.1796	tss
Mfsd11	1.11745	tss		Galk1	-0.473611	tss		Sap30bp	1.26675	tss
Kif1c	0.371487	tss		Unk	1.07046	tss		Itgb4	0.429479	tss
Sec14l1	-0.172581	tss		Trim47	-0.172581	tss		Galk1	-0.473611	tss
Mink1	0.526389	tss		Mrpl38	1.11745	tss		Unk	1.07046	tss
Pld2	0.781662	tss		Fbf1	1.13917	tss		Trim47	-0.172581	tss
Eral1	-0.172581	tss		Acox1	0.941363	tss		Mrpl38	1.11745	tss
Dhrs13	0.128449	tss		Ten1	0.128449	tss		Fbf1	1.13917	tss
Slc6a4	0.605571	tss		Srp68	1.12845	tss		Acox1	0.941363	tss
Blmh	1.22536	tss		Tsen54	-0.172581	tss		Ten1	0.128449	tss
Cpd	1.03154	tss		Llgl2	1.53923	tss		Srp68	1.12845	tss
Nxn	-0.172581	tss		Ncbp3	1.11745	tss		Tsen54	-0.172581	tss
Fam101b	-0.473611	tss		Ankfy1	1.23396	tss		Llgl2	1.53923	tss
Rph3al	1.39562	tss		Exoc7	-0.473611	tss		Ncbp3	1.11745	tss
Ywhae	2.14339	tss		Ube2g1	1.83174	tss		Ankfy1	1.23396	tss
Prpf8	1.57947	tss		Med31	1.53923	tss		Exoc7	-0.473611	tss
Spag9	-0.473611	tss		Ube2o	1.0449	tss		Ube2g1	1.83174	tss
Luc7l3	1.71391	tss		Txndc17	0.848609	tss		Med31	1.53923	tss
Ankrd40	0.868812	tss		Aanat	0.00351066	tss		Ube2o	1.0449	tss
Abcc3	1.12845	tss		Rhbdf2	1.41288	tss		Txndc17	0.848609	tss
Lrrc59	1.10617	tss		RP23-207N15.3	0.225359	tss		Aanat	0.00351066	tss
Cdc34b	1.53923	tss		Rabep1	1.44547	tss		Rhbdf2	1.41288	tss
Slc35b1	0.924329	tss		Mfsd11	1.11745	tss		RP23-207N15.3	0.225359	tss
Snx11	1.4072	tss		Kif1c	0.371487	tss		Rabep1	1.44547	tss
Fbxl20	1.77436	tss		Sec14l1	-0.172581	tss		Mfsd11	1.11745	tss
Dvl2	1.16984	tss		Mink1	0.526389	tss		Kif1c	0.371487	tss
Nr1d1	1.34593	tss		Pld2	0.781662	tss		Sec14l1	-0.172581	tss
Gucy2e	0.973547	tss		Eral1	-0.172581	tss		Mink1	0.526389	tss
Per1	1.05787	tss		Dhrs13	0.128449	tss		Pld2	0.781662	tss
Tmem107	1.20763	tss		Slc6a4	0.605571	tss		Eral1	-0.172581	tss
Aurkb	0.988787	tss		Blmh	1.22536	tss		Dhrs13	0.128449	tss
Ctc1	0.756838	tss		Cpd	1.03154	tss		Slc6a4	0.605571	tss
Myh10	0.640333	tss		Nxn	-0.172581	tss		Blmh	1.22536	tss
Ntn1	0.702481	tss		Rph3al	1.39562	tss		Cpd	1.03154	tss
Stx8	0.756838	tss		Ywhae	2.14339	tss		Nxn	-0.172581	tss
Usp43	1.08269	tss		Prpf8	1.57947	tss		Rph3al	1.39562	tss
Adprm	0.128449	tss		Spag9	-0.473611	tss		Ywhae	2.14339	tss
Krt12	0.640333	tss		Luc7l3	1.71391	tss		Prpf8	1.57947	tss
Top2a	1.50411	tss		Ankrd40	0.868812	tss		Spag9	-0.473611	tss
Krt36	-0.473611	tss		Abcc3	1.12845	tss		Luc7l3	1.71391	tss
Acly	0.827419	tss		Cacna1g	-0.172581	tss		Ankrd40	0.868812	tss
Kat2a	0.702481	tss		Lrrc59	1.10617	tss		Abcc3	1.12845	tss
Lsm12	0.640333	tss		Cdc34b	1.53923	tss		Lrrc59	1.10617	tss
Ubtf	0.225359	tss		Slc35b1	0.924329	tss		Cdc34b	1.53923	tss
Eftud2	1.69371	tss		Snx11	1.4072	tss		Slc35b1	0.924329	tss
Dcakd	1.81419	tss		Fbxl20	1.77436	tss		Snx11	1.4072	tss
Nmt1	0.988787	tss		Dvl2	1.16984	tss		Fbxl20	1.77436	tss
Gosr2	1.56778	tss		Nr1d1	1.34593	tss		Dvl2	1.16984	tss
Klhl28	1.20763	tss		Gucy2e	0.973547	tss		Nr1d1	1.34593	tss
Fkbp3	0.429479	tss		Per1	1.05787	tss		Gucy2e	0.973547	tss
Scfd1	1.23396	tss		Tmem107	1.20763	tss		Per1	1.05787	tss
Strn3	0.128449	tss		Aurkb	0.988787	tss		Tmem107	1.20763	tss
Ap4s1	0.128449	tss		Ctc1	0.756838	tss		Aurkb	0.988787	tss
Dtd2	0.371487	tss		Myh10	0.640333	tss		Ctc1	0.756838	tss
Ston2	1.89375	tss		Ntn1	0.702481	tss		Myh10	0.640333	tss
Gtf2a1	2.22968	tss		Stx8	0.756838	tss		Ntn1	0.702481	tss
Sel1l	1.13917	tss		Usp43	1.08269	tss		Stx8	0.756838	tss
Pole2	1.0449	tss		Adprm	0.128449	tss		Usp43	1.08269	tss
Klhdc2	2.37396	tss		Krt12	0.640333	tss		Adprm	0.128449	tss
Nemf	1.59827	tss		Top2a	1.50411	tss		Krt12	0.640333	tss
Sec23a	1.69074	tss		Krt36	-0.473611	tss		Top2a	1.50411	tss
L2hgdh	-0.473611	tss		Acly	0.827419	tss		Krt36	-0.473611	tss
RP23-359M9.3	1.07046	tss		Kat2a	0.702481	tss		Acly	0.827419	tss
Trappc6b	0.730509	tss		Lsm12	0.640333	tss		Kat2a	0.702481	tss
Pnn	1.69958	tss		Ubtf	0.225359	tss		Lsm12	0.640333	tss
Mia2	2.14234	tss		Eftud2	1.69371	tss		Ubtf	0.225359	tss
Galc	0.640333	tss		Dcakd	1.81419	tss		Eftud2	1.69371	tss
Spata7	1.11745	tss		Nmt1	0.988787	tss		Dcakd	1.81419	tss
Ptpn21	2.60376	tss		Gosr2	1.56778	tss		Nmt1	0.988787	tss
Npas3	0.924329	tss		Klhl28	1.20763	tss		Gosr2	1.56778	tss
Zc3h14	1.68475	tss		Fkbp3	0.429479	tss		Klhl28	1.20763	tss
Ttc8	0.988787	tss		Scfd1	1.23396	tss		Fkbp3	0.429479	tss
Polr2h	-0.172581	tss		Strn3	0.128449	tss		Scfd1	1.23396	tss
Ppp2r3c	0.957753	tss		Ap4s1	0.128449	tss		Strn3	0.128449	tss
RP24-93H15.3	0.605571	tss		Dtd2	0.371487	tss		Ap4s1	0.128449	tss
Psma6	0.640333	tss		Ston2	1.89375	tss		Dtd2	0.371487	tss
Nfkbia	1.45581	tss		Gtf2a1	2.22968	tss		Ston2	1.89375	tss
Ralgapa1	0.128449	tss		Sel1l	1.13917	tss		Gtf2a1	2.22968	tss
Mbip	0.00351066	tss		Pole2	1.0449	tss		Sel1l	1.13917	tss
Gstz1	0.00351066	tss		Klhdc2	2.37396	tss		Pole2	1.0449	tss
Sptlc2	0.848609	tss		Nemf	1.59827	tss		Klhdc2	2.37396	tss
Ahsa1	1.99326	tss		Sec23a	1.69074	tss		Nemf	1.59827	tss
Vipas39	0.906601	tss		L2hgdh	-0.473611	tss		Sec23a	1.69074	tss
Snw1	1.87274	tss		RP23-359M9.3	1.07046	tss		L2hgdh	-0.473611	tss
Slirp	0.957753	tss		Trappc6b	0.730509	tss		RP23-359M9.3	1.07046	tss
Adck1	0.640333	tss		Pnn	1.69958	tss		Trappc6b	0.730509	tss
Nova1	-0.473611	tss		Mia2	2.14234	tss		Pnn	1.69958	tss
Mthfd1	1.3589	tss		Galc	0.640333	tss		Mia2	2.14234	tss
Ppp2r5e	0.640333	tss		Spata7	1.11745	tss		Galc	0.640333	tss
Esr2	1.48063	tss		Ptpn21	2.60376	tss		Spata7	1.11745	tss
Tex21	0.526389	tss		Npas3	0.924329	tss		Ptpn21	2.60376	tss
Fut8	1.72229	tss		Zc3h14	1.68475	tss		Npas3	0.924329	tss
Atl1	2.0839	tss		Ttc8	0.988787	tss		Zc3h14	1.68475	tss
Sav1	-0.172581	tss		Polr2h	-0.172581	tss		Ttc8	0.988787	tss
Nin	1.92433	tss		Ppp2r3c	0.957753	tss		Polr2h	-0.172581	tss
Pygl	0.128449	tss		RP24-93H15.3	0.605571	tss		Ppp2r3c	0.957753	tss
Actr10	0.567782	tss		Psma6	0.640333	tss		RP24-93H15.3	0.605571	tss
Timm9	0.730509	tss		Nfkbia	1.45581	tss		Psma6	0.640333	tss
Ppm1a	1.12845	tss		Ralgapa1	0.128449	tss		Nfkbia	1.45581	tss
Clmn	-0.473611	tss		Mbip	0.00351066	tss		Ralgapa1	0.128449	tss
Glrx5	1.28982	tss		Gstz1	0.00351066	tss		Mbip	0.00351066	tss
Mnat1	1.05787	tss		Sptlc2	0.848609	tss		Gstz1	0.00351066	tss
Hif1a	2.37458	tss		Ahsa1	1.99326	tss		Sptlc2	0.848609	tss
Papola	1.60194	tss		Vipas39	0.906601	tss		Ahsa1	1.99326	tss
Mpp5	1.60557	tss		Snw1	1.87274	tss		Vipas39	0.906601	tss
Snapc1	1.16984	tss		Slirp	0.957753	tss		Snw1	1.87274	tss
Atp6v1d	1.09459	tss		Adck1	0.640333	tss		Slirp	0.957753	tss
Vrk1	1.07046	tss		Nova1	-0.473611	tss		Adck1	0.640333	tss
Eif2s1	1.45067	tss		Mthfd1	1.3589	tss		Mthfd1	1.3589	tss
Pigh	0.371487	tss		Ppp2r5e	0.640333	tss		Ppp2r5e	0.640333	tss
Rdh12	1.11745	tss		Esr2	1.48063	tss		Esr2	1.48063	tss
Vti1b	0.805143	tss		Tex21	0.526389	tss		Tex21	0.526389	tss
Arg2	0.888117	tss		Fut8	1.72229	tss		Fut8	1.72229	tss
Galnt16	0.128449	tss		Atl1	2.0839	tss		Atl1	2.0839	tss
Erh	1.28982	tss		Sav1	-0.172581	tss		Sav1	-0.172581	tss
Susd6	0.304541	tss		Nin	1.92433	tss		Nin	1.92433	tss
Srsf5	1.69371	tss		Pygl	0.128449	tss		Pygl	0.128449	tss
Pcnx	1.6694	tss		Actr10	0.567782	tss		Actr10	0.567782	tss
Pacs2	1.25878	tss		Timm9	0.730509	tss		Timm9	0.730509	tss
Mta1	0.868812	tss		Ppm1a	1.12845	tss		Ppm1a	1.12845	tss
Wdr37	1.57947	tss		Clmn	-0.473611	tss		Clmn	-0.473611	tss
Gtpbp4	1.65349	tss		Glrx5	1.28982	tss		Glrx5	1.28982	tss
Zmynd11	0.848609	tss		Mnat1	1.05787	tss		Mnat1	1.05787	tss
Esyt2	1.51316	tss		Hif1a	2.37458	tss		Hif1a	2.37458	tss
Cdca7l	0.973547	tss		Papola	1.60194	tss		Papola	1.60194	tss
Efcab11	0.973547	tss		Mpp5	1.60557	tss		Mpp5	1.60557	tss
Tdp1	1.27458	tss		Snapc1	1.16984	tss		Snapc1	1.16984	tss
Psmc1	1.3393	tss		Atp6v1d	1.09459	tss		Atp6v1d	1.09459	tss
Rps6ka5	1.21659	tss		Vrk1	1.07046	tss		Vrk1	1.07046	tss
Ccdc88c	0.429479	tss		Eif2s1	1.45067	tss		Eif2s1	1.45067	tss
Trip11	1.47087	tss		Pigh	0.371487	tss		Pigh	0.371487	tss
Atxn3	0.672517	tss		Rdh12	1.11745	tss		Rdh12	1.11745	tss
Lgmn	0.730509	tss		Vti1b	0.805143	tss		Vti1b	0.805143	tss
Golga5	1.94136	tss		Arg2	0.888117	tss		Arg2	0.888117	tss
Pitrm1	1.55577	tss		Galnt16	0.128449	tss		Galnt16	0.128449	tss
Chga	0.640333	tss		Erh	1.28982	tss		Erh	1.28982	tss
Pfkp	-0.172581	tss		Susd6	0.304541	tss		Susd6	0.304541	tss
Otub2	1.55981	tss		Srsf5	1.69371	tss		Srsf5	1.69371	tss
Ppp4r4	-0.172581	tss		Pcnx	1.6694	tss		Pcnx	1.6694	tss
Net1	1.50866	tss		Pacs2	1.25878	tss		Pacs2	1.25878	tss
Tubal3	1.11745	tss		Mta1	0.868812	tss		Mta1	0.868812	tss
Gdi2	1.8805	tss		Wdr37	1.57947	tss		Wdr37	1.57947	tss
Dpf3	1.42948	tss		Gtpbp4	1.65349	tss		Gtpbp4	1.65349	tss
Dcaf4	0.868812	tss		Zmynd11	0.848609	tss		Zmynd11	0.848609	tss
Numb	1.48063	tss		Esyt2	1.51316	tss		Esyt2	1.51316	tss
Acot2	-0.473611	tss		Cdca7l	0.973547	tss		Cdca7l	0.973547	tss
Acot3	1.05787	tss		Efcab11	0.973547	tss		Efcab11	0.973547	tss
Fam161b	0.371487	tss		Tdp1	1.27458	tss		Tdp1	1.27458	tss
Coq6	-0.473611	tss		Psmc1	1.3393	tss		Psmc1	1.3393	tss
Entpd5	1.26675	tss		Rps6ka5	1.21659	tss		Rps6ka5	1.21659	tss
Aldh6a1	1.00351	tss		Ccdc88c	0.429479	tss		Ccdc88c	0.429479	tss
Vsx2	0.00351066	tss		Trip11	1.47087	tss		Trip11	1.47087	tss
Abcd4	0.429479	tss		Atxn3	0.672517	tss		Atxn3	0.672517	tss
Npc2	0.941363	tss		Lgmn	0.730509	tss		Lgmn	0.730509	tss
Fcf1	0.756838	tss		Golga5	1.94136	tss		Golga5	1.94136	tss
Ylpm1	0.702481	tss		Pitrm1	1.55577	tss		Pitrm1	1.55577	tss
Tmed10	1.53499	tss		Chga	0.640333	tss		Chga	0.640333	tss
RP23-43G12.1	1.4402	tss		Pfkp	-0.172581	tss		Pfkp	-0.172581	tss
Tgfb3	1.6233	tss		Otub2	1.55981	tss		Otub2	1.55981	tss
Gpatch2l	1.28226	tss		Akr1c21	0.128449	tss		Net1	1.50866	tss
Esrrb	0.730509	tss		Net1	1.50866	tss		Tubal3	1.11745	tss
Angel1	1.73858	tss		Tubal3	1.11745	tss		Gdi2	1.8805	tss
Ccnk	1.76694	tss		Gdi2	1.8805	tss		Dpf3	1.42948	tss
Cyp46a1	-0.473611	tss		Dpf3	1.42948	tss		Dcaf4	0.868812	tss
Evl	0.781662	tss		Dcaf4	0.868812	tss		Numb	1.48063	tss
Degs2	0.128449	tss		Numb	1.48063	tss		Acot3	1.05787	tss
Yy1	0.605571	tss		Acot3	1.05787	tss		Fam161b	0.371487	tss
Wars	1.48063	tss		Fam161b	0.371487	tss		Coq6	-0.473611	tss
Meg3	0.225359	tss		Coq6	-0.473611	tss		Entpd5	1.26675	tss
Hsp90aa1	2.66972	tss		Entpd5	1.26675	tss		Aldh6a1	1.00351	tss
Zfp839	0.957753	tss		Aldh6a1	1.00351	tss		Vsx2	0.00351066	tss
Fdft1	2.49813	tss		Vsx2	0.00351066	tss		Abcd4	0.429479	tss
Tecpr2	0.304541	tss		Abcd4	0.429479	tss		Isca2	-0.473611	tss
Cinp	0.00351066	tss		Isca2	-0.473611	tss		Npc2	0.941363	tss
Traf3	0.480632	tss		Npc2	0.941363	tss		Fcf1	0.756838	tss
Cdc42bpb	1.80514	tss		Fcf1	0.756838	tss		Ylpm1	0.702481	tss
Eif5	2.30743	tss		Ylpm1	0.702481	tss		Tmed10	1.53499	tss
Ppp1r13b	1.07046	tss		Tmed10	1.53499	tss		RP23-43G12.1	1.4402	tss
Zfyve21	1.86485	tss		RP23-43G12.1	1.4402	tss		Tgfb3	1.6233	tss
Xrcc3	1.24239	tss		Tgfb3	1.6233	tss		Gpatch2l	1.28226	tss
Klc1	0.756838	tss		Gpatch2l	1.28226	tss		Esrrb	0.730509	tss
RP23-123N23.5	0.371487	tss		Esrrb	0.730509	tss		Angel1	1.73858	tss
Hecw1	0.868812	tss		Angel1	1.73858	tss		Ccnk	1.76694	tss
Ggps1	0.371487	tss		Ccnk	1.76694	tss		Cyp46a1	-0.473611	tss
Gng4	-0.473611	tss		Cyp46a1	-0.473611	tss		Evl	0.781662	tss
Gpr137b	0.304541	tss		Evl	0.781662	tss		Yy1	0.605571	tss
Mtr	1.10617	tss		Degs2	0.128449	tss		Wars	1.48063	tss
Ryr2	0.128449	tss		Yy1	0.605571	tss		Meg3	0.225359	tss
Amph	-0.473611	tss		Wars	1.48063	tss		Hsp90aa1	2.66972	tss
Gli3	1.12845	tss		Meg3	0.225359	tss		Zfp839	0.957753	tss
Trim27	1.69665	tss		Hsp90aa1	2.66972	tss		Fdft1	2.49813	tss
Lrrc16a	2.35376	tss		Zfp839	0.957753	tss		Tecpr2	0.304541	tss
Mrs2	1.03154	tss		Fdft1	2.49813	tss		Cinp	0.00351066	tss
Exoc2	1.39562	tss		Tecpr2	0.304541	tss		Traf3	0.480632	tss
Gcnt2	0.526389	tss		Cinp	0.00351066	tss		Cdc42bpb	1.80514	tss
Tmem14c	1.28226	tss		Traf3	0.480632	tss		Eif5	2.30743	tss
Gcm2	0.756838	tss		Cdc42bpb	1.80514	tss		Ppp1r13b	1.07046	tss
Mak	-0.473611	tss		Eif5	2.30743	tss		Zfyve21	1.86485	tss
Elovl2	-0.473611	tss		Ppp1r13b	1.07046	tss		Xrcc3	1.24239	tss
Nedd9	1.30454	tss		Zfyve21	1.86485	tss		Klc1	0.756838	tss
Hivep1	2.62676	tss		Xrcc3	1.24239	tss		RP23-123N23.5	0.371487	tss
Edn1	0.640333	tss		Klc1	0.756838	tss		Hecw1	0.868812	tss
Tbc1d7	0.225359	tss		RP23-123N23.5	0.371487	tss		Ggps1	0.371487	tss
Mcur1	1.58709	tss		Hecw1	0.868812	tss		Gng4	-0.473611	tss
Nup153	1.78166	tss		Ggps1	0.371487	tss		Gpr137b	0.304541	tss
Kif13a	-0.473611	tss		Gng4	-0.473611	tss		Mtr	1.10617	tss
Tpmt	0.848609	tss		Gpr137b	0.304541	tss		Ryr2	0.128449	tss
Dek	1.89375	tss		Mtr	1.10617	tss		Amph	-0.473611	tss
Susd3	1.54342	tss		Ryr2	0.128449	tss		Gli3	1.12845	tss
Ippk	1.81419	tss		Trim27	1.69665	tss		Trim27	1.69665	tss
Aspn	0.00351066	tss		Lrrc16a	2.35376	tss		Lrrc16a	2.35376	tss
Cenpp	1.19849	tss		Mrs2	1.03154	tss		Mrs2	1.03154	tss
Nol8	1.67252	tss		Gpld1	0.371487	tss		Gpld1	0.371487	tss
Spin1	3.63227	tss		Exoc2	1.39562	tss		Exoc2	1.39562	tss
Wrnip1	0.888117	tss		Gcnt2	0.526389	tss		Gcnt2	0.526389	tss
Ripk1	0.957753	tss		Tmem14c	1.28226	tss		Tmem14c	1.28226	tss
Prpf4b	1.11745	tss		Nedd9	1.30454	tss		Gcm2	0.756838	tss
Fam217a	0.924329	tss		Hivep1	2.62676	tss		Mak	-0.473611	tss
Rpp40	0.429479	tss		Edn1	0.640333	tss		Nedd9	1.30454	tss
Fars2	1.19849	tss		Tbc1d7	0.225359	tss		Hivep1	2.62676	tss
Ssr1	0.973547	tss		Mcur1	1.58709	tss		Edn1	0.640333	tss
Riok1	2.46089	tss		Nup153	1.78166	tss		Tbc1d7	0.225359	tss
Snrnp48	0.702481	tss		Kif13a	-0.473611	tss		Mcur1	1.58709	tss
Slc35b3	0.371487	tss		Tpmt	0.848609	tss		Nup153	1.78166	tss
Shc3	1.19849	tss		Dek	1.89375	tss		Kif13a	-0.473611	tss
Sema4d	1.48543	tss		Susd3	1.54342	tss		Tpmt	0.848609	tss
Fbp2	0.781662	tss		Ippk	1.81419	tss		Dek	1.89375	tss
AC130827.2	1.08269	tss		Cenpp	1.19849	tss		Susd3	1.54342	tss
Auh	2.08148	tss		Nol8	1.67252	tss		Ippk	1.81419	tss
Fancc	1.59085	tss		Spin1	3.63227	tss		Aspn	0.00351066	tss
Sptlc1	1.60194	tss		Wrnip1	0.888117	tss		Cenpp	1.19849	tss
Ercc6l2	0.957753	tss		Ripk1	0.957753	tss		Nol8	1.67252	tss
Habp4	0.00351066	tss		Prpf4b	1.11745	tss		Spin1	3.63227	tss
Zfp346	0.128449	tss		Fam217a	0.924329	tss		Wrnip1	0.888117	tss
Cdk20	1.90841	tss		Rpp40	0.429479	tss		Ripk1	0.957753	tss
Lman2	1.18915	tss		Fars2	1.19849	tss		Prpf4b	1.11745	tss
Prelid1	1.28226	tss		Ssr1	0.973547	tss		Fam217a	0.924329	tss
Nsd1	2.28681	tss		Riok1	2.46089	tss		Rpp40	0.429479	tss
F12	-0.473611	tss		Snrnp48	0.702481	tss		Fars2	1.19849	tss
Pdlim7	0.988787	tss		Slc35b3	0.371487	tss		Ssr1	0.973547	tss
Ddx41	0.526389	tss		Shc3	1.19849	tss		Riok1	2.46089	tss
Pcbd2	0.304541	tss		Sema4d	1.48543	tss		Snrnp48	0.702481	tss
Txndc15	0.304541	tss		Fbp2	0.781662	tss		Slc35b3	0.371487	tss
Ddx46	1.90114	tss		AC130827.2	1.08269	tss		Shc3	1.19849	tss
Caml	0.128449	tss		Auh	2.08148	tss		Sema4d	1.48543	tss
Cxcl14	0.225359	tss		Fancc	1.59085	tss		Fbp2	0.781662	tss
Slc25a48	1.87857	tss		Sptlc1	1.60194	tss		AC130827.2	1.08269	tss
Ptdss1	0.973547	tss		Ercc6l2	0.957753	tss		Auh	2.08148	tss
Mterf3	0.567782	tss		Habp4	0.00351066	tss		Fancc	1.59085	tss
Fastkd3	0.906601	tss		Zfp346	0.128449	tss		Sptlc1	1.60194	tss
Cetn3	1.43487	tss		Cdk20	1.90841	tss		Ercc6l2	0.957753	tss
Hnrnpk	2.22882	tss		Lman2	1.18915	tss		Habp4	0.00351066	tss
Ccnh	0.567782	tss		Prelid1	1.28226	tss		Zfp346	0.128449	tss
Rasa1	1.25067	tss		Nsd1	2.28681	tss		Cdk20	1.90841	tss
RP24-194D17.3	0.00351066	tss		F12	-0.473611	tss		Lman2	1.18915	tss
Gkap1	1.71672	tss		Pdlim7	0.988787	tss		Prelid1	1.28226	tss
Naa35	1.81642	tss		Ddx41	0.526389	tss		Nsd1	2.28681	tss
Golm1	1.76444	tss		Pcbd2	0.304541	tss		F12	-0.473611	tss
Agtpbp1	1.7359	tss		Txndc15	0.304541	tss		Pdlim7	0.988787	tss
Trip13	-0.473611	tss		Ddx46	1.90114	tss		Ddx41	0.526389	tss
Cep72	-0.172581	tss		Caml	0.128449	tss		Pcbd2	0.304541	tss
Pdcd6	1.49952	tss		Cxcl14	0.225359	tss		Txndc15	0.304541	tss
Sdha	1.78166	tss		Slc25a48	1.87857	tss		Ddx46	1.90114	tss
Ccdc127	0.702481	tss		Zfp369	-0.473611	tss		Caml	0.128449	tss
Cast	1.25067	tss		Ptdss1	0.973547	tss		Cxcl14	0.225359	tss
Rhobtb3	0.00351066	tss		Mterf3	0.567782	tss		Slc25a48	1.87857	tss
Glrx	2.15478	tss		Fastkd3	0.906601	tss		Zfp369	-0.473611	tss
Arsk	0.672517	tss		Cetn3	1.43487	tss		Ptdss1	0.973547	tss
Nsun2	1.33257	tss		Hnrnpk	2.22882	tss		Mterf3	0.567782	tss
Mctp1	0.567782	tss		Ccnh	0.567782	tss		Fastkd3	0.906601	tss
Slf1	1.46089	tss		Rasa1	1.25067	tss		Cetn3	1.43487	tss
Med10	2.12299	tss		RP24-194D17.3	0.00351066	tss		Hnrnpk	2.22882	tss
Ndufs6	-0.473611	tss		Gkap1	1.71672	tss		Ccnh	0.567782	tss
Mrpl36	-0.473611	tss		Naa35	1.81642	tss		Rasa1	1.25067	tss
Lpcat1	1.72779	tss		Golm1	1.76444	tss		RP24-194D17.3	0.00351066	tss
Clptm1l	1.41288	tss		Agtpbp1	1.7359	tss		Gkap1	1.71672	tss
Tert	0.605571	tss		Dapk1	0.225359	tss		Naa35	1.81642	tss
Xrcc4	0.429479	tss		Trip13	-0.473611	tss		Golm1	1.76444	tss
Atg10	0.672517	tss		Cep72	-0.172581	tss		Agtpbp1	1.7359	tss
Zcchc9	0.128449	tss		Pdcd6	1.49952	tss		Dapk1	0.225359	tss
Cd180	0.128449	tss		Sdha	1.78166	tss		Trip13	-0.473611	tss
Slc30a5	1.08269	tss		Ccdc127	0.702481	tss		Pdcd6	1.49952	tss
Rad17	1.38971	tss		Cast	1.25067	tss		Sdha	1.78166	tss
Marveld2	0.480632	tss		Rhobtb3	0.00351066	tss		Ccdc127	0.702481	tss
Ocln	0.225359	tss		Glrx	2.15478	tss		Cast	1.25067	tss
Gtf2h2	1.33257	tss		Nsun2	1.33257	tss		Rhobtb3	0.00351066	tss
Naip1	1.21659	tss		Mctp1	0.567782	tss		Glrx	2.15478	tss
Serf1	0.00351066	tss		Slf1	1.46089	tss		Arsk	0.672517	tss
Smn1	1.93463	tss		Med10	2.12299	tss		Nsun2	1.33257	tss
Ptcd2	0.526389	tss		Ndufs6	-0.473611	tss		Mctp1	0.567782	tss
Btf3	2.07416	tss		Mrpl36	-0.473611	tss		Slf1	1.46089	tss
Ankra2	1.13917	tss		Lpcat1	1.72779	tss		Med10	2.12299	tss
Arhgef28	1.19849	tss		Clptm1l	1.41288	tss		Ndufs6	-0.473611	tss
Gfm2	1.10617	tss		Tert	0.605571	tss		Mrpl36	-0.473611	tss
Polk	0.526389	tss		Xrcc4	0.429479	tss		Lpcat1	1.72779	tss
Col4a3bp	1.83602	tss		Atg10	0.672517	tss		Clptm1l	1.41288	tss
Hmgcr	1.00351	tss		Zcchc9	0.128449	tss		Tert	0.605571	tss
Poc5	1.59827	tss		Cd180	0.128449	tss		Xrcc4	0.429479	tss
Iqgap2	1.49018	tss		Slc30a5	1.08269	tss		Atg10	0.672517	tss
Aggf1	0.924329	tss		Rad17	1.38971	tss		Zcchc9	0.128449	tss
Pde8b	-0.172581	tss		Marveld2	0.480632	tss		Cd180	0.128449	tss
Ap3b1	1.70537	tss		Gtf2h2	1.33257	tss		Slc30a5	1.08269	tss
Scamp1	1.64366	tss		Naip1	1.21659	tss		Rad17	1.38971	tss
Jmy	0.00351066	tss		Serf1	0.00351066	tss		Marveld2	0.480632	tss
Dimt1	0.526389	tss		Smn1	1.93463	tss		Ocln	0.225359	tss
Kif2a	1.29724	tss		Ptcd2	0.526389	tss		Gtf2h2	1.33257	tss
Ercc8	0.371487	tss		Btf3	2.07416	tss		Naip1	1.21659	tss
Elovl7	1.19849	tss		Ankra2	1.13917	tss		Serf1	0.00351066	tss
Depdc1b	-0.473611	tss		Arhgef28	1.19849	tss		Smn1	1.93463	tss
Pde4d	0.827419	tss		Gfm2	1.10617	tss		Ptcd2	0.526389	tss
Rab3c	0.128449	tss		Polk	0.526389	tss		Btf3	2.07416	tss
Thbs4	-0.172581	tss		Col4a3bp	1.83602	tss		Ankra2	1.13917	tss
Serinc5	0.128449	tss		Hmgcr	1.00351	tss		Arhgef28	1.19849	tss
Zfyve16	0.672517	tss		Poc5	1.59827	tss		Gfm2	1.10617	tss
Dhfr	1.28982	tss		F2rl2	-0.473611	tss		Polk	0.526389	tss
Erbb2ip	0.672517	tss		Iqgap2	1.49018	tss		Col4a3bp	1.83602	tss
Nln	1.23396	tss		Aggf1	0.924329	tss		Hmgcr	1.00351	tss
Trappc13	-0.473611	tss		Pde8b	-0.172581	tss		Poc5	1.59827	tss
Trim23	0.848609	tss		Ap3b1	1.70537	tss		Iqgap2	1.49018	tss
Ppwd1	0.567782	tss		Scamp1	1.64366	tss		Aggf1	0.924329	tss
Cenpk	1.25878	tss		Jmy	0.00351066	tss		Pde8b	-0.172581	tss
Cwc27	0.640333	tss		Dimt1	0.526389	tss		Ap3b1	1.70537	tss
Srek1ip1	1.60917	tss		Kif2a	1.29724	tss		Scamp1	1.64366	tss
Rnf180	0.480632	tss		Ercc8	0.371487	tss		Jmy	0.00351066	tss
Parp8	0.526389	tss		Elovl7	1.19849	tss		Dimt1	0.526389	tss
Emb	0.526389	tss		Depdc1b	-0.473611	tss		Kif2a	1.29724	tss
Mrps30	0.605571	tss		Pde4d	0.827419	tss		Ercc8	0.371487	tss
Fgf10	0.672517	tss		Thbs4	-0.172581	tss		Elovl7	1.19849	tss
Slc4a7	1.31172	tss		Serinc5	0.128449	tss		Depdc1b	-0.473611	tss
Psmd6	0.672517	tss		Zfyve16	0.672517	tss		Pde4d	0.827419	tss
Atxn7	1.27458	tss		Dhfr	1.28982	tss		Rab3c	0.128449	tss
Ptprg	1.38971	tss		Erbb2ip	0.672517	tss		Thbs4	-0.172581	tss
RP23-466M3.1	0.702481	tss		Nln	1.23396	tss		Serinc5	0.128449	tss
Pdhb	1.54342	tss		Trappc13	-0.473611	tss		Zfyve16	0.672517	tss
Oit1	-0.172581	tss		Trim23	0.848609	tss		Dhfr	1.28982	tss
Kctd6	0.567782	tss		Ppwd1	0.567782	tss		Erbb2ip	0.672517	tss
Map3k1	-0.473611	tss		Cenpk	1.25878	tss		Nln	1.23396	tss
Il6st	1.61981	tss		Cwc27	0.640333	tss		Trappc13	-0.473611	tss
Ddx4	0.781662	tss		Srek1ip1	1.60917	tss		Trim23	0.848609	tss
Plpp1	1.20763	tss		Rnf180	0.480632	tss		Ppwd1	0.567782	tss
RP23-464P12.1	0.128449	tss		Parp8	0.526389	tss		Cenpk	1.25878	tss
Ndufs4	0.672517	tss		Emb	0.526389	tss		Cwc27	0.640333	tss
Kat6b	1.79121	tss		Mrps30	0.605571	tss		Srek1ip1	1.60917	tss
Samd8	1.58709	tss		Fgf10	0.672517	tss		Rnf180	0.480632	tss
Vdac2	1.20763	tss		Slc4a7	1.31172	tss		Parp8	0.526389	tss
Nkiras1	1.64033	tss		Psmd6	0.672517	tss		Emb	0.526389	tss
Comtd1	-0.473611	tss		Atxn7	1.27458	tss		Mrps30	0.605571	tss
Ube2e1	1.13917	tss		Ptprg	1.38971	tss		Fgf10	0.672517	tss
Nr1d2	0.848609	tss		RP23-466M3.1	0.702481	tss		Slc4a7	1.31172	tss
Thrb	0.429479	tss		Pdhb	1.54342	tss		Psmd6	0.672517	tss
Dlg5	1.21659	tss		Oit1	-0.172581	tss		Atxn7	1.27458	tss
Ngly1	1.59458	tss		Map3k1	-0.473611	tss		Ptprg	1.38971	tss
Oxsm	0.702481	tss		Il6st	1.61981	tss		RP23-466M3.1	0.702481	tss
Fam213a	0.00351066	tss		Ddx4	0.781662	tss		Pdhb	1.54342	tss
Glud1	1.38372	tss		Plpp1	1.20763	tss		Oit1	-0.172581	tss
Bmpr1a	0.805143	tss		RP23-464P12.1	0.128449	tss		Kctd6	0.567782	tss
RP23-55L3.5	1.64033	tss		Ndufs4	0.672517	tss		Map3k1	-0.473611	tss
Ecd	1.78646	tss		Kat6b	1.79121	tss		Il6st	1.61981	tss
[truncated: 24,441 more rows]

## Sheet: Fig. 2e
Fig. 2e
	rep1	rep2	rep3
novel TSS	5433	5364	5425	5407.33
novel TES	5913	6205	6181	6099.67
novel gene	742	763	752	752.333

[truncated: 60 more sheets: Fig. 2f, Fig. 2i, Fig. 3a, Fig. 3b, Fig. 3c, Fig. 3d, Fig. 3f, Fig. 4b, Fig. 4c, Fig. 4d, Fig. 4e, Fig. 4f, Fig. S1b, Fig. S1c, Fig. S1d, Fig. S1e, Fig. S1f, Fig. S1g, Fig. S1h, Fig. S2a …]
